# Supplementary material for: Transcriptome analysis gene expression in the liver of Coilia nasus during the stress response
Source: BMC Genomics. 2014 Jul 4;15(1):558. doi: 10.1186/1471-2164-15-558 (PMC4094779; doi:10.1186/1471-2164-15-558)
Supplement: Supplementary file 2 — Additional file 2: Table S2: KEGG pathway analysis for all unigenes. (XLSX 21 MB) [file 12864_2013_6232_MOESM2_ESM.xlsx]

## Sheet: Sheet1
Query_id	Subject_id	Identity	Align_length	E_value	Subject_annotation
CL4461.Contig1_All	xtr:100216149	78.08	73	8e-24	uncharacterized LOC100216149; K05674 ATP-binding cassette, subfamily C (CFTR/MRP), member 10
CL4461.Contig1_All	acs:100559711	76.71	73	4e-23	multidrug resistance-associated protein 7-like; K05674 ATP-binding cassette, subfamily C (CFTR/MRP), member 10
CL4461.Contig1_All	mgp:100538876	75.34	73	3e-22	ABCC10; ATP-binding cassette, sub-family C (CFTR/MRP), member 10; K05674 ATP-binding cassette, subfamily C (CFTR/MRP), member 10
CL4461.Contig1_All	gga:421456	75.34	73	4e-22	ABCC10; ATP-binding cassette, sub-family C (CFTR/MRP), member 10; K05674 ATP-binding cassette, subfamily C (CFTR/MRP), member 10
CL4461.Contig1_All	tgu:100217747	71.05	76	2e-21	ATP-binding cassette, sub-family C (CFTR/MRP), member 10; K05674 ATP-binding cassette, subfamily C (CFTR/MRP), member 10
CL4461.Contig1_All	aml:100483483	70.27	74	1e-20	multidrug resistance-associated protein 7-like; K05674 ATP-binding cassette, subfamily C (CFTR/MRP), member 10
CL4461.Contig1_All	cfa:481813	68.92	74	9e-20	ABCC10; ATP-binding cassette, sub-family C (CFTR/MRP), member 10; K05674 ATP-binding cassette, subfamily C (CFTR/MRP), member 10
CL4461.Contig1_All	bta:508399	67.57	74	1e-19	ABCC10; ATP-binding cassette, sub-family C (CFTR/MRP), member 10; K05674 ATP-binding cassette, subfamily C (CFTR/MRP), member 10
CL4461.Contig1_All	ssc:100152696	67.57	74	2e-19	ABCC10; ATP-binding cassette, sub-family C (CFTR/MRP), member 10; K05674 ATP-binding cassette, subfamily C (CFTR/MRP), member 10
CL4461.Contig1_All	mmu:224814	67.57	74	2e-19	Abcc10, Mrp7, mFLJ00002; ATP-binding cassette, sub-family C (CFTR/MRP), member 10; K05674 ATP-binding cassette, subfamily C (CFTR/MRP), member 10
CL4461.Contig1_All	ecb:100067430	67.57	74	3e-19	ABCC10; ATP-binding cassette, sub-family C (CFTR/MRP), member 10; K05674 ATP-binding cassette, subfamily C (CFTR/MRP), member 10
CL4461.Contig1_All	rno:316231	67.57	74	3e-19	Abcc10; ATP-binding cassette, subfamily C (CFTR/MRP), member 10; K05674 ATP-binding cassette, subfamily C (CFTR/MRP), member 10
CL4461.Contig1_All	mcc:700156	67.57	74	3e-19	ABCC10; ATP-binding cassette, sub-family C (CFTR/MRP), member 10; K05674 ATP-binding cassette, subfamily C (CFTR/MRP), member 10
CL4461.Contig1_All	pon:100440814	67.57	74	3e-19	ABCC10; ATP-binding cassette, sub-family C (CFTR/MRP), member 10; K05674 ATP-binding cassette, subfamily C (CFTR/MRP), member 10
CL4461.Contig1_All	ptr:462717	67.57	74	3e-19	ABCC10; ATP-binding cassette, sub-family C (CFTR/MRP), member 10; K05674 ATP-binding cassette, subfamily C (CFTR/MRP), member 10
CL4461.Contig1_All	hsa:89845	67.57	74	3e-19	ABCC10, EST182763, MRP7, SIMRP7; ATP-binding cassette, sub-family C (CFTR/MRP), member 10; K05674 ATP-binding cassette, subfamily C (CFTR/MRP), member 10
CL4461.Contig1_All	mdo:100011443	66.22	74	2e-18	ABCC10; ATP-binding cassette, sub-family C (CFTR/MRP), member 10; K05674 ATP-binding cassette, subfamily C (CFTR/MRP), member 10
CL4461.Contig1_All	oaa:100076157	64.38	73	2e-18	ABCC11; ATP-binding cassette, sub-family C (CFTR/MRP), member 11; K05671 ATP-binding cassette, subfamily C (CFTR/MRP), member 11
CL4461.Contig1_All	mcc:716513	61.64	73	6e-18	ABCC12; ATP-binding cassette, sub-family C (CFTR/MRP), member 12; K05672 ATP-binding cassette, subfamily C (CFTR/MRP), member 12
CL4461.Contig1_All	pon:100461306	61.64	73	6e-18	ABCC12; ATP-binding cassette, sub-family C (CFTR/MRP), member 12; K05672 ATP-binding cassette, subfamily C (CFTR/MRP), member 12
CL4462.Contig2_All	dre:565588	77.02	470	0	ctsf, cb420, sb:cb420, zgc:153093; cathepsin F (EC:3.4.22.41); K01373 cathepsin F [EC:3.4.22.41]
CL4462.Contig2_All	xtr:100127591	57.2	479	4e-155	ctsf; cathepsin F (EC:3.4.22.41); K01373 cathepsin F [EC:3.4.22.41]
CL4462.Contig2_All	mdo:100029564	54.49	468	6e-136	cathepsin F-like; K01373 cathepsin F [EC:3.4.22.41]
CL4462.Contig2_All	bta:509715	52.63	456	3e-126	CTSF, MGC140519; cathepsin F (EC:3.4.22.41); K01373 cathepsin F [EC:3.4.22.41]
CL4462.Contig2_All	ssc:100520004	52.18	458	6e-125	CTSF; cathepsin F; K01373 cathepsin F [EC:3.4.22.41]
CL4462.Contig2_All	cfa:476010	52.29	436	2e-124	CTSF; cathepsin F; K01373 cathepsin F [EC:3.4.22.41]
CL4462.Contig2_All	mmu:56464	52.51	438	3e-124	Ctsf, AI481912; cathepsin F (EC:3.4.22.41); K01373 cathepsin F [EC:3.4.22.41]
CL4462.Contig2_All	rno:361704	51.59	440	7e-124	Ctsf; cathepsin F (EC:3.4.22.41); K01373 cathepsin F [EC:3.4.22.41]
CL4462.Contig2_All	aml:100483888	59.12	362	8e-123	CTSF; cathepsin F; K01373 cathepsin F [EC:3.4.22.41]
CL4462.Contig2_All	ecb:100058569	50.22	464	1e-121	CTSF; cathepsin F; K01373 cathepsin F [EC:3.4.22.41]
CL4462.Contig2_All	hsa:8722	48.12	478	1e-117	CTSF, CATSF, CLN13; cathepsin F (EC:3.4.22.41); K01373 cathepsin F [EC:3.4.22.41]
CL4462.Contig2_All	ptr:746579	46.79	483	7e-114	cathepsin F-like; K01373 cathepsin F [EC:3.4.22.41]
CL4462.Contig2_All	api:100158959	43.58	452	2e-98	Ctsf; cathepsin F (EC:3.4.22.41); K01373 cathepsin F [EC:3.4.22.41]
CL4462.Contig2_All	nvi:100123649	43.08	455	2e-98	NV12850; uncharacterized LOC100123649; K01373 cathepsin F [EC:3.4.22.41]
CL4462.Contig2_All	cbr:CBG01480	41.63	442	3e-94	Cbr-tag-196; C. briggsae CBR-TAG-196 protein; K01373 cathepsin F [EC:3.4.22.41]
CL4462.Contig2_All	cel:F41E6.6	40.31	449	7e-94	tag-196; Temporarily Assigned Gene name family member (tag-196); K01373 cathepsin F [EC:3.4.22.41]
CL4462.Contig2_All	tca:662417	39.25	451	1e-89	similar to CG12163-PB, isoform B; K01373 cathepsin F [EC:3.4.22.41]
CL4462.Contig2_All	dgr:Dgri_GH22731	41.43	420	7e-84	GH22731 gene product from transcript GH22731-RA; K01373 cathepsin F [EC:3.4.22.41]
CL4462.Contig2_All	dmo:Dmoj_GI10216	44.81	366	3e-82	GI10216 gene product from transcript GI10216-RA; K01373 cathepsin F [EC:3.4.22.41]
CL4462.Contig2_All	dvi:Dvir_GJ11017	40.52	422	4e-82	GJ11017 gene product from transcript GJ11017-RA; K01373 cathepsin F [EC:3.4.22.41]
CL4466.Contig1_All	mdo:100017284	25.7	568	5e-36	IL6ST; interleukin 6 signal transducer (gp130, oncostatin M receptor); K05060 interleukin 6 signal transducer
CL4466.Contig1_All	gga:395684	24.96	561	7e-35	IL6ST, GP130; interleukin 6 signal transducer (gp130, oncostatin M receptor); K05060 interleukin 6 signal transducer
CL4466.Contig1_All	ssc:100037294	23.53	561	1e-32	IL6ST; interleukin 6 signal transducer (gp130, oncostatin M receptor); K05060 interleukin 6 signal transducer
CL4466.Contig1_All	mmu:16195	25.04	571	4e-32	Il6st, 5133400A03Rik, AA389424, BB405851, CD130, D13Ertd699e, gp130; interleukin 6 signal transducer; K05060 interleukin 6 signal transducer
CL4466.Contig1_All	rno:25205	25.13	573	5e-31	Il6st, Ac1055, Gp130, Il-6rb; interleukin 6 signal transducer; K05060 interleukin 6 signal transducer
CL4466.Contig1_All	ecb:100051700	23.32	566	6e-31	IL6ST; interleukin 6 signal transducer (gp130, oncostatin M receptor); K05060 interleukin 6 signal transducer
CL4466.Contig1_All	mcc:574127	23.5	566	1e-30	IL6ST, IL-6; interleukin 6 signal transducer (gp130, oncostatin M receptor); K05060 interleukin 6 signal transducer
CL4466.Contig1_All	aml:100483131	23.14	566	2e-30	IL6ST; interleukin 6 signal transducer (gp130, oncostatin M receptor); K05060 interleukin 6 signal transducer
CL4466.Contig1_All	tgu:100226842	24.14	555	5e-30	interleukin 6 signal transducer (gp130, oncostatin M receptor); K05060 interleukin 6 signal transducer
CL4466.Contig1_All	ptr:461866	23.36	565	8e-30	IL6ST; interleukin 6 signal transducer (gp130, oncostatin M receptor); K05060 interleukin 6 signal transducer
CL4466.Contig1_All	xla:446770	23.44	576	2e-29	csf3r, MGC80392, cd114, gcsfr; colony stimulating factor 3 receptor (granulocyte); K05061 granulocyte colony-stimulating factor receptor
CL4466.Contig1_All	cfa:607605	23.77	568	4e-28	CSF3R; colony stimulating factor 3 receptor (granulocyte); K05061 granulocyte colony-stimulating factor receptor
CL4466.Contig1_All	oaa:100073530	23.82	571	1e-27	IL6ST; interleukin 6 signal transducer (gp130, oncostatin M receptor); K05060 interleukin 6 signal transducer
CL4466.Contig1_All	bta:511511	23.88	578	5e-24	CSF3R; granulocyte colony-stimulating factor receptor-like; K05061 granulocyte colony-stimulating factor receptor
CL4466.Contig1_All	mcc:713485	23.31	562	9e-24	CSF3R; colony stimulating factor 3 receptor (granulocyte); K05061 granulocyte colony-stimulating factor receptor
CL4466.Contig1_All	aml:100464681	23.68	570	1e-23	CSF3R; colony stimulating factor 3 receptor (granulocyte); K05061 granulocyte colony-stimulating factor receptor
CL4466.Contig1_All	ecb:100069253	23.46	567	2e-23	CSF3R; colony stimulating factor 3 receptor (granulocyte); K05061 granulocyte colony-stimulating factor receptor
CL4466.Contig1_All	hsa:1441	23.13	562	3e-23	CSF3R, CD114, GCSFR; colony stimulating factor 3 receptor (granulocyte); K05061 granulocyte colony-stimulating factor receptor
CL4466.Contig1_All	ssc:100622336	23.95	572	6e-23	granulocyte colony-stimulating factor receptor-like; K05061 granulocyte colony-stimulating factor receptor
CL4466.Contig1_All	dre:100006778	22.39	603	1e-22	il6st, gp130; interleukin 6 signal transducer; K05060 interleukin 6 signal transducer
CL4466.Contig2_All	mdo:100017284	27.59	145	3e-11	IL6ST; interleukin 6 signal transducer (gp130, oncostatin M receptor); K05060 interleukin 6 signal transducer
CL4466.Contig2_All	xla:446770	26.77	127	3e-10	csf3r, MGC80392, cd114, gcsfr; colony stimulating factor 3 receptor (granulocyte); K05061 granulocyte colony-stimulating factor receptor
CL4466.Contig2_All	rno:25205	25.52	145	8e-10	Il6st, Ac1055, Gp130, Il-6rb; interleukin 6 signal transducer; K05060 interleukin 6 signal transducer
CL4466.Contig2_All	mcc:713485	28	125	1e-09	CSF3R; colony stimulating factor 3 receptor (granulocyte); K05061 granulocyte colony-stimulating factor receptor
CL4466.Contig2_All	cfa:607605	25.55	137	2e-09	CSF3R; colony stimulating factor 3 receptor (granulocyte); K05061 granulocyte colony-stimulating factor receptor
CL4466.Contig2_All	ecb:100069253	27.46	142	5e-09	CSF3R; colony stimulating factor 3 receptor (granulocyte); K05061 granulocyte colony-stimulating factor receptor
CL4466.Contig2_All	oaa:100073530	24.14	145	1e-08	IL6ST; interleukin 6 signal transducer (gp130, oncostatin M receptor); K05060 interleukin 6 signal transducer
CL4466.Contig2_All	rno:298518	30.22	139	1e-08	Csf3r; colony stimulating factor 3 receptor (granulocyte); K05061 granulocyte colony-stimulating factor receptor
CL4466.Contig2_All	mmu:16195	25	120	2e-08	Il6st, 5133400A03Rik, AA389424, BB405851, CD130, D13Ertd699e, gp130; interleukin 6 signal transducer; K05060 interleukin 6 signal transducer
CL4466.Contig2_All	bta:511511	27.87	122	2e-08	CSF3R; granulocyte colony-stimulating factor receptor-like; K05061 granulocyte colony-stimulating factor receptor
CL4466.Contig2_All	ssc:100037294	23.97	121	3e-08	IL6ST; interleukin 6 signal transducer (gp130, oncostatin M receptor); K05060 interleukin 6 signal transducer
CL4466.Contig2_All	aml:100483131	23.14	121	3e-08	IL6ST; interleukin 6 signal transducer (gp130, oncostatin M receptor); K05060 interleukin 6 signal transducer
CL4466.Contig2_All	ssc:100622336	27.83	115	4e-08	granulocyte colony-stimulating factor receptor-like; K05061 granulocyte colony-stimulating factor receptor
CL4466.Contig2_All	aml:100464681	26.67	120	6e-08	CSF3R; colony stimulating factor 3 receptor (granulocyte); K05061 granulocyte colony-stimulating factor receptor
CL4466.Contig2_All	hsa:1441	25.6	125	8e-08	CSF3R, CD114, GCSFR; colony stimulating factor 3 receptor (granulocyte); K05061 granulocyte colony-stimulating factor receptor
CL4466.Contig2_All	oaa:100080173	27.27	121	1e-07	granulocyte colony-stimulating factor receptor-like; K05061 granulocyte colony-stimulating factor receptor
CL4466.Contig2_All	ecb:100051700	22.31	121	2e-07	IL6ST; interleukin 6 signal transducer (gp130, oncostatin M receptor); K05060 interleukin 6 signal transducer
CL4466.Contig2_All	ptr:456756	26.4	125	2e-07	CSF3R; colony stimulating factor 3 receptor (granulocyte); K05061 granulocyte colony-stimulating factor receptor
CL4466.Contig2_All	tgu:100226842	25.85	147	4e-07	interleukin 6 signal transducer (gp130, oncostatin M receptor); K05060 interleukin 6 signal transducer
CL4466.Contig2_All	dre:100006778	24.53	159	8e-07	il6st, gp130; interleukin 6 signal transducer; K05060 interleukin 6 signal transducer
CL4469.Contig1_All	ptr:739882	29.14	453	6e-27	uncharacterized LOC739882; K13911 basic salivary proline-rich protein 1/2
CL4469.Contig1_All	pon:100444154	29.1	433	1e-26	uncharacterized LOC100444154; K13911 basic salivary proline-rich protein 1/2
CL4469.Contig1_All	hsa:653247	28.79	396	2e-26	PRB2, IB-9, PRPPRB1, Ps, cP7; proline-rich protein BstNI subfamily 2; K13911 basic salivary proline-rich protein 1/2
CL4469.Contig1_All	hsa:5542	29.62	341	8e-26	PRB1, PM, PMF, PMS, PRB1L, PRB1M; proline-rich protein BstNI subfamily 1; K13911 basic salivary proline-rich protein 1/2
CL4469.Contig1_All	spu:577326	27.58	446	9e-22	similar to Cpsf6 protein; K13911 basic salivary proline-rich protein 1/2
CL4469.Contig1_All	mmu:381833	26.91	472	2e-19	Prb1, BC011176, Prpg2; proline-rich protein BstNI subfamily 1; K13911 basic salivary proline-rich protein 1/2
CL4469.Contig1_All	rno:257651	32.08	240	3e-19	Prb1, Prpg2; proline-rich protein BstNI subfamily 1; K13911 basic salivary proline-rich protein 1/2
CL4469.Contig1_All	dre:337236	32.28	254	3e-18	synj1, fb02f11, fi15a11, nrc, wu:fb02f11, wu:fi15a11; synaptojanin 1 (EC:3.1.3.36); K01099 phosphatidylinositol-bisphosphatase [EC:3.1.3.36]
CL4469.Contig1_All	mmu:16939	27.75	346	2e-17	Lor, AI036317, S77319; loricrin; K10385 loricrin
CL4469.Contig1_All	bta:506805	30.3	439	4e-17	MLL2; myeloid/lymphoid or mixed-lineage leukemia 2; K09187 histone-lysine N-methyltransferase MLL2 [EC:2.1.1.43]
CL4469.Contig1_All	gga:775973	33.09	269	5e-17	FMN2; formin 2; K02184 formin 2
CL4469.Contig1_All	hsa:6874	31.51	365	1e-16	TAF4, FLJ41943, TAF2C, TAF2C1, TAF4A, TAFII130, TAFII135; TAF4 RNA polymerase II, TATA box binding protein (TBP)-associated factor, 135kDa; K03129 transcription initiation factor TFIID subunit 4
CL4469.Contig1_All	oaa:100076423	38.73	142	2e-16	uncharacterized LOC100076423; K05747 Wiskott-Aldrich syndrome protein
CL4469.Contig1_All	gga:396544	27.22	371	3e-16	NACA, PTGES3, TEBP, cPGES; nascent polypeptide-associated complex alpha subunit; K03626 nascent polypeptide-associated complex subunit alpha
CL4469.Contig1_All	bta:618226	30.99	242	3e-16	SFPQ; splicing factor proline/glutamine-rich; K13219 splicing factor, proline- and glutamine-rich
CL4469.Contig1_All	rno:252855	30.34	234	3e-16	Sfpq; splicing factor proline/glutamine-rich; K13219 splicing factor, proline- and glutamine-rich
CL4469.Contig1_All	mmu:71514	30.34	234	3e-16	Sfpq, 1110004P21Rik, 2810416M14Rik, 5730453G22Rik, 9030402K04Rik, AU021830, D4Ertd314e, Gm12940, MGC101933, OTTMUSG00000009329, PSF, REP1; splicing factor proline/glutamine rich (polypyrimidine tract binding protein associated); K13219 splicing factor, proline- and glutamine-rich
CL4469.Contig1_All	bta:281577	39.19	148	6e-16	WASL; Wiskott-Aldrich syndrome-like; K05747 Wiskott-Aldrich syndrome protein
CL4469.Contig1_All	ssc:100513150	27.36	424	8e-16	histone-lysine N-methyltransferase MLL2-like; K09187 histone-lysine N-methyltransferase MLL2 [EC:2.1.1.43]
CL4469.Contig1_All	aml:100479447	27.71	415	1e-15	MLL2; myeloid/lymphoid or mixed-lineage leukemia 2; K09187 histone-lysine N-methyltransferase MLL2 [EC:2.1.1.43]
CL4469.Contig2_All	gga:417750	31.34	134	2e-06	WASL; Wiskott-Aldrich syndrome-like; K05747 Wiskott-Aldrich syndrome protein
CL4469.Contig2_All	tgu:100228869	31.85	135	3e-06	similar to Wiskott-Aldrich syndrome-like (human); K05747 Wiskott-Aldrich syndrome protein
CL4469.Contig2_All	acs:100561474	30.83	120	1e-05	lysine-specific demethylase 6B-like; K11448 histone demethylase JMJD3 [EC:1.14.11.-]
CL4475.Contig1_All	dre:100006838	94.06	438	0	ch73-81e6.1; vacuolar protein sorting 4 homolog b-like; K12196 vacuolar protein-sorting-associated protein 4
CL4475.Contig1_All	xtr:100158480	93.84	438	0	uncharacterized LOC100158480; K12196 vacuolar protein-sorting-associated protein 4
CL4475.Contig1_All	dre:393880	93.84	438	0	vps4b, zgc:63682; vacuolar protein sorting 4b (yeast); K12196 vacuolar protein-sorting-associated protein 4
CL4475.Contig1_All	mmu:20479	87.16	444	0	Vps4b, 8030489C12Rik, Skd1; vacuolar protein sorting 4b (yeast); K12196 vacuolar protein-sorting-associated protein 4
CL4475.Contig1_All	mdo:100024840	87.98	441	0	VPS4B; vacuolar protein sorting 4 homolog B (S. cerevisiae); K12196 vacuolar protein-sorting-associated protein 4
CL4475.Contig1_All	bta:539357	88.36	438	0	VPS4B, MGC139102; vacuolar protein sorting 4 homolog B (S. cerevisiae); K12196 vacuolar protein-sorting-associated protein 4
CL4475.Contig1_All	rno:360834	86.94	444	0	Vps4b; vacuolar protein sorting 4 homolog B (S. cerevisiae); K12196 vacuolar protein-sorting-associated protein 4
CL4475.Contig1_All	acs:100559678	87.53	441	0	vacuolar protein sorting-associated protein 4B-like; K12196 vacuolar protein-sorting-associated protein 4
CL4475.Contig1_All	xla:379801	86.88	442	0	vps4b, MGC53483; vacuolar protein sorting 4 homolog B; K12196 vacuolar protein-sorting-associated protein 4
CL4475.Contig1_All	cfa:607306	86.94	444	0	VPS4B; vacuolar protein sorting 4 homolog B (S. cerevisiae); K12196 vacuolar protein-sorting-associated protein 4
CL4475.Contig1_All	mcc:707614	86.94	444	0	VPS4B; vacuolar protein sorting 4 homolog B (S. cerevisiae); K12196 vacuolar protein-sorting-associated protein 4
CL4475.Contig1_All	hsa:9525	86.94	444	0	VPS4B, SKD1, SKD1B, VPS4-2; vacuolar protein sorting 4 homolog B (S. cerevisiae); K12196 vacuolar protein-sorting-associated protein 4
CL4475.Contig1_All	ecb:100051010	86.71	444	0	vacuolar protein sorting-associated protein 4B-like; K12196 vacuolar protein-sorting-associated protein 4
CL4475.Contig1_All	pon:100173605	86.49	444	0	VPS4B; vacuolar protein sorting 4 homolog B (S. cerevisiae); K12196 vacuolar protein-sorting-associated protein 4
CL4475.Contig1_All	xtr:496572	86.68	443	0	vps4b, vps4a; vacuolar protein sorting 4 homolog B; K12196 vacuolar protein-sorting-associated protein 4
CL4475.Contig1_All	aml:100484849	88.28	435	0	vacuolar protein sorting-associated protein 4B-like; K12196 vacuolar protein-sorting-associated protein 4
CL4475.Contig1_All	xla:444796	86.23	443	0	MGC82073 protein; K12196 vacuolar protein-sorting-associated protein 4
CL4475.Contig1_All	tgu:100221971	86.2	442	0	similar to vacuolar protein sorting factor 4B; K12196 vacuolar protein-sorting-associated protein 4
CL4475.Contig1_All	gga:420901	86.3	438	0	VPS4B; vacuolar protein sorting 4 homolog B (S. cerevisiae); K12196 vacuolar protein-sorting-associated protein 4
CL4475.Contig1_All	mgp:100544703	86.67	435	0	VPS4B; vacuolar protein sorting 4 homolog B (S. cerevisiae); K12196 vacuolar protein-sorting-associated protein 4
CL4475.Contig2_All	xtr:496572	88.06	67	3e-24	vps4b, vps4a; vacuolar protein sorting 4 homolog B; K12196 vacuolar protein-sorting-associated protein 4
CL4475.Contig2_All	xla:379801	88.06	67	3e-24	vps4b, MGC53483; vacuolar protein sorting 4 homolog B; K12196 vacuolar protein-sorting-associated protein 4
CL4475.Contig2_All	xla:444796	88.06	67	3e-24	MGC82073 protein; K12196 vacuolar protein-sorting-associated protein 4
CL4475.Contig2_All	dre:100006838	86.57	67	7e-24	ch73-81e6.1; vacuolar protein sorting 4 homolog b-like; K12196 vacuolar protein-sorting-associated protein 4
CL4475.Contig2_All	dre:393880	86.57	67	7e-24	vps4b, zgc:63682; vacuolar protein sorting 4b (yeast); K12196 vacuolar protein-sorting-associated protein 4
CL4475.Contig2_All	xtr:100158480	86.57	67	1e-23	uncharacterized LOC100158480; K12196 vacuolar protein-sorting-associated protein 4
CL4475.Contig2_All	acs:100559561	83.58	67	2e-23	vacuolar protein sorting-associated protein 4A-like; K12196 vacuolar protein-sorting-associated protein 4
CL4475.Contig2_All	acs:100559678	86.57	67	2e-23	vacuolar protein sorting-associated protein 4B-like; K12196 vacuolar protein-sorting-associated protein 4
CL4475.Contig2_All	tgu:100221971	86.57	67	2e-23	similar to vacuolar protein sorting factor 4B; K12196 vacuolar protein-sorting-associated protein 4
CL4475.Contig2_All	mgp:100544703	86.57	67	2e-23	VPS4B; vacuolar protein sorting 4 homolog B (S. cerevisiae); K12196 vacuolar protein-sorting-associated protein 4
CL4475.Contig2_All	gga:420901	86.57	67	2e-23	VPS4B; vacuolar protein sorting 4 homolog B (S. cerevisiae); K12196 vacuolar protein-sorting-associated protein 4
CL4475.Contig2_All	oaa:100084654	86.57	67	2e-23	vacuolar protein sorting-associated protein 4B-like; K12196 vacuolar protein-sorting-associated protein 4
CL4475.Contig2_All	mdo:100024840	86.57	67	2e-23	VPS4B; vacuolar protein sorting 4 homolog B (S. cerevisiae); K12196 vacuolar protein-sorting-associated protein 4
CL4475.Contig2_All	ecb:100051010	86.57	67	2e-23	vacuolar protein sorting-associated protein 4B-like; K12196 vacuolar protein-sorting-associated protein 4
CL4475.Contig2_All	ssc:100520820	86.57	67	2e-23	vacuolar protein sorting-associated protein 4B-like; K12196 vacuolar protein-sorting-associated protein 4
CL4475.Contig2_All	bta:539357	86.57	67	2e-23	VPS4B, MGC139102; vacuolar protein sorting 4 homolog B (S. cerevisiae); K12196 vacuolar protein-sorting-associated protein 4
CL4475.Contig2_All	aml:100484849	86.57	67	2e-23	vacuolar protein sorting-associated protein 4B-like; K12196 vacuolar protein-sorting-associated protein 4
CL4475.Contig2_All	cfa:607306	86.57	67	2e-23	VPS4B; vacuolar protein sorting 4 homolog B (S. cerevisiae); K12196 vacuolar protein-sorting-associated protein 4
CL4475.Contig2_All	rno:360834	86.57	67	2e-23	Vps4b; vacuolar protein sorting 4 homolog B (S. cerevisiae); K12196 vacuolar protein-sorting-associated protein 4
CL4475.Contig2_All	mmu:20479	86.57	67	2e-23	Vps4b, 8030489C12Rik, Skd1; vacuolar protein sorting 4b (yeast); K12196 vacuolar protein-sorting-associated protein 4
CL4478.Contig1_All	dre:561595	42.56	242	3e-41	NACHT, LRR and PYD domains-containing protein 3-like; K12800 NACHT, LRR and PYD domains-containing protein 3
CL4478.Contig1_All	dre:566782	37	227	4e-32	NACHT, LRR and PYD domains-containing protein 3-like; K12800 NACHT, LRR and PYD domains-containing protein 3
CL4478.Contig1_All	rno:287362	36.49	222	7e-25	Nlrp3, Cias1; NLR family, pyrin domain containing 3; K12800 NACHT, LRR and PYD domains-containing protein 3
CL4478.Contig1_All	mmu:216799	35.14	222	3e-23	Nlrp3, AGTAVPRL, AII/AVP, Cias1, FCAS, FCU, MGC129375, MWS, Mmig1, NALP3, Pypaf1; NLR family, pyrin domain containing 3; K12800 NACHT, LRR and PYD domains-containing protein 3
CL4478.Contig1_All	hsa:114548	34.82	224	2e-22	NLRP3, AGTAVPRL, AII, AVP, C1orf7, CIAS1, CLR1.1, FCAS, FCU, FLJ95925, MWS, NALP3, PYPAF1; NLR family, pyrin domain containing 3; K12800 NACHT, LRR and PYD domains-containing protein 3
CL4478.Contig1_All	aml:100468792	33.48	224	5e-22	NACHT, LRR and PYD domains-containing protein 3-like; K12800 NACHT, LRR and PYD domains-containing protein 3
CL4478.Contig1_All	mcc:701278	34.38	224	5e-22	NLRP3; NLR family, pyrin domain containing 3; K12800 NACHT, LRR and PYD domains-containing protein 3
CL4478.Contig1_All	bta:538639	32.88	222	2e-21	NLRP3, MGC159873; NLR family, pyrin domain containing 3; K12800 NACHT, LRR and PYD domains-containing protein 3
CL4478.Contig1_All	ptr:469743	34.55	220	3e-21	NLRP3, CIAS1; NLR family, pyrin domain containing 3; K12800 NACHT, LRR and PYD domains-containing protein 3
CL4478.Contig1_All	acs:100552241	33.98	206	8e-21	NACHT, LRR and PYD domains-containing protein 3-like; K12800 NACHT, LRR and PYD domains-containing protein 3
CL4478.Contig1_All	mmu:627280	33	203	1e-20	Vmn1r90, B430211C08Rik; vomeronasal 1 receptor 90; K04614 vomeronasal1 receptor
CL4478.Contig1_All	cfa:490576	38.2	178	1e-20	NLRP3; NLR family, pyrin domain containing 3; K12800 NACHT, LRR and PYD domains-containing protein 3
CL4478.Contig1_All	cfa:489449	39.02	164	2e-20	NLRP1; NLR family, pyrin domain containing 1; K12798 NACHT, LRR and PYD domains-containing protein 1
CL4478.Contig1_All	mcc:721648	35.98	164	1e-19	NLRP1; NLR family, pyrin domain containing 1; K12798 NACHT, LRR and PYD domains-containing protein 1
CL4478.Contig1_All	ecb:100073322	33.64	217	2e-19	NACHT, LRR and PYD domains-containing protein 3-like; K12800 NACHT, LRR and PYD domains-containing protein 3
CL4478.Contig1_All	hsa:22861	35.37	164	7e-19	NLRP1, CARD7, CLR17.1, DEFCAP, DEFCAP-L/S, DKFZp586O1822, KIAA0926, NAC, NALP1, PP1044, SLEV1, VAMAS1; NLR family, pyrin domain containing 1; K12798 NACHT, LRR and PYD domains-containing protein 1
CL4478.Contig1_All	pon:100441510	34.76	164	3e-18	NLRP1; NLR family, pyrin domain containing 1; K12798 NACHT, LRR and PYD domains-containing protein 1
CL4478.Contig1_All	oaa:100087792	36.13	155	1e-17	NLRP12; NLR family, pyrin domain containing 12; K12800 NACHT, LRR and PYD domains-containing protein 3
CL4478.Contig1_All	bta:528166	36.88	141	4e-17	NLRP1; NLR family, pyrin domain containing 1; K12798 NACHT, LRR and PYD domains-containing protein 1
CL4478.Contig1_All	ecb:100072788	33.33	174	9e-17	NLRP1; NLR family, pyrin domain containing 1; K12798 NACHT, LRR and PYD domains-containing protein 1
CL4480.Contig2_All	dmo:Dmoj_GI13420	33.05	118	1e-07	GI13420 gene product from transcript GI13420-RA; K11647 SWI/SNF-related matrix-associated actin-dependent regulator of chromatin subfamily A member 2/4 [EC:3.6.4.-]
CL4480.Contig2_All	dpo:Dpse_GA28654	34.69	98	1e-07	GA28654 gene product from transcript GA28654-RA; K11647 SWI/SNF-related matrix-associated actin-dependent regulator of chromatin subfamily A member 2/4 [EC:3.6.4.-]
CL4480.Contig2_All	mmu:12835	31.34	134	1e-07	Col6a3, AI507288, Col6a-3; collagen, type VI, alpha 3; K06238 collagen, type VI, alpha
CL4480.Contig2_All	rno:297867	35.65	115	2e-07	Arid1a; AT rich interactive domain 1A (SWI-like); K11653 AT-rich interactive domain-containing protein 1
CL4480.Contig2_All	mmu:93760	37.39	115	2e-07	Arid1a, 1110030E03Rik, BAF250a, Osa1, Smarcf1; AT rich interactive domain 1A (SWI-like); K11653 AT-rich interactive domain-containing protein 1
CL4480.Contig2_All	aml:100477694	34.19	117	8e-07	ARID1A; AT rich interactive domain 1A (SWI-like); K11653 AT-rich interactive domain-containing protein 1
CL4480.Contig2_All	dvi:Dvir_GJ11780	32.2	118	1e-06	GJ11780 gene product from transcript GJ11780-RA; K11647 SWI/SNF-related matrix-associated actin-dependent regulator of chromatin subfamily A member 2/4 [EC:3.6.4.-]
CL4480.Contig2_All	cfa:487352	34.19	117	1e-06	ARID1A; AT rich interactive domain 1A (SWI-like); K11653 AT-rich interactive domain-containing protein 1
CL4480.Contig2_All	xtr:733804	34.13	126	2e-06	srcap; Snf2-related CREBBP activator protein; K11661 helicase SRCAP [EC:3.6.4.-]
CL4480.Contig2_All	aml:100466561	36.52	115	2e-06	protein TFG-like; K09292 protein TFG
CL4480.Contig2_All	bta:540181	33.33	117	3e-06	ARID1A; AT rich interactive domain 1A (SWI-like); K11653 AT-rich interactive domain-containing protein 1
CL4480.Contig2_All	mdo:100016151	31.62	117	4e-06	AT-rich interactive domain-containing protein 1A-like; K11653 AT-rich interactive domain-containing protein 1
CL4480.Contig2_All	bta:505171	36.75	117	4e-06	TFG, MGC129137; TRK-fused gene; K09292 protein TFG
CL4480.Contig2_All	mcc:700972	34.91	106	7e-06	TFG; TRK-fused gene; K09292 protein TFG
CL4480.Contig2_All	pon:100461706	34.91	106	7e-06	protein TFG-like; K09292 protein TFG
CL4480.Contig2_All	ptr:460557	34.91	106	7e-06	TFG; TRK-fused gene; K09292 protein TFG
CL4480.Contig2_All	hsa:10342	34.91	106	7e-06	TFG, FLJ36137, TF6, TRKT3; TRK-fused gene; K09292 protein TFG
CL4480.Contig2_All	cbr:CBG09936	34.19	117	9e-06	Cbr-alx-1; C. briggsae CBR-ALX-1 protein; K12200 programmed cell death 6-interacting protein
CL4480.Contig2_All	dan:Dana_GF25181	35.16	128	9e-06	GF25181 gene product from transcript GF25181-RA; K01104 protein-tyrosine phosphatase [EC:3.1.3.48]
CL4480.Contig2_All	ecb:100072249	33.94	109	9e-06	protein TFG-like; K09292 protein TFG
CL4483.Contig1_All	dre:286779	94.8	481	0	atp6v1h, chunp6890; ATPase, H+ transporting, lysosomal, V1 subunit H (EC:3.6.3.14); K02144 V-type H+-transporting ATPase 54 kD subunit [EC:3.6.3.14]
CL4483.Contig1_All	xtr:548936	90.23	481	0	atp6v1h; ATPase, H+ transporting, lysosomal 50/57kDa, V1 subunit H (EC:3.6.3.14); K02144 V-type H+-transporting ATPase 54 kD subunit [EC:3.6.3.14]
CL4483.Contig1_All	tgu:100220186	89.42	482	0	similar to ATPase, H+ transporting, lysosomal 50/57kDa, V1 subunit H; K02144 V-type H+-transporting ATPase 54 kD subunit [EC:3.6.3.14]
CL4483.Contig1_All	gga:426199	89.21	482	0	ATP6V1H; ATPase, H+ transporting, lysosomal 50/57kDa, V1 subunit H; K02144 V-type H+-transporting ATPase 54 kD subunit [EC:3.6.3.14]
CL4483.Contig1_All	xla:734359	89.4	481	0	atp6v1h, MGC85130; ATPase, H+ transporting, lysosomal 50/57kDa, V1 subunit H (EC:3.6.3.14); K02144 V-type H+-transporting ATPase 54 kD subunit [EC:3.6.3.14]
CL4483.Contig1_All	oaa:100079549	88.61	483	0	V-type proton ATPase subunit H-like; K02144 V-type H+-transporting ATPase 54 kD subunit [EC:3.6.3.14]
CL4483.Contig1_All	ssc:397472	88.61	483	0	ATP6V1H, V-ATPASE; ATPase, H+ transporting, lysosomal 50/57kDa, V1 subunit H (EC:3.6.3.14); K02144 V-type H+-transporting ATPase 54 kD subunit [EC:3.6.3.14]
CL4483.Contig1_All	ecb:100054947	88.61	483	0	v-type proton ATPase subunit H-like; K02144 V-type H+-transporting ATPase 54 kD subunit [EC:3.6.3.14]
CL4483.Contig1_All	cfa:486953	88.41	483	0	ATP6V1H; ATPase, H+ transporting, lysosomal 50/57kDa, V1 subunit H; K02144 V-type H+-transporting ATPase 54 kD subunit [EC:3.6.3.14]
CL4483.Contig1_All	mmu:108664	87.99	483	0	Atp6v1h, 0710001F19Rik, AU022349, CGI-11, MGC11985, SFD, SFDalpha, SFDbeta, VMA13; ATPase, H+ transporting, lysosomal V1 subunit H (EC:3.6.3.14); K02144 V-type H+-transporting ATPase 54 kD subunit [EC:3.6.3.14]
CL4483.Contig1_All	hsa:51606	87.78	483	0	ATP6V1H, MSTP042, NBP1, SFD, SFDalpha, SFDbeta, VMA13; ATPase, H+ transporting, lysosomal 50/57kDa, V1 subunit H (EC:3.6.3.14); K02144 V-type H+-transporting ATPase 54 kD subunit [EC:3.6.3.14]
CL4483.Contig1_All	mgp:100547163	87.55	482	0	v-type proton ATPase subunit H-like; K02144 V-type H+-transporting ATPase 54 kD subunit [EC:3.6.3.14]
CL4483.Contig1_All	acs:100556458	87.76	482	0	v-type proton ATPase subunit H-like; K02144 V-type H+-transporting ATPase 54 kD subunit [EC:3.6.3.14]
CL4483.Contig1_All	bta:282657	87.16	483	0	ATP6V1H, MGC128141, SFD; ATPase, H+ transporting, lysosomal 50/57kDa, V1 subunit H (EC:3.6.3.14); K02144 V-type H+-transporting ATPase 54 kD subunit [EC:3.6.3.14]
CL4483.Contig1_All	pon:100173044	85.71	483	0	ATP6V1H; ATPase, H+ transporting, lysosomal 50/57kDa, V1 subunit H (EC:3.6.3.14); K02144 V-type H+-transporting ATPase 54 kD subunit [EC:3.6.3.14]
CL4483.Contig1_All	mdo:100030250	88.12	463	0	v-type proton ATPase subunit H-like; K02144 V-type H+-transporting ATPase 54 kD subunit [EC:3.6.3.14]
CL4483.Contig1_All	mcc:693323	87.47	423	0	ATP6V1H; v-type proton ATPase subunit H-like; K02144 V-type H+-transporting ATPase 54 kD subunit [EC:3.6.3.14]
CL4483.Contig1_All	rno:297797	79.09	483	0	Atp6v1h, CGI-11, SFD, SFDalpha, SFDbeta, VMA13; ATPase, H+ transporting, lysosomal V1 subunit H (EC:3.6.3.14); K02144 V-type H+-transporting ATPase 54 kD subunit [EC:3.6.3.14]
CL4483.Contig1_All	ptr:740229	86.08	424	0	ATP6V1H; ATPase, H+ transporting, lysosomal 50/57kDa, V1 subunit H; K02144 V-type H+-transporting ATPase 54 kD subunit [EC:3.6.3.14]
CL4483.Contig1_All	aml:100478019	88.43	389	0	v-type proton ATPase subunit H-like; K02144 V-type H+-transporting ATPase 54 kD subunit [EC:3.6.3.14]
CL4483.Contig2_All	dre:286779	98.3	294	3e-164	atp6v1h, chunp6890; ATPase, H+ transporting, lysosomal, V1 subunit H (EC:3.6.3.14); K02144 V-type H+-transporting ATPase 54 kD subunit [EC:3.6.3.14]
CL4483.Contig2_All	xtr:548936	92.67	300	2e-158	atp6v1h; ATPase, H+ transporting, lysosomal 50/57kDa, V1 subunit H (EC:3.6.3.14); K02144 V-type H+-transporting ATPase 54 kD subunit [EC:3.6.3.14]
CL4483.Contig2_All	xla:734359	92	300	2e-157	atp6v1h, MGC85130; ATPase, H+ transporting, lysosomal 50/57kDa, V1 subunit H (EC:3.6.3.14); K02144 V-type H+-transporting ATPase 54 kD subunit [EC:3.6.3.14]
CL4483.Contig2_All	tgu:100220186	91.67	300	2e-157	similar to ATPase, H+ transporting, lysosomal 50/57kDa, V1 subunit H; K02144 V-type H+-transporting ATPase 54 kD subunit [EC:3.6.3.14]
CL4483.Contig2_All	gga:426199	91.64	299	8e-157	ATP6V1H; ATPase, H+ transporting, lysosomal 50/57kDa, V1 subunit H; K02144 V-type H+-transporting ATPase 54 kD subunit [EC:3.6.3.14]
CL4483.Contig2_All	mmu:108664	91.33	300	1e-156	Atp6v1h, 0710001F19Rik, AU022349, CGI-11, MGC11985, SFD, SFDalpha, SFDbeta, VMA13; ATPase, H+ transporting, lysosomal V1 subunit H (EC:3.6.3.14); K02144 V-type H+-transporting ATPase 54 kD subunit [EC:3.6.3.14]
CL4483.Contig2_All	oaa:100079549	90.67	300	1e-156	V-type proton ATPase subunit H-like; K02144 V-type H+-transporting ATPase 54 kD subunit [EC:3.6.3.14]
CL4483.Contig2_All	ecb:100054947	91	300	1e-156	v-type proton ATPase subunit H-like; K02144 V-type H+-transporting ATPase 54 kD subunit [EC:3.6.3.14]
CL4483.Contig2_All	cfa:486953	91	300	1e-156	ATP6V1H; ATPase, H+ transporting, lysosomal 50/57kDa, V1 subunit H; K02144 V-type H+-transporting ATPase 54 kD subunit [EC:3.6.3.14]
CL4483.Contig2_All	mcc:693323	91	300	1e-156	ATP6V1H; v-type proton ATPase subunit H-like; K02144 V-type H+-transporting ATPase 54 kD subunit [EC:3.6.3.14]
CL4483.Contig2_All	hsa:51606	91	300	1e-156	ATP6V1H, MSTP042, NBP1, SFD, SFDalpha, SFDbeta, VMA13; ATPase, H+ transporting, lysosomal 50/57kDa, V1 subunit H (EC:3.6.3.14); K02144 V-type H+-transporting ATPase 54 kD subunit [EC:3.6.3.14]
CL4483.Contig2_All	mgp:100547163	91.3	299	2e-156	v-type proton ATPase subunit H-like; K02144 V-type H+-transporting ATPase 54 kD subunit [EC:3.6.3.14]
CL4483.Contig2_All	ssc:397472	90.67	300	3e-156	ATP6V1H, V-ATPASE; ATPase, H+ transporting, lysosomal 50/57kDa, V1 subunit H (EC:3.6.3.14); K02144 V-type H+-transporting ATPase 54 kD subunit [EC:3.6.3.14]
CL4483.Contig2_All	pon:100173044	91.5	294	5e-154	ATP6V1H; ATPase, H+ transporting, lysosomal 50/57kDa, V1 subunit H (EC:3.6.3.14); K02144 V-type H+-transporting ATPase 54 kD subunit [EC:3.6.3.14]
CL4483.Contig2_All	acs:100556458	89.07	302	9e-154	v-type proton ATPase subunit H-like; K02144 V-type H+-transporting ATPase 54 kD subunit [EC:3.6.3.14]
CL4483.Contig2_All	bta:282657	91.5	294	3e-153	ATP6V1H, MGC128141, SFD; ATPase, H+ transporting, lysosomal 50/57kDa, V1 subunit H (EC:3.6.3.14); K02144 V-type H+-transporting ATPase 54 kD subunit [EC:3.6.3.14]
CL4483.Contig2_All	mdo:100030250	91.13	282	5e-147	v-type proton ATPase subunit H-like; K02144 V-type H+-transporting ATPase 54 kD subunit [EC:3.6.3.14]
CL4483.Contig2_All	ptr:740229	92.12	241	2e-127	ATP6V1H; ATPase, H+ transporting, lysosomal 50/57kDa, V1 subunit H; K02144 V-type H+-transporting ATPase 54 kD subunit [EC:3.6.3.14]
CL4483.Contig2_All	rno:297797	76.67	300	7e-124	Atp6v1h, CGI-11, SFD, SFDalpha, SFDbeta, VMA13; ATPase, H+ transporting, lysosomal V1 subunit H (EC:3.6.3.14); K02144 V-type H+-transporting ATPase 54 kD subunit [EC:3.6.3.14]
CL4483.Contig2_All	spu:578290	70	280	4e-112	similar to ENSANGP00000011012; K02144 V-type H+-transporting ATPase 54 kD subunit [EC:3.6.3.14]
CL4484.Contig1_All	dre:142986	98.21	112	5e-56	ptk2.1, fak, fak1a, ptk2, ptk2a, wu:fa18c04, zgc:66114; protein tyrosine kinase 2a (EC:2.7.10.2); K05725 PTK2 protein tyrosine kinase 2 [EC:2.7.10.2]
CL4484.Contig1_All	mdo:100027188	96.43	112	4e-55	PTK2; PTK2 protein tyrosine kinase 2; K05725 PTK2 protein tyrosine kinase 2 [EC:2.7.10.2]
CL4484.Contig1_All	tgu:100221659	95.54	112	5e-55	PTK2 protein tyrosine kinase 2; K05725 PTK2 protein tyrosine kinase 2 [EC:2.7.10.2]
CL4484.Contig1_All	mcc:700634	96.43	112	5e-55	PTK2; PTK2 protein tyrosine kinase 2; K05725 PTK2 protein tyrosine kinase 2 [EC:2.7.10.2]
CL4484.Contig1_All	pon:100447959	96.43	112	5e-55	focal adhesion kinase 1-like; K05725 PTK2 protein tyrosine kinase 2 [EC:2.7.10.2]
CL4484.Contig1_All	hsa:5747	96.43	112	5e-55	PTK2, FADK, FAK, FAK1, FRNK, PPP1R71, p125FAK, pp125FAK; PTK2 protein tyrosine kinase 2 (EC:2.7.10.2); K05725 PTK2 protein tyrosine kinase 2 [EC:2.7.10.2]
CL4484.Contig1_All	mgp:100539811	95.54	112	6e-55	focal adhesion kinase 1-like; K05725 PTK2 protein tyrosine kinase 2 [EC:2.7.10.2]
CL4484.Contig1_All	gga:396416	95.54	112	6e-55	PTK2, FAK, FRNK, p125FAK; PTK2 protein tyrosine kinase 2 (EC:2.7.10.2); K05725 PTK2 protein tyrosine kinase 2 [EC:2.7.10.2]
CL4484.Contig1_All	acs:100554871	95.54	112	8e-55	focal adhesion kinase 1-like; K05725 PTK2 protein tyrosine kinase 2 [EC:2.7.10.2]
CL4484.Contig1_All	ecb:100058245	95.54	112	8e-55	PTK2; PTK2 protein tyrosine kinase 2; K05725 PTK2 protein tyrosine kinase 2 [EC:2.7.10.2]
CL4484.Contig1_All	cfa:475108	94.64	112	1e-54	PTK2; PTK2 protein tyrosine kinase 2; K05725 PTK2 protein tyrosine kinase 2 [EC:2.7.10.2]
CL4484.Contig1_All	bta:506270	94.64	112	2e-54	PTK2, FADK; PTK2 protein tyrosine kinase 2 (EC:2.7.10.2); K05725 PTK2 protein tyrosine kinase 2 [EC:2.7.10.2]
CL4484.Contig1_All	rno:25614	95.54	112	2e-54	Ptk2, FAK, FRNK, p125FAK; PTK2 protein tyrosine kinase 2 (EC:2.7.10.2); K05725 PTK2 protein tyrosine kinase 2 [EC:2.7.10.2]
CL4484.Contig1_All	xla:399286	94.64	112	4e-54	ptk2, FAK; PTK2 protein tyrosine kinase 2 (EC:2.7.10.2); K05725 PTK2 protein tyrosine kinase 2 [EC:2.7.10.2]
CL4484.Contig1_All	aml:100464496	93.75	112	4e-54	focal adhesion kinase 1-like; K05725 PTK2 protein tyrosine kinase 2 [EC:2.7.10.2]
CL4484.Contig1_All	oaa:100076789	92.86	112	1e-52	PTK2; PTK2 protein tyrosine kinase 2; K05725 PTK2 protein tyrosine kinase 2 [EC:2.7.10.2]
CL4484.Contig1_All	xla:432072	91.96	112	4e-52	uncharacterized protein MGC83487; K05725 PTK2 protein tyrosine kinase 2 [EC:2.7.10.2]
CL4484.Contig1_All	dre:386705	91.07	112	5e-52	ptk2.2, fak1b, ptk2b, si:ch1073-355e8.1; protein tyrosine kinase 2b; K05725 PTK2 protein tyrosine kinase 2 [EC:2.7.10.2]
CL4484.Contig1_All	xtr:733890	92	75	1e-33	ptk2, fak; PTK2 protein tyrosine kinase 2; K05725 PTK2 protein tyrosine kinase 2 [EC:2.7.10.2]
CL4484.Contig1_All	gga:421998	60.36	111	5e-32	PTK2B; PTK2B protein tyrosine kinase 2 beta; K05871 protein tyrosine kinase 2 beta [EC:2.7.10.2]
CL4484.Contig2_All	mdo:100027188	90.91	231	2e-116	PTK2; PTK2 protein tyrosine kinase 2; K05725 PTK2 protein tyrosine kinase 2 [EC:2.7.10.2]
CL4484.Contig2_All	mcc:700634	90.48	231	4e-115	PTK2; PTK2 protein tyrosine kinase 2; K05725 PTK2 protein tyrosine kinase 2 [EC:2.7.10.2]
CL4484.Contig2_All	pon:100447959	90.48	231	4e-115	focal adhesion kinase 1-like; K05725 PTK2 protein tyrosine kinase 2 [EC:2.7.10.2]
CL4484.Contig2_All	ecb:100058245	90.04	231	6e-115	PTK2; PTK2 protein tyrosine kinase 2; K05725 PTK2 protein tyrosine kinase 2 [EC:2.7.10.2]
CL4484.Contig2_All	cfa:475108	89.18	231	5e-114	PTK2; PTK2 protein tyrosine kinase 2; K05725 PTK2 protein tyrosine kinase 2 [EC:2.7.10.2]
CL4484.Contig2_All	gga:396416	88.36	232	1e-113	PTK2, FAK, FRNK, p125FAK; PTK2 protein tyrosine kinase 2 (EC:2.7.10.2); K05725 PTK2 protein tyrosine kinase 2 [EC:2.7.10.2]
CL4484.Contig2_All	mgp:100539811	87.98	233	1e-113	focal adhesion kinase 1-like; K05725 PTK2 protein tyrosine kinase 2 [EC:2.7.10.2]
CL4484.Contig2_All	aml:100464496	88.31	231	4e-113	focal adhesion kinase 1-like; K05725 PTK2 protein tyrosine kinase 2 [EC:2.7.10.2]
CL4484.Contig2_All	dre:142986	86.96	230	2e-112	ptk2.1, fak, fak1a, ptk2, ptk2a, wu:fa18c04, zgc:66114; protein tyrosine kinase 2a (EC:2.7.10.2); K05725 PTK2 protein tyrosine kinase 2 [EC:2.7.10.2]
CL4484.Contig2_All	tgu:100221659	88.41	233	2e-112	PTK2 protein tyrosine kinase 2; K05725 PTK2 protein tyrosine kinase 2 [EC:2.7.10.2]
CL4484.Contig2_All	acs:100554871	88.03	234	6e-112	focal adhesion kinase 1-like; K05725 PTK2 protein tyrosine kinase 2 [EC:2.7.10.2]
CL4484.Contig2_All	bta:506270	88.31	231	1e-111	PTK2, FADK; PTK2 protein tyrosine kinase 2 (EC:2.7.10.2); K05725 PTK2 protein tyrosine kinase 2 [EC:2.7.10.2]
CL4484.Contig2_All	rno:25614	87.18	234	3e-111	Ptk2, FAK, FRNK, p125FAK; PTK2 protein tyrosine kinase 2 (EC:2.7.10.2); K05725 PTK2 protein tyrosine kinase 2 [EC:2.7.10.2]
CL4484.Contig2_All	hsa:5747	85.66	244	9e-111	PTK2, FADK, FAK, FAK1, FRNK, PPP1R71, p125FAK, pp125FAK; PTK2 protein tyrosine kinase 2 (EC:2.7.10.2); K05725 PTK2 protein tyrosine kinase 2 [EC:2.7.10.2]
CL4484.Contig2_All	xla:399286	82.91	234	8e-106	ptk2, FAK; PTK2 protein tyrosine kinase 2 (EC:2.7.10.2); K05725 PTK2 protein tyrosine kinase 2 [EC:2.7.10.2]
CL4484.Contig2_All	oaa:100076789	81.86	237	1e-103	PTK2; PTK2 protein tyrosine kinase 2; K05725 PTK2 protein tyrosine kinase 2 [EC:2.7.10.2]
CL4484.Contig2_All	dre:386705	84.89	225	2e-102	ptk2.2, fak1b, ptk2b, si:ch1073-355e8.1; protein tyrosine kinase 2b; K05725 PTK2 protein tyrosine kinase 2 [EC:2.7.10.2]
CL4484.Contig2_All	xla:432072	80.52	231	4e-101	uncharacterized protein MGC83487; K05725 PTK2 protein tyrosine kinase 2 [EC:2.7.10.2]
CL4484.Contig2_All	xtr:733890	81.33	166	2e-71	ptk2, fak; PTK2 protein tyrosine kinase 2; K05725 PTK2 protein tyrosine kinase 2 [EC:2.7.10.2]
CL4484.Contig2_All	gga:421998	47.51	221	1e-46	PTK2B; PTK2B protein tyrosine kinase 2 beta; K05871 protein tyrosine kinase 2 beta [EC:2.7.10.2]
CL4486.Contig1_All	dre:100148988	61.04	154	4e-44	kalirin-like; K15048 kalirin [EC:2.7.11.1]
CL4486.Contig1_All	mdo:100020023	55.88	102	9e-22	kalirin-like; K15048 kalirin [EC:2.7.11.1]
CL4486.Contig1_All	xtr:548783	45.13	113	3e-21	kalrn; kalirin, RhoGEF kinase; K15048 kalirin [EC:2.7.11.1]
CL4486.Contig1_All	mgp:100549062	54.9	102	3e-21	kalirin-like; K15048 kalirin [EC:2.7.11.1]
CL4486.Contig1_All	gga:424253	54.9	102	3e-21	KALRN; kalirin, RhoGEF kinase; K15048 kalirin [EC:2.7.11.1]
CL4486.Contig1_All	acs:100557732	50.51	99	8e-21	kalrn; kalirin, RhoGEF kinase; K15048 kalirin [EC:2.7.11.1]
CL4486.Contig1_All	tgu:100232281	49.49	99	8e-21	similar to kalirin, RhoGEF kinase; K15048 kalirin [EC:2.7.11.1]
CL4486.Contig1_All	ptr:100609058	53.92	102	1e-20	kalirin-like; K15048 kalirin [EC:2.7.11.1]
CL4486.Contig1_All	ecb:100630050	53.92	102	1e-20	kalirin-like; K15048 kalirin [EC:2.7.11.1]
CL4486.Contig1_All	ecb:100060560	53.92	102	1e-20	KALRN; kalirin, RhoGEF kinase; K15048 kalirin [EC:2.7.11.1]
CL4486.Contig1_All	cfa:478592	53.92	102	1e-20	KALRN; kalirin, RhoGEF kinase; K15048 kalirin [EC:2.7.11.1]
CL4486.Contig1_All	rno:84009	53.92	102	1e-20	Kalrn, Duo, Hapip, Kalirin; kalirin, RhoGEF kinase (EC:2.7.11.1); K15048 kalirin [EC:2.7.11.1]
CL4486.Contig1_All	mcc:715567	53.92	102	1e-20	KALRN; kalirin, RhoGEF kinase; K15048 kalirin [EC:2.7.11.1]
CL4486.Contig1_All	ptr:460643	53.92	102	1e-20	KALRN; kalirin, RhoGEF kinase; K15048 kalirin [EC:2.7.11.1]
CL4486.Contig1_All	hsa:8997	53.92	102	1e-20	KALRN, ARHGEF24, CHD5, CHDS5, DUET, DUO, FLJ12332, FLJ16443, FLJ18196, FLJ18623, HAPIP, TRAD; kalirin, RhoGEF kinase (EC:2.7.11.1); K15048 kalirin [EC:2.7.11.1]
CL4486.Contig1_All	aml:100473997	53.92	102	1e-20	KALRN; kalirin, RhoGEF kinase; K15048 kalirin [EC:2.7.11.1]
CL4486.Contig1_All	xla:100158344	46.3	108	2e-20	kalrn; kalirin, RhoGEF kinase; K15048 kalirin [EC:2.7.11.1]
CL4486.Contig1_All	bta:540675	52.94	102	8e-20	KALRN; kalirin, RhoGEF kinase; K15048 kalirin [EC:2.7.11.1]
CL4486.Contig1_All	xtr:100170157	44.96	129	2e-17	trio, arhgef23, tgat; triple functional domain (PTPRF interacting) (EC:2.7.11.1); K08810 triple functional domain protein [EC:2.7.11.1]
CL4486.Contig1_All	dre:557667	44.96	129	7e-17	trio; si:dkey-158b13.2 (EC:2.7.11.1); K08810 triple functional domain protein [EC:2.7.11.1]
CL4486.Contig2_All	dre:100148988	53.49	86	1e-16	kalirin-like; K15048 kalirin [EC:2.7.11.1]
CL4487.Contig1_All	hsa:8776	72.84	659	0	MTMR1; myotubularin related protein 1; K01112 [EC:3.1.3.-]
CL4487.Contig1_All	mmu:53332	72.08	659	0	Mtmr1, AW049210; myotubularin related protein 1; K01112 [EC:3.1.3.-]
CL4487.Contig1_All	cfa:492211	70.99	648	0	MTMR1; myotubularin related protein 1; K01112 [EC:3.1.3.-]
CL4487.Contig1_All	ptr:465905	74.77	543	0	MTMR1; myotubularin related protein 1; K01112 [EC:3.1.3.-]
CL4487.Contig1_All	hsa:8898	62.89	644	0	MTMR2, CMT4B, CMT4B1, KIAA1073; myotubularin related protein 2; K01112 [EC:3.1.3.-]
CL4487.Contig1_All	bta:536810	64.23	629	0	MTMR2, MGC142907; myotubularin related protein 2 (EC:3.1.3.-); K01112 [EC:3.1.3.-]
CL4487.Contig1_All	mmu:77116	63.91	629	0	Mtmr2, 6030445P13Rik; myotubularin related protein 2; K01112 [EC:3.1.3.-]
CL4487.Contig1_All	cfa:606918	62.73	644	0	MTMR2; myotubularin related protein 2; K01112 [EC:3.1.3.-]
CL4487.Contig1_All	mcc:699703	67.08	571	0	MTMR2; myotubularin related protein 2; K01112 [EC:3.1.3.-]
CL4487.Contig1_All	ptr:451498	67.36	527	0	MTMR2; myotubularin related protein 2; K01112 [EC:3.1.3.-]
CL4487.Contig1_All	tgu:100227491	59.52	583	0	myotubularin 1; K01108 phosphatidylinositol-3-phosphatase [EC:3.1.3.64]
CL4487.Contig1_All	gga:422388	58.83	583	0	MTM1; myotubularin 1; K01108 phosphatidylinositol-3-phosphatase [EC:3.1.3.64]
CL4487.Contig1_All	acs:100564867	58.83	583	0	myotubularin-like; K01108 phosphatidylinositol-3-phosphatase [EC:3.1.3.64]
CL4487.Contig1_All	mgp:100547482	58.83	583	0	MTM1; myotubularin 1; K01108 phosphatidylinositol-3-phosphatase [EC:3.1.3.64]
CL4487.Contig1_All	bta:533622	59.31	580	0	MTM1; myotubularin 1 (EC:3.1.3.64); K01108 phosphatidylinositol-3-phosphatase [EC:3.1.3.64]
CL4487.Contig1_All	cfa:612385	58.97	580	0	MTM1; myotubularin 1; K01108 phosphatidylinositol-3-phosphatase [EC:3.1.3.64]
CL4487.Contig1_All	xtr:548545	60.03	578	0	mtm1, MGC97721; myotubularin 1 (EC:3.1.3.64); K01108 phosphatidylinositol-3-phosphatase [EC:3.1.3.64]
CL4487.Contig1_All	hsa:4534	58.62	580	0	MTM1, CNM, MTMX, XLMTM; myotubularin 1 (EC:3.1.3.64); K01108 phosphatidylinositol-3-phosphatase [EC:3.1.3.64]
CL4487.Contig1_All	ecb:100069680	58.28	580	0	MTM1; myotubularin 1; K01108 phosphatidylinositol-3-phosphatase [EC:3.1.3.64]
CL4487.Contig1_All	pon:100174495	58.45	580	0	MTM1; myotubularin 1 (EC:3.1.3.64); K01108 phosphatidylinositol-3-phosphatase [EC:3.1.3.64]
CL4487.Contig2_All	ptr:465905	60.26	78	1e-17	MTMR1; myotubularin related protein 1; K01112 [EC:3.1.3.-]
CL4487.Contig2_All	hsa:8776	60.26	78	1e-17	MTMR1; myotubularin related protein 1; K01112 [EC:3.1.3.-]
CL4487.Contig2_All	mmu:53332	56.41	78	7e-15	Mtmr1, AW049210; myotubularin related protein 1; K01112 [EC:3.1.3.-]
CL4487.Contig2_All	cfa:492211	77.14	35	9e-07	MTMR1; myotubularin related protein 1; K01112 [EC:3.1.3.-]
CL4487.Contig3_All	cfa:492211	70.15	67	6e-26	MTMR1; myotubularin related protein 1; K01112 [EC:3.1.3.-]
CL4487.Contig3_All	ptr:465905	72.73	66	6e-26	MTMR1; myotubularin related protein 1; K01112 [EC:3.1.3.-]
CL4487.Contig3_All	mmu:53332	71.21	66	1e-25	Mtmr1, AW049210; myotubularin related protein 1; K01112 [EC:3.1.3.-]
CL4487.Contig3_All	hsa:8776	71.21	66	1e-25	MTMR1; myotubularin related protein 1; K01112 [EC:3.1.3.-]
CL4487.Contig3_All	bta:536810	70.15	67	4e-24	MTMR2, MGC142907; myotubularin related protein 2 (EC:3.1.3.-); K01112 [EC:3.1.3.-]
CL4487.Contig3_All	cfa:606918	70.15	67	4e-24	MTMR2; myotubularin related protein 2; K01112 [EC:3.1.3.-]
CL4487.Contig3_All	ptr:451498	70.15	67	4e-24	MTMR2; myotubularin related protein 2; K01112 [EC:3.1.3.-]
CL4487.Contig3_All	hsa:8898	70.15	67	4e-24	MTMR2, CMT4B, CMT4B1, KIAA1073; myotubularin related protein 2; K01112 [EC:3.1.3.-]
CL4487.Contig3_All	mmu:77116	68.66	67	6e-24	Mtmr2, 6030445P13Rik; myotubularin related protein 2; K01112 [EC:3.1.3.-]
CL4487.Contig3_All	tgu:100227491	68.66	67	2e-23	myotubularin 1; K01108 phosphatidylinositol-3-phosphatase [EC:3.1.3.64]
CL4487.Contig3_All	mcc:699703	67.16	67	2e-23	MTMR2; myotubularin related protein 2; K01112 [EC:3.1.3.-]
CL4487.Contig3_All	mgp:100547482	67.16	67	6e-23	MTM1; myotubularin 1; K01108 phosphatidylinositol-3-phosphatase [EC:3.1.3.64]
CL4487.Contig3_All	gga:422388	67.16	67	6e-23	MTM1; myotubularin 1; K01108 phosphatidylinositol-3-phosphatase [EC:3.1.3.64]
CL4487.Contig3_All	bta:533622	67.16	67	4e-22	MTM1; myotubularin 1 (EC:3.1.3.64); K01108 phosphatidylinositol-3-phosphatase [EC:3.1.3.64]
CL4487.Contig3_All	aml:100470283	65.67	67	7e-22	MTM1; myotubularin 1; K01108 phosphatidylinositol-3-phosphatase [EC:3.1.3.64]
CL4487.Contig3_All	cfa:612385	65.67	67	7e-22	MTM1; myotubularin 1; K01108 phosphatidylinositol-3-phosphatase [EC:3.1.3.64]
CL4487.Contig3_All	mcc:703131	65.67	67	7e-22	MTM1; myotubularin 1; K01108 phosphatidylinositol-3-phosphatase [EC:3.1.3.64]
CL4487.Contig3_All	hsa:4534	65.67	67	7e-22	MTM1, CNM, MTMX, XLMTM; myotubularin 1 (EC:3.1.3.64); K01108 phosphatidylinositol-3-phosphatase [EC:3.1.3.64]
CL4487.Contig3_All	acs:100564867	64.18	67	9e-22	myotubularin-like; K01108 phosphatidylinositol-3-phosphatase [EC:3.1.3.64]
CL4487.Contig3_All	rno:288762	64.18	67	9e-22	Mtm1; myotubularin 1 (EC:3.1.3.64); K01108 phosphatidylinositol-3-phosphatase [EC:3.1.3.64]
CL4489.Contig1_All	tgu:100222510	57.07	205	3e-59	coiled-coil domain containing 16; K13104 zinc finger protein 830
CL4489.Contig1_All	mgp:100546028	55.71	219	1e-57	zinc finger protein 830-like; K13104 zinc finger protein 830
CL4489.Contig1_All	gga:420966	55.25	219	3e-57	ZNF830, CCDC16; zinc finger protein 830; K13104 zinc finger protein 830
CL4489.Contig1_All	mdo:100021802	52.11	213	3e-54	zinc finger protein 830-like; K13104 zinc finger protein 830
CL4489.Contig1_All	xla:494773	50.72	209	1e-52	znf830; zinc finger protein 830; K13104 zinc finger protein 830
CL4489.Contig1_All	xtr:448299	51.2	209	3e-51	znf830, MGC89084; zinc finger protein 830; K13104 zinc finger protein 830
CL4489.Contig1_All	ecb:100071676	52.17	207	7e-50	zinc finger protein 830-like; K13104 zinc finger protein 830
CL4489.Contig1_All	bta:539497	50.24	207	2e-49	ZNF830, CCDC16, MGC148459; zinc finger protein 830; K13104 zinc finger protein 830
CL4489.Contig1_All	mcc:715130	55.21	192	2e-49	zinc finger protein 830-like; K13104 zinc finger protein 830
CL4489.Contig1_All	pon:100455596	54.45	191	3e-49	ZNF830; zinc finger protein 830; K13104 zinc finger protein 830
CL4489.Contig1_All	ptr:454580	54.45	191	3e-49	ZNF830, CCDC16; zinc finger protein 830; K13104 zinc finger protein 830
CL4489.Contig1_All	hsa:91603	54.45	191	3e-49	ZNF830, CCDC16, MGC20398, OMCG1, SEL13; zinc finger protein 830; K13104 zinc finger protein 830
CL4489.Contig1_All	dre:402963	49.76	209	4e-49	znf830; zgc:77398; K13104 zinc finger protein 830
CL4489.Contig1_All	aml:100483202	53.55	183	9e-49	zinc finger protein 830-like; K13104 zinc finger protein 830
CL4489.Contig1_All	cfa:480608	54.35	184	9e-49	ZNF830, CCDC16; zinc finger protein 830; K13104 zinc finger protein 830
CL4489.Contig1_All	ssc:100738737	50.48	210	4e-48	zinc finger protein 830-like; K13104 zinc finger protein 830
CL4489.Contig1_All	oaa:100092299	68.94	132	5e-48	zinc finger protein 830-like; K13104 zinc finger protein 830
CL4489.Contig1_All	mmu:66983	55.8	181	5e-48	Zfp830, 2410003C20Rik, AV301118, AW048207, Ccdc16, Omcg1, Znf830; zinc finger protein 830; K13104 zinc finger protein 830
CL4489.Contig1_All	rno:497967	51.89	185	8e-46	Zfp830, Ccdc16, Znf830; zinc finger protein 830; K13104 zinc finger protein 830
CL4489.Contig1_All	acs:100551941	48.61	216	4e-45	zinc finger protein 830-like; K13104 zinc finger protein 830
CL4491.Contig1_All	cin:100180225	31.99	322	3e-28	similar to Platelet-activating factor acetylhydrolase IB subunit alpha (PAF acetylhydrolase 45 kDa subunit) (PAF-AH 45 kDa subunit) (PAF-AH alpha) (PAFAH alpha) (Lissencephaly-1 protein) (LIS-1); K01062 1-alkyl-2-acetylglycerophosphocholine esterase [EC:3.1.1.47]
CL4491.Contig1_All	ssc:397482	30.38	316	6e-27	PAFAH1B1; platelet-activating factor acetylhydrolase 1b, regulatory subunit 1 (45kDa) (EC:3.1.1.47); K01062 1-alkyl-2-acetylglycerophosphocholine esterase [EC:3.1.1.47]
CL4491.Contig1_All	oaa:100078186	30.06	316	1e-26	platelet-activating factor acetylhydrolase IB subunit alpha-like; K01062 1-alkyl-2-acetylglycerophosphocholine esterase [EC:3.1.1.47]
CL4491.Contig1_All	ecb:100072490	30.06	316	1e-26	PAFAH1B1; platelet-activating factor acetylhydrolase 1b, regulatory subunit 1 (45kDa); K01062 1-alkyl-2-acetylglycerophosphocholine esterase [EC:3.1.1.47]
CL4491.Contig1_All	bta:282513	30.06	316	1e-26	PAFAH1B1, LIS-1, LIS1, MDCR, MGC148442; platelet-activating factor acetylhydrolase 1b, regulatory subunit 1 (45kDa) (EC:3.1.1.47); K01062 1-alkyl-2-acetylglycerophosphocholine esterase [EC:3.1.1.47]
CL4491.Contig1_All	aml:100479330	30.06	316	1e-26	platelet-activating factor acetylhydrolase IB subunit alpha-like; K01062 1-alkyl-2-acetylglycerophosphocholine esterase [EC:3.1.1.47]
CL4491.Contig1_All	cfa:480656	30.06	316	1e-26	PAFAH1B1; platelet-activating factor acetylhydrolase 1b, regulatory subunit 1 (45kDa); K01062 1-alkyl-2-acetylglycerophosphocholine esterase [EC:3.1.1.47]
CL4491.Contig1_All	rno:83572	30.06	316	1e-26	Pafah1b1, LIS1; platelet-activating factor acetylhydrolase, isoform 1b, subunit 1 (EC:3.1.1.47); K01062 1-alkyl-2-acetylglycerophosphocholine esterase [EC:3.1.1.47]
CL4491.Contig1_All	mmu:18472	30.06	316	1e-26	Pafah1b1, LIS-1, Lis1, MGC25297, MMS10-U, Mdsh, Ms10u, Pafaha; platelet-activating factor acetylhydrolase, isoform 1b, subunit 1 (EC:3.1.1.47); K01062 1-alkyl-2-acetylglycerophosphocholine esterase [EC:3.1.1.47]
CL4491.Contig1_All	hsa:5048	30.06	316	1e-26	PAFAH1B1, LIS1, LIS2, MDCR, MDS, PAFAH; platelet-activating factor acetylhydrolase 1b, regulatory subunit 1 (45kDa) (EC:3.1.1.47); K01062 1-alkyl-2-acetylglycerophosphocholine esterase [EC:3.1.1.47]
CL4491.Contig1_All	xtr:403097	29.75	316	2e-26	pafah1b1, MGC76037, lis1, lis2, mdcr, mds, pafah; platelet-activating factor acetylhydrolase 1b, regulatory subunit 1 (45kDa) (EC:3.1.1.47); K01062 1-alkyl-2-acetylglycerophosphocholine esterase [EC:3.1.1.47]
CL4491.Contig1_All	xla:399199	29.75	316	2e-26	pafah1b1, lis2, mdcr, mds, pafah, pafah1b1-b; platelet-activating factor acetylhydrolase 1b, regulatory subunit 1 (45kDa) (EC:3.1.1.47); K01062 1-alkyl-2-acetylglycerophosphocholine esterase [EC:3.1.1.47]
CL4491.Contig1_All	tgu:100230921	30.06	316	2e-26	platelet-activating factor acetylhydrolase, isoform Ib, alpha subunit 45kDa; K01062 1-alkyl-2-acetylglycerophosphocholine esterase [EC:3.1.1.47]
CL4491.Contig1_All	mgp:100544517	30.06	316	2e-26	lissencephaly-1 homolog; K01062 1-alkyl-2-acetylglycerophosphocholine esterase [EC:3.1.1.47]
CL4491.Contig1_All	gga:374224	30.06	316	2e-26	PAFAH1B1; platelet-activating factor acetylhydrolase 1b, regulatory subunit 1 (45kDa) (EC:3.1.1.47); K01062 1-alkyl-2-acetylglycerophosphocholine esterase [EC:3.1.1.47]
CL4491.Contig1_All	mcc:574255	30.06	316	2e-26	LIS1; platelet activating factor acetylhydrolase 45 kDa subunit brain isoform; K01062 1-alkyl-2-acetylglycerophosphocholine esterase [EC:3.1.1.47]
CL4491.Contig1_All	mdo:100019365	29.75	316	6e-26	platelet-activating factor acetylhydrolase IB subunit alpha-like; K01062 1-alkyl-2-acetylglycerophosphocholine esterase [EC:3.1.1.47]
CL4491.Contig1_All	pon:100171714	29.43	316	6e-26	PAFAH1B1, LIS1, PAFAHA; platelet-activating factor acetylhydrolase 1b, regulatory subunit 1 (45kDa) (EC:3.1.1.47); K01062 1-alkyl-2-acetylglycerophosphocholine esterase [EC:3.1.1.47]
CL4491.Contig1_All	ptr:454422	29.75	316	6e-26	PAFAH1B1, LIS-1, PAFAHA; platelet-activating factor acetylhydrolase 1b, regulatory subunit 1 (45kDa) (EC:3.1.1.47); K01062 1-alkyl-2-acetylglycerophosphocholine esterase [EC:3.1.1.47]
CL4491.Contig1_All	ame:408869	28.16	316	1e-25	Lis-1; lissencephaly-1; K01062 1-alkyl-2-acetylglycerophosphocholine esterase [EC:3.1.1.47]
CL4494.Contig1_All	dre:558048	67.69	130	1e-48	n4bp2, zgc:153456; NEDD4 binding protein 2; K15720 NEDD4-binding protein 2 [EC:3.-.-.-]
CL4494.Contig1_All	mcc:700365	67.69	130	1e-43	N4BP2; NEDD4 binding protein 2; K15720 NEDD4-binding protein 2 [EC:3.-.-.-]
CL4494.Contig1_All	pon:100435618	67.69	130	1e-43	N4BP2; NEDD4 binding protein 2; K15720 NEDD4-binding protein 2 [EC:3.-.-.-]
CL4494.Contig1_All	ptr:471175	67.69	130	1e-43	N4BP2; NEDD4 binding protein 2; K15720 NEDD4-binding protein 2 [EC:3.-.-.-]
CL4494.Contig1_All	hsa:55728	67.69	130	1e-43	N4BP2, B3BP, FLJ10680, KIAA1413; NEDD4 binding protein 2; K15720 NEDD4-binding protein 2 [EC:3.-.-.-]
CL4494.Contig1_All	aml:100470049	66.15	130	2e-43	N4BP2; NEDD4 binding protein 2; K15720 NEDD4-binding protein 2 [EC:3.-.-.-]
CL4494.Contig1_All	rno:305342	66.92	130	2e-43	N4bp2, RGD1565738; NEDD4 binding protein 2; K15720 NEDD4-binding protein 2 [EC:3.-.-.-]
CL4494.Contig1_All	bta:539533	66.15	130	2e-43	N4BP2; NEDD4 binding protein 2; K15720 NEDD4-binding protein 2 [EC:3.-.-.-]
CL4494.Contig1_All	cfa:479101	66.15	130	3e-43	N4BP2; NEDD4 binding protein 2; K15720 NEDD4-binding protein 2 [EC:3.-.-.-]
CL4494.Contig1_All	mmu:333789	66.15	130	4e-43	N4bp2, B3bp, E430014I16, Gm1791, Gm868; NEDD4 binding protein 2; K15720 NEDD4-binding protein 2 [EC:3.-.-.-]
CL4494.Contig1_All	ssc:100512116	66.15	130	5e-43	N4BP2; NEDD4 binding protein 2; K15720 NEDD4-binding protein 2 [EC:3.-.-.-]
CL4494.Contig1_All	ecb:100063898	64.62	130	4e-42	N4BP2; NEDD4 binding protein 2; K15720 NEDD4-binding protein 2 [EC:3.-.-.-]
CL4494.Contig1_All	tgu:100219957	66.13	124	3e-40	N4BP2; NEDD4 binding protein 2; K15720 NEDD4-binding protein 2 [EC:3.-.-.-]
CL4494.Contig1_All	xtr:100493484	60.77	130	7e-40	n4bp2; NEDD4-binding protein 2; K15720 NEDD4-binding protein 2 [EC:3.-.-.-]
CL4494.Contig1_All	oaa:100081680	64.8	125	3e-39	N4BP2; NEDD4 binding protein 2; K15720 NEDD4-binding protein 2 [EC:3.-.-.-]
CL4494.Contig1_All	mgp:100549927	63.71	124	6e-39	NEDD4-binding protein 2-like; K15720 NEDD4-binding protein 2 [EC:3.-.-.-]
CL4494.Contig1_All	gga:422786	62.9	124	2e-38	N4BP2; NEDD4 binding protein 2; K15720 NEDD4-binding protein 2 [EC:3.-.-.-]
CL4494.Contig1_All	acs:100558282	61.54	130	9e-38	NEDD4-binding protein 2-like; K15720 NEDD4-binding protein 2 [EC:3.-.-.-]
CL4494.Contig1_All	nvi:100119569	36.75	117	5e-12	NV18005; uncharacterized LOC100119569; K15720 NEDD4-binding protein 2 [EC:3.-.-.-]
CL4494.Contig2_All	dre:558048	67.36	144	2e-54	n4bp2, zgc:153456; NEDD4 binding protein 2; K15720 NEDD4-binding protein 2 [EC:3.-.-.-]
CL4494.Contig2_All	mcc:700365	64.14	145	1e-45	N4BP2; NEDD4 binding protein 2; K15720 NEDD4-binding protein 2 [EC:3.-.-.-]
CL4494.Contig2_All	pon:100435618	64.14	145	1e-45	N4BP2; NEDD4 binding protein 2; K15720 NEDD4-binding protein 2 [EC:3.-.-.-]
CL4494.Contig2_All	ptr:471175	64.14	145	1e-45	N4BP2; NEDD4 binding protein 2; K15720 NEDD4-binding protein 2 [EC:3.-.-.-]
CL4494.Contig2_All	hsa:55728	64.14	145	1e-45	N4BP2, B3BP, FLJ10680, KIAA1413; NEDD4 binding protein 2; K15720 NEDD4-binding protein 2 [EC:3.-.-.-]
CL4494.Contig2_All	aml:100470049	62.76	145	2e-45	N4BP2; NEDD4 binding protein 2; K15720 NEDD4-binding protein 2 [EC:3.-.-.-]
CL4494.Contig2_All	rno:305342	63.45	145	2e-45	N4bp2, RGD1565738; NEDD4 binding protein 2; K15720 NEDD4-binding protein 2 [EC:3.-.-.-]
CL4494.Contig2_All	bta:539533	62.76	145	2e-45	N4BP2; NEDD4 binding protein 2; K15720 NEDD4-binding protein 2 [EC:3.-.-.-]
CL4494.Contig2_All	cfa:479101	62.76	145	3e-45	N4BP2; NEDD4 binding protein 2; K15720 NEDD4-binding protein 2 [EC:3.-.-.-]
CL4494.Contig2_All	mmu:333789	62.76	145	3e-45	N4bp2, B3bp, E430014I16, Gm1791, Gm868; NEDD4 binding protein 2; K15720 NEDD4-binding protein 2 [EC:3.-.-.-]
CL4494.Contig2_All	ssc:100512116	62.76	145	5e-45	N4BP2; NEDD4 binding protein 2; K15720 NEDD4-binding protein 2 [EC:3.-.-.-]
CL4494.Contig2_All	ecb:100063898	61.38	145	3e-44	N4BP2; NEDD4 binding protein 2; K15720 NEDD4-binding protein 2 [EC:3.-.-.-]
CL4494.Contig2_All	tgu:100219957	63.77	138	1e-42	N4BP2; NEDD4 binding protein 2; K15720 NEDD4-binding protein 2 [EC:3.-.-.-]
CL4494.Contig2_All	xtr:100493484	57.24	145	5e-42	n4bp2; NEDD4-binding protein 2; K15720 NEDD4-binding protein 2 [EC:3.-.-.-]
CL4494.Contig2_All	oaa:100081680	59.31	145	2e-41	N4BP2; NEDD4 binding protein 2; K15720 NEDD4-binding protein 2 [EC:3.-.-.-]
CL4494.Contig2_All	mgp:100549927	60.87	138	9e-41	NEDD4-binding protein 2-like; K15720 NEDD4-binding protein 2 [EC:3.-.-.-]
CL4494.Contig2_All	gga:422786	60.14	138	2e-40	N4BP2; NEDD4 binding protein 2; K15720 NEDD4-binding protein 2 [EC:3.-.-.-]
CL4494.Contig2_All	acs:100558282	61.54	130	1e-37	NEDD4-binding protein 2-like; K15720 NEDD4-binding protein 2 [EC:3.-.-.-]
CL4494.Contig2_All	nvi:100119569	36.03	136	3e-15	NV18005; uncharacterized LOC100119569; K15720 NEDD4-binding protein 2 [EC:3.-.-.-]
CL4497.Contig1_All	dre:562771	92.45	53	5e-25	nadkb, im:6895252, im:6911422, im:7145679, nadk, zgc:153082; NAD kinase b (EC:2.7.1.23); K00858 NAD+ kinase [EC:2.7.1.23]
CL4497.Contig1_All	bta:513419	67.31	52	3e-15	NADK, MGC128269; NAD kinase (EC:2.7.1.23); K00858 NAD+ kinase [EC:2.7.1.23]
CL4497.Contig1_All	aml:100478855	65.38	52	5e-15	NADK; NAD kinase; K00858 NAD+ kinase [EC:2.7.1.23]
CL4497.Contig1_All	ame:408470	72.34	47	6e-15	NAD kinase-like; K00858 NAD+ kinase [EC:2.7.1.23]
CL4497.Contig1_All	rno:100125370	66.04	53	6e-15	Nadk; NAD kinase (EC:2.7.1.23); K00858 NAD+ kinase [EC:2.7.1.23]
CL4497.Contig1_All	xla:734906	68	50	8e-15	nadk-a, MGC130956, nadk.1; NAD kinase (EC:2.7.1.23); K00858 NAD+ kinase [EC:2.7.1.23]
CL4497.Contig1_All	xtr:448246	72.34	47	1e-14	nadk, MGC88972, nadk.1; NAD kinase (EC:2.7.1.23); K00858 NAD+ kinase [EC:2.7.1.23]
CL4497.Contig1_All	nvi:100116816	70.21	47	1e-14	NV10605; NAD kinase-like; K00858 NAD+ kinase [EC:2.7.1.23]
CL4497.Contig1_All	cfa:489589	66	50	1e-14	NADK; NAD kinase; K00858 NAD+ kinase [EC:2.7.1.23]
CL4497.Contig1_All	tca:663340	63.46	52	2e-14	similar to CG33156-PE, isoform E; K00858 NAD+ kinase [EC:2.7.1.23]
CL4497.Contig1_All	mcc:708852	66	50	2e-14	NADK; NAD kinase; K00858 NAD+ kinase [EC:2.7.1.23]
CL4497.Contig1_All	pon:100445514	66	50	2e-14	NADK; NAD kinase; K00858 NAD+ kinase [EC:2.7.1.23]
CL4497.Contig1_All	ptr:457207	66	50	2e-14	NADK; NAD kinase; K00858 NAD+ kinase [EC:2.7.1.23]
CL4497.Contig1_All	hsa:65220	66	50	2e-14	NADK, DKFZp686L22239, FLJ13052, FLJ37724, FLJ54695, FLJ77769, FLJ78247, FLJ78307, MGC1900, dJ283E3.1; NAD kinase (EC:2.7.1.23); K00858 NAD+ kinase [EC:2.7.1.23]
CL4497.Contig1_All	dre:550242	70.21	47	2e-14	nadka, zgc:110083; NAD kinase a (EC:2.7.1.23); K00858 NAD+ kinase [EC:2.7.1.23]
CL4497.Contig1_All	cqu:CpipJ_CPIJ018515	61.67	60	3e-14	poly(p)/ATP NAD kinase; K00858 NAD+ kinase [EC:2.7.1.23]
CL4497.Contig1_All	aag:AaeL_AAEL000278	61.67	60	3e-14	poly(p)/atp nad kinase; K00858 NAD+ kinase [EC:2.7.1.23]
CL4497.Contig1_All	aga:AgaP_AGAP011122	61.67	60	3e-14	AGAP011122-PA; K00858 NAD+ kinase [EC:2.7.1.23]
CL4497.Contig1_All	xla:379705	70.21	47	4e-14	nadk-b, MGC68997, nadk.2; NAD kinase (EC:2.7.1.23); K00858 NAD+ kinase [EC:2.7.1.23]
CL4497.Contig1_All	mmu:192185	69.39	49	4e-14	Nadk, 4432404C02Rik, BC004012, MGC7589; NAD kinase (EC:2.7.1.23); K00858 NAD+ kinase [EC:2.7.1.23]
CL4497.Contig2_All	dre:562771	80.92	477	0	nadkb, im:6895252, im:6911422, im:7145679, nadk, zgc:153082; NAD kinase b (EC:2.7.1.23); K00858 NAD+ kinase [EC:2.7.1.23]
CL4497.Contig2_All	gga:419403	74.41	379	9e-164	NADK; NAD kinase (EC:2.7.1.23); K00858 NAD+ kinase [EC:2.7.1.23]
CL4497.Contig2_All	mgp:100550515	74.41	379	1e-163	NAD kinase-like; K00858 NAD+ kinase [EC:2.7.1.23]
CL4497.Contig2_All	rno:100125370	72.82	390	4e-163	Nadk; NAD kinase (EC:2.7.1.23); K00858 NAD+ kinase [EC:2.7.1.23]
CL4497.Contig2_All	mmu:192185	73.32	386	2e-162	Nadk, 4432404C02Rik, BC004012, MGC7589; NAD kinase (EC:2.7.1.23); K00858 NAD+ kinase [EC:2.7.1.23]
CL4497.Contig2_All	bta:513419	72.49	389	8e-162	NADK, MGC128269; NAD kinase (EC:2.7.1.23); K00858 NAD+ kinase [EC:2.7.1.23]
CL4497.Contig2_All	mcc:708852	71.83	387	3e-161	NADK; NAD kinase; K00858 NAD+ kinase [EC:2.7.1.23]
CL4497.Contig2_All	pon:100445514	71.83	387	3e-161	NADK; NAD kinase; K00858 NAD+ kinase [EC:2.7.1.23]
CL4497.Contig2_All	oaa:100076961	74.08	382	4e-161	NAD kinase-like; K00858 NAD+ kinase [EC:2.7.1.23]
CL4497.Contig2_All	xtr:448246	68.31	426	5e-161	nadk, MGC88972, nadk.1; NAD kinase (EC:2.7.1.23); K00858 NAD+ kinase [EC:2.7.1.23]
CL4497.Contig2_All	xla:379705	71.14	402	9e-161	nadk-b, MGC68997, nadk.2; NAD kinase (EC:2.7.1.23); K00858 NAD+ kinase [EC:2.7.1.23]
CL4497.Contig2_All	xla:734906	70.37	405	1e-160	nadk-a, MGC130956, nadk.1; NAD kinase (EC:2.7.1.23); K00858 NAD+ kinase [EC:2.7.1.23]
CL4497.Contig2_All	hsa:65220	71.83	387	5e-160	NADK, DKFZp686L22239, FLJ13052, FLJ37724, FLJ54695, FLJ77769, FLJ78247, FLJ78307, MGC1900, dJ283E3.1; NAD kinase (EC:2.7.1.23); K00858 NAD+ kinase [EC:2.7.1.23]
CL4497.Contig2_All	aml:100478855	71.21	389	2e-159	NADK; NAD kinase; K00858 NAD+ kinase [EC:2.7.1.23]
CL4497.Contig2_All	mdo:100012967	73.56	382	7e-159	NADK; NAD kinase; K00858 NAD+ kinase [EC:2.7.1.23]
CL4497.Contig2_All	cfa:489589	67.32	410	1e-155	NADK; NAD kinase; K00858 NAD+ kinase [EC:2.7.1.23]
CL4497.Contig2_All	dre:550242	66.19	420	2e-153	nadka, zgc:110083; NAD kinase a (EC:2.7.1.23); K00858 NAD+ kinase [EC:2.7.1.23]
CL4497.Contig2_All	tgu:100230878	75.14	350	2e-149	NAD kinase; K00858 NAD+ kinase [EC:2.7.1.23]
CL4497.Contig2_All	ptr:457207	67.44	387	4e-146	NADK; NAD kinase; K00858 NAD+ kinase [EC:2.7.1.23]
CL4497.Contig2_All	ame:408470	61	400	2e-134	NAD kinase-like; K00858 NAD+ kinase [EC:2.7.1.23]
CL4497.Contig3_All	dre:562771	80.92	477	0	nadkb, im:6895252, im:6911422, im:7145679, nadk, zgc:153082; NAD kinase b (EC:2.7.1.23); K00858 NAD+ kinase [EC:2.7.1.23]
CL4497.Contig3_All	gga:419403	74.41	379	9e-164	NADK; NAD kinase (EC:2.7.1.23); K00858 NAD+ kinase [EC:2.7.1.23]
CL4497.Contig3_All	mgp:100550515	74.41	379	1e-163	NAD kinase-like; K00858 NAD+ kinase [EC:2.7.1.23]
CL4497.Contig3_All	rno:100125370	72.82	390	5e-163	Nadk; NAD kinase (EC:2.7.1.23); K00858 NAD+ kinase [EC:2.7.1.23]
CL4497.Contig3_All	mmu:192185	73.32	386	2e-162	Nadk, 4432404C02Rik, BC004012, MGC7589; NAD kinase (EC:2.7.1.23); K00858 NAD+ kinase [EC:2.7.1.23]
CL4497.Contig3_All	bta:513419	72.49	389	9e-162	NADK, MGC128269; NAD kinase (EC:2.7.1.23); K00858 NAD+ kinase [EC:2.7.1.23]
CL4497.Contig3_All	mcc:708852	71.83	387	3e-161	NADK; NAD kinase; K00858 NAD+ kinase [EC:2.7.1.23]
CL4497.Contig3_All	pon:100445514	71.83	387	3e-161	NADK; NAD kinase; K00858 NAD+ kinase [EC:2.7.1.23]
CL4497.Contig3_All	oaa:100076961	74.08	382	4e-161	NAD kinase-like; K00858 NAD+ kinase [EC:2.7.1.23]
CL4497.Contig3_All	xtr:448246	68.31	426	6e-161	nadk, MGC88972, nadk.1; NAD kinase (EC:2.7.1.23); K00858 NAD+ kinase [EC:2.7.1.23]
CL4497.Contig3_All	xla:379705	71.14	402	1e-160	nadk-b, MGC68997, nadk.2; NAD kinase (EC:2.7.1.23); K00858 NAD+ kinase [EC:2.7.1.23]
CL4497.Contig3_All	xla:734906	70.37	405	1e-160	nadk-a, MGC130956, nadk.1; NAD kinase (EC:2.7.1.23); K00858 NAD+ kinase [EC:2.7.1.23]
CL4497.Contig3_All	hsa:65220	71.83	387	5e-160	NADK, DKFZp686L22239, FLJ13052, FLJ37724, FLJ54695, FLJ77769, FLJ78247, FLJ78307, MGC1900, dJ283E3.1; NAD kinase (EC:2.7.1.23); K00858 NAD+ kinase [EC:2.7.1.23]
CL4497.Contig3_All	aml:100478855	71.21	389	2e-159	NADK; NAD kinase; K00858 NAD+ kinase [EC:2.7.1.23]
CL4497.Contig3_All	mdo:100012967	73.56	382	7e-159	NADK; NAD kinase; K00858 NAD+ kinase [EC:2.7.1.23]
CL4497.Contig3_All	cfa:489589	67.32	410	1e-155	NADK; NAD kinase; K00858 NAD+ kinase [EC:2.7.1.23]
CL4497.Contig3_All	dre:550242	66.19	420	2e-153	nadka, zgc:110083; NAD kinase a (EC:2.7.1.23); K00858 NAD+ kinase [EC:2.7.1.23]
CL4497.Contig3_All	tgu:100230878	75.14	350	2e-149	NAD kinase; K00858 NAD+ kinase [EC:2.7.1.23]
CL4497.Contig3_All	ptr:457207	67.44	387	4e-146	NADK; NAD kinase; K00858 NAD+ kinase [EC:2.7.1.23]
CL4497.Contig3_All	ame:408470	61	400	2e-134	NAD kinase-like; K00858 NAD+ kinase [EC:2.7.1.23]
CL4497.Contig4_All	dre:562771	88.17	389	0	nadkb, im:6895252, im:6911422, im:7145679, nadk, zgc:153082; NAD kinase b (EC:2.7.1.23); K00858 NAD+ kinase [EC:2.7.1.23]
CL4497.Contig4_All	gga:419403	74.47	380	2e-164	NADK; NAD kinase (EC:2.7.1.23); K00858 NAD+ kinase [EC:2.7.1.23]
CL4497.Contig4_All	mgp:100550515	74.47	380	2e-164	NAD kinase-like; K00858 NAD+ kinase [EC:2.7.1.23]
CL4497.Contig4_All	rno:100125370	72.89	391	8e-164	Nadk; NAD kinase (EC:2.7.1.23); K00858 NAD+ kinase [EC:2.7.1.23]
CL4497.Contig4_All	mmu:192185	73.39	387	4e-163	Nadk, 4432404C02Rik, BC004012, MGC7589; NAD kinase (EC:2.7.1.23); K00858 NAD+ kinase [EC:2.7.1.23]
CL4497.Contig4_All	bta:513419	72.26	393	7e-163	NADK, MGC128269; NAD kinase (EC:2.7.1.23); K00858 NAD+ kinase [EC:2.7.1.23]
CL4497.Contig4_All	mcc:708852	71.91	388	6e-162	NADK; NAD kinase; K00858 NAD+ kinase [EC:2.7.1.23]
CL4497.Contig4_All	pon:100445514	71.91	388	6e-162	NADK; NAD kinase; K00858 NAD+ kinase [EC:2.7.1.23]
CL4497.Contig4_All	oaa:100076961	74.15	383	7e-162	NAD kinase-like; K00858 NAD+ kinase [EC:2.7.1.23]
CL4497.Contig4_All	xla:379705	73.77	385	3e-161	nadk-b, MGC68997, nadk.2; NAD kinase (EC:2.7.1.23); K00858 NAD+ kinase [EC:2.7.1.23]
CL4497.Contig4_All	xtr:448246	73.77	385	5e-161	nadk, MGC88972, nadk.1; NAD kinase (EC:2.7.1.23); K00858 NAD+ kinase [EC:2.7.1.23]
CL4497.Contig4_All	xla:734906	72.94	388	8e-161	nadk-a, MGC130956, nadk.1; NAD kinase (EC:2.7.1.23); K00858 NAD+ kinase [EC:2.7.1.23]
CL4497.Contig4_All	hsa:65220	71.91	388	8e-161	NADK, DKFZp686L22239, FLJ13052, FLJ37724, FLJ54695, FLJ77769, FLJ78247, FLJ78307, MGC1900, dJ283E3.1; NAD kinase (EC:2.7.1.23); K00858 NAD+ kinase [EC:2.7.1.23]
CL4497.Contig4_All	aml:100478855	71.28	390	3e-160	NADK; NAD kinase; K00858 NAD+ kinase [EC:2.7.1.23]
CL4497.Contig4_All	mdo:100012967	73.63	383	1e-159	NADK; NAD kinase; K00858 NAD+ kinase [EC:2.7.1.23]
CL4497.Contig4_All	cfa:489589	67.15	414	9e-157	NADK; NAD kinase; K00858 NAD+ kinase [EC:2.7.1.23]
CL4497.Contig4_All	dre:550242	67.83	401	4e-154	nadka, zgc:110083; NAD kinase a (EC:2.7.1.23); K00858 NAD+ kinase [EC:2.7.1.23]
CL4497.Contig4_All	tgu:100230878	75.14	350	1e-149	NAD kinase; K00858 NAD+ kinase [EC:2.7.1.23]
CL4497.Contig4_All	ptr:457207	67.53	388	7e-147	NADK; NAD kinase; K00858 NAD+ kinase [EC:2.7.1.23]
CL4497.Contig4_All	nvi:100116816	58.59	425	2e-134	NV10605; NAD kinase-like; K00858 NAD+ kinase [EC:2.7.1.23]
CL4497.Contig5_All	dre:562771	87.78	360	0	nadkb, im:6895252, im:6911422, im:7145679, nadk, zgc:153082; NAD kinase b (EC:2.7.1.23); K00858 NAD+ kinase [EC:2.7.1.23]
CL4497.Contig5_All	gga:419403	75.43	350	6e-152	NADK; NAD kinase (EC:2.7.1.23); K00858 NAD+ kinase [EC:2.7.1.23]
CL4497.Contig5_All	mgp:100550515	75.43	350	8e-152	NAD kinase-like; K00858 NAD+ kinase [EC:2.7.1.23]
CL4497.Contig5_All	rno:100125370	73.68	361	5e-151	Nadk; NAD kinase (EC:2.7.1.23); K00858 NAD+ kinase [EC:2.7.1.23]
CL4497.Contig5_All	mmu:192185	74.23	357	3e-150	Nadk, 4432404C02Rik, BC004012, MGC7589; NAD kinase (EC:2.7.1.23); K00858 NAD+ kinase [EC:2.7.1.23]
CL4497.Contig5_All	bta:513419	73.33	360	1e-149	NADK, MGC128269; NAD kinase (EC:2.7.1.23); K00858 NAD+ kinase [EC:2.7.1.23]
CL4497.Contig5_All	tgu:100230878	75.14	350	1e-149	NAD kinase; K00858 NAD+ kinase [EC:2.7.1.23]
CL4497.Contig5_All	mcc:708852	72.63	358	4e-149	NADK; NAD kinase; K00858 NAD+ kinase [EC:2.7.1.23]
CL4497.Contig5_All	pon:100445514	72.63	358	4e-149	NADK; NAD kinase; K00858 NAD+ kinase [EC:2.7.1.23]
CL4497.Contig5_All	oaa:100076961	74.79	353	6e-149	NAD kinase-like; K00858 NAD+ kinase [EC:2.7.1.23]
CL4497.Contig5_All	xtr:448246	74.93	355	1e-148	nadk, MGC88972, nadk.1; NAD kinase (EC:2.7.1.23); K00858 NAD+ kinase [EC:2.7.1.23]
CL4497.Contig5_All	xla:379705	74.65	355	1e-148	nadk-b, MGC68997, nadk.2; NAD kinase (EC:2.7.1.23); K00858 NAD+ kinase [EC:2.7.1.23]
CL4497.Contig5_All	xla:734906	74.02	358	2e-148	nadk-a, MGC130956, nadk.1; NAD kinase (EC:2.7.1.23); K00858 NAD+ kinase [EC:2.7.1.23]
CL4497.Contig5_All	hsa:65220	72.63	358	5e-148	NADK, DKFZp686L22239, FLJ13052, FLJ37724, FLJ54695, FLJ77769, FLJ78247, FLJ78307, MGC1900, dJ283E3.1; NAD kinase (EC:2.7.1.23); K00858 NAD+ kinase [EC:2.7.1.23]
CL4497.Contig5_All	aml:100478855	71.94	360	2e-147	NADK; NAD kinase; K00858 NAD+ kinase [EC:2.7.1.23]
CL4497.Contig5_All	mdo:100012967	74.5	353	4e-147	NADK; NAD kinase; K00858 NAD+ kinase [EC:2.7.1.23]
CL4497.Contig5_All	cfa:489589	67.72	381	1e-143	NADK; NAD kinase; K00858 NAD+ kinase [EC:2.7.1.23]
CL4497.Contig5_All	dre:550242	71.35	349	3e-142	nadka, zgc:110083; NAD kinase a (EC:2.7.1.23); K00858 NAD+ kinase [EC:2.7.1.23]
CL4497.Contig5_All	ptr:457207	67.88	358	4e-134	NADK; NAD kinase; K00858 NAD+ kinase [EC:2.7.1.23]
CL4497.Contig5_All	nvi:100116816	64.31	353	1e-128	NV10605; NAD kinase-like; K00858 NAD+ kinase [EC:2.7.1.23]
CL4498.Contig1_All	dre:403010	68.75	256	1e-94	nr0b2a, NR0B2-A, Nr0b2, SHP-A, gb:bc058069; nuclear receptor subfamily 0, group B, member 2a; K08563 nuclear receptor subfamily 0 group B member 2
CL4498.Contig1_All	acs:100556016	59.17	240	9e-73	nuclear receptor subfamily 0 group B member 2-like; K08563 nuclear receptor subfamily 0 group B member 2
CL4498.Contig1_All	gga:768353	54.48	268	6e-72	NR0B2; nuclear receptor subfamily 0, group B, member 2; K08563 nuclear receptor subfamily 0 group B member 2
CL4498.Contig1_All	mgp:100540717	56.25	256	1e-71	nuclear receptor subfamily 0 group B member 2-like; K08563 nuclear receptor subfamily 0 group B member 2
CL4498.Contig1_All	tgu:100224731	53.78	251	5e-66	similar to G patch domain containing 3; K08563 nuclear receptor subfamily 0 group B member 2
CL4498.Contig1_All	mdo:100016687	51.2	250	1e-64	NROB2, SHP; small heterodimer partner; K08563 nuclear receptor subfamily 0 group B member 2
CL4498.Contig1_All	oaa:100083792	53.52	256	2e-63	nuclear receptor subfamily 0 group B member 2-like; K08563 nuclear receptor subfamily 0 group B member 2
CL4498.Contig1_All	pon:100457880	50.39	258	3e-58	nuclear receptor subfamily 0 group B member 2-like; K08563 nuclear receptor subfamily 0 group B member 2
CL4498.Contig1_All	mcc:715170	50	258	8e-58	nuclear receptor subfamily 0 group B member 2-like; K08563 nuclear receptor subfamily 0 group B member 2
CL4498.Contig1_All	ptr:737687	50	258	8e-58	NR0B2; nuclear receptor subfamily 0, group B, member 2; K08563 nuclear receptor subfamily 0 group B member 2
CL4498.Contig1_All	ecb:100070986	48	275	1e-57	nuclear receptor subfamily 0 group B member 2-like; K08563 nuclear receptor subfamily 0 group B member 2
CL4498.Contig1_All	aml:100478456	54.17	216	2e-57	nuclear receptor subfamily 0 group B member 2-like; K08563 nuclear receptor subfamily 0 group B member 2
CL4498.Contig1_All	hsa:8431	49.61	258	2e-57	NR0B2, FLJ17090, SHP, SHP1; nuclear receptor subfamily 0, group B, member 2; K08563 nuclear receptor subfamily 0 group B member 2
CL4498.Contig1_All	bta:514770	49.21	254	9e-57	NR0B2; nuclear receptor subfamily 0, group B, member 2; K08563 nuclear receptor subfamily 0 group B member 2
CL4498.Contig1_All	cfa:612125	52.53	217	9e-57	NR0B2; nuclear receptor subfamily 0, group B, member 2; K08563 nuclear receptor subfamily 0 group B member 2
CL4498.Contig1_All	mmu:23957	49.23	260	9e-57	Nr0b2, SHP, SHP-1, Shp1; nuclear receptor subfamily 0, group B, member 2; K08563 nuclear receptor subfamily 0 group B member 2
CL4498.Contig1_All	rno:117274	48.64	257	4e-56	Nr0b2, Shp; nuclear receptor subfamily 0, group B, member 2; K08563 nuclear receptor subfamily 0 group B member 2
CL4498.Contig1_All	ssc:100526226	48.43	254	8e-56	nuclear receptor subfamily 0 group B member 2-like; K08563 nuclear receptor subfamily 0 group B member 2
CL4498.Contig1_All	gga:395285	43.75	256	2e-54	NR0B1, DAX1; nuclear receptor subfamily 0, group B, member 1; K08562 nuclear receptor subfamily 0 group B member 1
CL4498.Contig1_All	acs:100558794	44.83	261	2e-53	nuclear receptor subfamily 0 group B member 1-like; K08562 nuclear receptor subfamily 0 group B member 1
CL4498.Contig2_All	dre:403010	76.25	80	2e-27	nr0b2a, NR0B2-A, Nr0b2, SHP-A, gb:bc058069; nuclear receptor subfamily 0, group B, member 2a; K08563 nuclear receptor subfamily 0 group B member 2
CL4498.Contig2_All	oaa:100083792	61.18	85	8e-21	nuclear receptor subfamily 0 group B member 2-like; K08563 nuclear receptor subfamily 0 group B member 2
CL4498.Contig2_All	acs:100556016	61.04	77	1e-19	nuclear receptor subfamily 0 group B member 2-like; K08563 nuclear receptor subfamily 0 group B member 2
CL4498.Contig2_All	gga:768353	53.33	90	7e-19	NR0B2; nuclear receptor subfamily 0, group B, member 2; K08563 nuclear receptor subfamily 0 group B member 2
CL4498.Contig2_All	mgp:100540717	58.97	78	1e-18	nuclear receptor subfamily 0 group B member 2-like; K08563 nuclear receptor subfamily 0 group B member 2
CL4498.Contig2_All	tgu:100224731	57.69	78	1e-15	similar to G patch domain containing 3; K08563 nuclear receptor subfamily 0 group B member 2
CL4498.Contig2_All	aml:100478456	57.14	77	6e-15	nuclear receptor subfamily 0 group B member 2-like; K08563 nuclear receptor subfamily 0 group B member 2
CL4498.Contig2_All	ecb:100070986	50	98	1e-14	nuclear receptor subfamily 0 group B member 2-like; K08563 nuclear receptor subfamily 0 group B member 2
CL4498.Contig2_All	mdo:100016687	48.72	78	3e-14	NROB2, SHP; small heterodimer partner; K08563 nuclear receptor subfamily 0 group B member 2
CL4498.Contig2_All	rno:117274	55	80	5e-14	Nr0b2, Shp; nuclear receptor subfamily 0, group B, member 2; K08563 nuclear receptor subfamily 0 group B member 2
CL4498.Contig2_All	mmu:23957	52.5	80	9e-14	Nr0b2, SHP, SHP-1, Shp1; nuclear receptor subfamily 0, group B, member 2; K08563 nuclear receptor subfamily 0 group B member 2
CL4498.Contig2_All	mcc:715170	53.75	80	1e-13	nuclear receptor subfamily 0 group B member 2-like; K08563 nuclear receptor subfamily 0 group B member 2
CL4498.Contig2_All	pon:100457880	53.75	80	1e-13	nuclear receptor subfamily 0 group B member 2-like; K08563 nuclear receptor subfamily 0 group B member 2
CL4498.Contig2_All	ptr:737687	52.5	80	3e-13	NR0B2; nuclear receptor subfamily 0, group B, member 2; K08563 nuclear receptor subfamily 0 group B member 2
CL4498.Contig2_All	bta:514770	54.55	77	4e-13	NR0B2; nuclear receptor subfamily 0, group B, member 2; K08563 nuclear receptor subfamily 0 group B member 2
CL4498.Contig2_All	cfa:612125	51.32	76	8e-13	NR0B2; nuclear receptor subfamily 0, group B, member 2; K08563 nuclear receptor subfamily 0 group B member 2
CL4498.Contig2_All	hsa:8431	51.25	80	1e-12	NR0B2, FLJ17090, SHP, SHP1; nuclear receptor subfamily 0, group B, member 2; K08563 nuclear receptor subfamily 0 group B member 2
CL4498.Contig2_All	acs:100558794	43.75	80	5e-12	nuclear receptor subfamily 0 group B member 1-like; K08562 nuclear receptor subfamily 0 group B member 1
CL4498.Contig2_All	ssc:100526226	51.95	77	5e-12	nuclear receptor subfamily 0 group B member 2-like; K08563 nuclear receptor subfamily 0 group B member 2
CL4498.Contig2_All	gga:395285	42.5	80	8e-12	NR0B1, DAX1; nuclear receptor subfamily 0, group B, member 1; K08562 nuclear receptor subfamily 0 group B member 1
CL4500.Contig2_All	dpo:Dpse_GA13983	22.71	251	4e-08	GA13983 gene product from transcript GA13983-RA; K09427 Adh transcription factor 1
CL4500.Contig2_All	dme:Dmel_CG15845	39.06	64	6e-07	Adf1; Adh transcription factor 1; K09427 Adh transcription factor 1
CL4501.Contig1_All	dre:557486	96.43	84	2e-43	histone deacetylase 5-like; K11406 histone deacetylase 4/5 [EC:3.5.1.98]
CL4501.Contig1_All	mmu:15184	92.86	84	4e-42	Hdac5, AI426555, Hdac4, mHDA1, mKIAA0600; histone deacetylase 5 (EC:3.5.1.98); K11406 histone deacetylase 4/5 [EC:3.5.1.98]
CL4501.Contig1_All	mcc:711456	92.86	84	5e-42	histone deacetylase 5-like; K11406 histone deacetylase 4/5 [EC:3.5.1.98]
CL4501.Contig1_All	pon:100458256	92.86	84	5e-42	histone deacetylase 5-like; K11406 histone deacetylase 4/5 [EC:3.5.1.98]
CL4501.Contig1_All	ptr:454721	92.86	84	5e-42	histone deacetylase 5-like; K11406 histone deacetylase 4/5 [EC:3.5.1.98]
CL4501.Contig1_All	hsa:10014	92.86	84	5e-42	HDAC5, FLJ90614, HD5, NY-CO-9; histone deacetylase 5 (EC:3.5.1.98); K11406 histone deacetylase 4/5 [EC:3.5.1.98]
CL4501.Contig1_All	ecb:100051252	91.67	84	1e-41	histone deacetylase 5-like; K11406 histone deacetylase 4/5 [EC:3.5.1.98]
CL4501.Contig1_All	bta:504242	91.67	84	1e-41	HDAC5, MGC134463; histone deacetylase 5 (EC:3.5.1.98); K11406 histone deacetylase 4/5 [EC:3.5.1.98]
CL4501.Contig1_All	cfa:490941	91.67	84	1e-41	HDAC5; histone deacetylase 5; K11406 histone deacetylase 4/5 [EC:3.5.1.98]
CL4501.Contig1_All	rno:84580	91.67	84	1e-41	Hdac5; histone deacetylase 5 (EC:3.5.1.98); K11406 histone deacetylase 4/5 [EC:3.5.1.98]
CL4501.Contig1_All	aml:100468249	90.48	84	2e-41	histone deacetylase 5-like; K11406 histone deacetylase 4/5 [EC:3.5.1.98]
CL4501.Contig1_All	acs:100567204	85.71	84	1e-39	histone deacetylase 5-like; K11406 histone deacetylase 4/5 [EC:3.5.1.98]
CL4501.Contig1_All	acs:100567046	85.71	84	6e-39	histone deacetylase 4-like; K11406 histone deacetylase 4/5 [EC:3.5.1.98]
CL4501.Contig1_All	tgu:100222021	85.71	84	8e-39	similar to histone deacetylase 4; K11406 histone deacetylase 4/5 [EC:3.5.1.98]
CL4501.Contig1_All	mgp:100546504	85.71	84	8e-39	histone deacetylase 4-like; K11406 histone deacetylase 4/5 [EC:3.5.1.98]
CL4501.Contig1_All	gga:374207	85.71	84	8e-39	HDAC4; histone deacetylase 4 (EC:3.5.1.98); K11406 histone deacetylase 4/5 [EC:3.5.1.98]
CL4501.Contig1_All	oaa:100080036	84.52	84	1e-38	histone deacetylase 4-like; K11406 histone deacetylase 4/5 [EC:3.5.1.98]
CL4501.Contig1_All	rno:363287	84.52	84	1e-38	Hdac4; histone deacetylase 4; K11406 histone deacetylase 4/5 [EC:3.5.1.98]
CL4501.Contig1_All	mmu:208727	83.33	84	1e-38	Hdac4, 4932408F19Rik, AI047285; histone deacetylase 4 (EC:3.5.1.98); K11406 histone deacetylase 4/5 [EC:3.5.1.98]
CL4501.Contig1_All	cfa:607662	84.52	84	3e-38	HDAC4; histone deacetylase 4; K11406 histone deacetylase 4/5 [EC:3.5.1.98]
CL4501.Contig2_All	dre:568877	95.88	97	3e-50	hdac4, wu:fa96d08, wu:fc56f08, zgc:152701; histone deacetylase 4 (EC:3.5.1.98); K11406 histone deacetylase 4/5 [EC:3.5.1.98]
CL4501.Contig2_All	oaa:100080036	94.85	97	6e-50	histone deacetylase 4-like; K11406 histone deacetylase 4/5 [EC:3.5.1.98]
CL4501.Contig2_All	tgu:100222021	93.81	97	8e-50	similar to histone deacetylase 4; K11406 histone deacetylase 4/5 [EC:3.5.1.98]
CL4501.Contig2_All	mgp:100546504	93.81	97	8e-50	histone deacetylase 4-like; K11406 histone deacetylase 4/5 [EC:3.5.1.98]
CL4501.Contig2_All	gga:374207	93.81	97	8e-50	HDAC4; histone deacetylase 4 (EC:3.5.1.98); K11406 histone deacetylase 4/5 [EC:3.5.1.98]
CL4501.Contig2_All	rno:363287	94.85	97	1e-49	Hdac4; histone deacetylase 4; K11406 histone deacetylase 4/5 [EC:3.5.1.98]
CL4501.Contig2_All	mmu:208727	93.81	97	1e-49	Hdac4, 4932408F19Rik, AI047285; histone deacetylase 4 (EC:3.5.1.98); K11406 histone deacetylase 4/5 [EC:3.5.1.98]
CL4501.Contig2_All	ptr:460060	93.81	97	4e-49	histone deacetylase 4-like; K11406 histone deacetylase 4/5 [EC:3.5.1.98]
CL4501.Contig2_All	acs:100567046	91.75	97	4e-49	histone deacetylase 4-like; K11406 histone deacetylase 4/5 [EC:3.5.1.98]
CL4501.Contig2_All	cfa:607662	92.78	97	8e-49	HDAC4; histone deacetylase 4; K11406 histone deacetylase 4/5 [EC:3.5.1.98]
CL4501.Contig2_All	hsa:9759	92.78	97	8e-49	HDAC4, AHO3, BDMR, HA6116, HD4, HDAC-4, HDAC-A, HDACA, KIAA0288; histone deacetylase 4 (EC:3.5.1.98); K11406 histone deacetylase 4/5 [EC:3.5.1.98]
CL4501.Contig2_All	aml:100478591	91.75	97	2e-48	histone deacetylase 4-like; K11406 histone deacetylase 4/5 [EC:3.5.1.98]
CL4501.Contig2_All	bta:517559	91.75	97	2e-48	HDAC4; histone deacetylase 4; K11406 histone deacetylase 4/5 [EC:3.5.1.98]
CL4501.Contig2_All	ssc:100624050	91.75	97	4e-48	histone deacetylase 4-like; K11406 histone deacetylase 4/5 [EC:3.5.1.98]
CL4501.Contig2_All	xtr:100489340	90.72	97	2e-47	histone deacetylase 4-like; K11406 histone deacetylase 4/5 [EC:3.5.1.98]
CL4501.Contig2_All	acs:100567204	84.54	97	7e-46	histone deacetylase 5-like; K11406 histone deacetylase 4/5 [EC:3.5.1.98]
CL4501.Contig2_All	dre:557486	83.51	97	1e-45	histone deacetylase 5-like; K11406 histone deacetylase 4/5 [EC:3.5.1.98]
CL4501.Contig2_All	xtr:100487783	82.47	97	3e-45	histone deacetylase 5-like; K11406 histone deacetylase 4/5 [EC:3.5.1.98]
CL4501.Contig2_All	aml:100468249	80.41	97	2e-44	histone deacetylase 5-like; K11406 histone deacetylase 4/5 [EC:3.5.1.98]
CL4501.Contig2_All	mcc:711456	79.38	97	3e-44	histone deacetylase 5-like; K11406 histone deacetylase 4/5 [EC:3.5.1.98]
CL4504.Contig1_All	dre:100150934	41.46	123	2e-16	uncharacterized LOC100150934; K05305 fucokinase [EC:2.7.1.52]
CL4504.Contig2_All	dre:100150934	39.32	234	7e-35	uncharacterized LOC100150934; K05305 fucokinase [EC:2.7.1.52]
CL4504.Contig2_All	dvi:Dvir_GJ20452	32.83	198	1e-15	GJ20452 gene product from transcript GJ20452-RA; K13163 male-specific lethal 1
CL4504.Contig2_All	rno:83686	30.45	220	2e-15	Cngb1, Gm1959; cyclic nucleotide gated channel beta 1; K04952 cyclic nucleotide gated channel beta 1
CL4504.Contig2_All	tgu:100219403	25.59	254	4e-15	uncharacterized LOC100219403; K14822 rRNA-processing protein CGR1
CL4504.Contig2_All	tgu:100221046	30	210	1e-14	similar to RNA binding motif protein 25; K12822 RNA-binding protein 25
CL4504.Contig2_All	dan:Dana_GF21364	28.68	258	7e-14	GF21364 gene product from transcript GF21364-RA; K12822 RNA-binding protein 25
CL4504.Contig2_All	gga:423250	26.21	206	9e-14	RBM25; RNA binding motif protein 25; K12822 RNA-binding protein 25
CL4504.Contig2_All	spu:589923	26.19	210	2e-13	MLLT4; myeloid/lymphoid or mixed-lineage leukemia (trithorax homolog, Drosophila); translocated to, 4; K05702 afadin
CL4504.Contig2_All	hsa:3619	26.72	262	5e-13	INCENP, FLJ31633, MGC111393; inner centromere protein antigens 135/155kDa; K11515 inner centromere protein
CL4504.Contig2_All	acs:100553031	22.78	237	8e-13	RNA-binding protein 25-like; K12822 RNA-binding protein 25
CL4504.Contig2_All	nvi:100121964	32.34	167	1e-12	NV11453; UPF0430 protein CG31712-like; K13173 arginine and glutamate-rich protein 1
CL4504.Contig2_All	mgp:100548903	23.4	235	1e-12	uncharacterized LOC100548903; K12822 RNA-binding protein 25
CL4504.Contig2_All	mdo:100019699	23.24	241	1e-12	RBM25; RNA binding motif protein 25; K12822 RNA-binding protein 25
CL4504.Contig2_All	mmu:67039	22.59	239	1e-12	Rbm25, 2600011C06Rik, 2610015J01Rik, A130095G20Rik, AI159652, AL023075, AU043498, RNPC7; RNA binding motif protein 25; K12822 RNA-binding protein 25
CL4504.Contig2_All	dgr:Dgri_GH16034	30.77	208	1e-12	GH16034 gene product from transcript GH16034-RA; K11423 histone-lysine N-methyltransferase SETD2 [EC:2.1.1.43]
CL4504.Contig2_All	oaa:100091292	23.46	243	1e-12	RBM25; RNA binding motif protein 25; K12822 RNA-binding protein 25
CL4504.Contig2_All	ecb:100055577	23.05	243	2e-12	RBM25; RNA binding motif protein 25; K12822 RNA-binding protein 25
CL4504.Contig2_All	ssc:100511390	23.05	243	2e-12	RBM25; RNA binding motif protein 25; K12822 RNA-binding protein 25
CL4504.Contig2_All	bta:540258	23.05	243	2e-12	RBM25; RNA binding motif protein 25; K12822 RNA-binding protein 25
CL4504.Contig2_All	aml:100478330	23.05	243	2e-12	RBM25; RNA binding motif protein 25; K12822 RNA-binding protein 25
CL4512.Contig1_All	tgu:100220116	30.27	185	6e-07	similar to mucin 2; K10955 intestinal mucin-2
CL4512.Contig1_All	xtr:100493286	29.23	195	1e-06	mucin-2-like; K10955 intestinal mucin-2
CL4512.Contig2_All	tgu:100220116	31.1	164	2e-06	similar to mucin 2; K10955 intestinal mucin-2
CL4513.Contig1_All	dre:325561	85.66	579	0	rpn1, wu:fa12h07, wu:fc68b07, wu:fc88a12; ribophorin I (EC:2.4.1.119); K12666 oligosaccharyltransferase complex subunit alpha (ribophorin I)
CL4513.Contig1_All	gga:416017	74.45	587	0	RPN1; ribophorin I; K12666 oligosaccharyltransferase complex subunit alpha (ribophorin I)
CL4513.Contig1_All	xtr:395031	72.74	587	0	rpn1, MGC76266, ost1, xrpn1; ribophorin I (EC:2.4.1.119); K12666 oligosaccharyltransferase complex subunit alpha (ribophorin I)
CL4513.Contig1_All	xla:398521	72.4	587	0	MGC52894, MGC130795; similar to ribophorin I; K12666 oligosaccharyltransferase complex subunit alpha (ribophorin I)
CL4513.Contig1_All	mdo:100028151	73.26	576	0	dolichyl-diphosphooligosaccharide--protein glycosyltransferase subunit 1-like; K12666 oligosaccharyltransferase complex subunit alpha (ribophorin I)
CL4513.Contig1_All	xla:398514	71.72	587	0	rpn1, MGC52808, ost1, xrpn1; ribophorin I (EC:2.4.1.119); K12666 oligosaccharyltransferase complex subunit alpha (ribophorin I)
CL4513.Contig1_All	mcc:705437	69.78	599	0	RPN1; ribophorin I (EC:2.4.1.119); K12666 oligosaccharyltransferase complex subunit alpha (ribophorin I)
CL4513.Contig1_All	ptr:460673	69.62	599	0	RPN1; ribophorin I; K12666 oligosaccharyltransferase complex subunit alpha (ribophorin I)
CL4513.Contig1_All	acs:100558792	72.71	579	0	dolichyl-diphosphooligosaccharide--protein glycosyltransferase subunit 1-like; K12666 oligosaccharyltransferase complex subunit alpha (ribophorin I)
CL4513.Contig1_All	mmu:103963	71.72	580	0	Rpn1, AU018702, D6Wsu137e, Rpn-1; ribophorin I (EC:2.4.1.119); K12666 oligosaccharyltransferase complex subunit alpha (ribophorin I)
CL4513.Contig1_All	pon:100171515	69.62	599	0	RPN1; ribophorin I (EC:2.4.1.119); K12666 oligosaccharyltransferase complex subunit alpha (ribophorin I)
CL4513.Contig1_All	hsa:6184	69.62	599	0	RPN1, DKFZp686B16177, OST1, RBPH1; ribophorin I (EC:2.4.1.119); K12666 oligosaccharyltransferase complex subunit alpha (ribophorin I)
CL4513.Contig1_All	rno:25596	69.26	605	0	Rpn1, RIBI; ribophorin I (EC:2.4.1.119); K12666 oligosaccharyltransferase complex subunit alpha (ribophorin I)
CL4513.Contig1_All	ssc:397606	70.86	580	0	RPN1; ribophorin I (EC:2.4.1.119); K12666 oligosaccharyltransferase complex subunit alpha (ribophorin I)
CL4513.Contig1_All	aml:100479821	71.06	577	0	dolichyl-diphosphooligosaccharide--protein glycosyltransferase subunit 1-like; K12666 oligosaccharyltransferase complex subunit alpha (ribophorin I)
CL4513.Contig1_All	bta:507939	70.52	580	0	RPN1, MGC148585; ribophorin I (EC:2.4.1.119); K12666 oligosaccharyltransferase complex subunit alpha (ribophorin I)
CL4513.Contig1_All	tgu:100230761	78.03	519	0	similar to ribophorin I; K12666 oligosaccharyltransferase complex subunit alpha (ribophorin I)
CL4513.Contig1_All	mgp:100551171	77.46	519	0	dolichyl-diphosphooligosaccharide--protein glycosyltransferase subunit 1-like; K12666 oligosaccharyltransferase complex subunit alpha (ribophorin I)
CL4513.Contig1_All	ecb:100054642	72.99	522	0	RPN1; ribophorin I; K12666 oligosaccharyltransferase complex subunit alpha (ribophorin I)
CL4513.Contig1_All	bta:539818	65	580	0	MGC152360; ribophorin I-like; K12666 oligosaccharyltransferase complex subunit alpha (ribophorin I)
CL4513.Contig2_All	dre:325561	74.89	219	8e-90	rpn1, wu:fa12h07, wu:fc68b07, wu:fc88a12; ribophorin I (EC:2.4.1.119); K12666 oligosaccharyltransferase complex subunit alpha (ribophorin I)
CL4513.Contig2_All	xla:398521	61.67	227	6e-75	MGC52894, MGC130795; similar to ribophorin I; K12666 oligosaccharyltransferase complex subunit alpha (ribophorin I)
CL4513.Contig2_All	xtr:395031	60.35	227	2e-74	rpn1, MGC76266, ost1, xrpn1; ribophorin I (EC:2.4.1.119); K12666 oligosaccharyltransferase complex subunit alpha (ribophorin I)
CL4513.Contig2_All	xla:398514	59.03	227	7e-73	rpn1, MGC52808, ost1, xrpn1; ribophorin I (EC:2.4.1.119); K12666 oligosaccharyltransferase complex subunit alpha (ribophorin I)
CL4513.Contig2_All	gga:416017	59.91	227	9e-73	RPN1; ribophorin I; K12666 oligosaccharyltransferase complex subunit alpha (ribophorin I)
CL4513.Contig2_All	rno:25596	55.32	235	3e-70	Rpn1, RIBI; ribophorin I (EC:2.4.1.119); K12666 oligosaccharyltransferase complex subunit alpha (ribophorin I)
CL4513.Contig2_All	mmu:103963	60.48	210	6e-70	Rpn1, AU018702, D6Wsu137e, Rpn-1; ribophorin I (EC:2.4.1.119); K12666 oligosaccharyltransferase complex subunit alpha (ribophorin I)
CL4513.Contig2_All	mdo:100028151	58.8	216	1e-69	dolichyl-diphosphooligosaccharide--protein glycosyltransferase subunit 1-like; K12666 oligosaccharyltransferase complex subunit alpha (ribophorin I)
CL4513.Contig2_All	mcc:705437	55.9	229	1e-69	RPN1; ribophorin I (EC:2.4.1.119); K12666 oligosaccharyltransferase complex subunit alpha (ribophorin I)
CL4513.Contig2_All	acs:100558792	57.99	219	3e-69	dolichyl-diphosphooligosaccharide--protein glycosyltransferase subunit 1-like; K12666 oligosaccharyltransferase complex subunit alpha (ribophorin I)
CL4513.Contig2_All	aml:100479821	59.9	207	3e-69	dolichyl-diphosphooligosaccharide--protein glycosyltransferase subunit 1-like; K12666 oligosaccharyltransferase complex subunit alpha (ribophorin I)
CL4513.Contig2_All	ptr:460673	55.46	229	3e-69	RPN1; ribophorin I; K12666 oligosaccharyltransferase complex subunit alpha (ribophorin I)
CL4513.Contig2_All	ssc:397606	59.05	210	4e-69	RPN1; ribophorin I (EC:2.4.1.119); K12666 oligosaccharyltransferase complex subunit alpha (ribophorin I)
CL4513.Contig2_All	pon:100171515	55.46	229	4e-69	RPN1; ribophorin I (EC:2.4.1.119); K12666 oligosaccharyltransferase complex subunit alpha (ribophorin I)
CL4513.Contig2_All	hsa:6184	55.46	229	4e-69	RPN1, DKFZp686B16177, OST1, RBPH1; ribophorin I (EC:2.4.1.119); K12666 oligosaccharyltransferase complex subunit alpha (ribophorin I)
CL4513.Contig2_All	bta:507939	58.57	210	3e-68	RPN1, MGC148585; ribophorin I (EC:2.4.1.119); K12666 oligosaccharyltransferase complex subunit alpha (ribophorin I)
CL4513.Contig2_All	bta:539818	52.38	210	2e-59	MGC152360; ribophorin I-like; K12666 oligosaccharyltransferase complex subunit alpha (ribophorin I)
CL4513.Contig2_All	tgu:100230761	64.15	159	2e-55	similar to ribophorin I; K12666 oligosaccharyltransferase complex subunit alpha (ribophorin I)
CL4513.Contig2_All	mgp:100551171	63.52	159	3e-54	dolichyl-diphosphooligosaccharide--protein glycosyltransferase subunit 1-like; K12666 oligosaccharyltransferase complex subunit alpha (ribophorin I)
CL4513.Contig2_All	ecb:100054642	59.21	152	3e-51	RPN1; ribophorin I; K12666 oligosaccharyltransferase complex subunit alpha (ribophorin I)
CL4514.Contig1_All	hmg:100207631	21.9	242	2e-13	similar to nonmuscle myosin II; K10352 myosin heavy chain
CL4514.Contig1_All	acs:100557070	21.65	254	1e-12	hyaluronan mediated motility receptor-like; K06267 hyaluronan-mediated motility receptor
CL4514.Contig1_All	xla:398149	24.71	259	3e-12	cgn, MGC98860; cingulin; K06102 cingulin
CL4514.Contig1_All	mcc:719560	26.45	276	6e-12	myosin-14-like; K10352 myosin heavy chain
CL4514.Contig1_All	aga:AgaP_AGAP009210	25.32	233	1e-11	AGAP009210-PA; K10421 CAP-Gly domain-containing linker protein 1
CL4514.Contig1_All	xtr:100145755	24.23	260	1e-11	cgn; cingulin; K06102 cingulin
CL4514.Contig1_All	mmu:71960	26.03	242	2e-11	Myh14, 2400004E04Rik, II-C, NHMCII, NMHC_II-C; myosin, heavy polypeptide 14 (EC:3.6.4.1); K10352 myosin heavy chain
CL4514.Contig1_All	gga:395784	24.71	259	3e-11	CLIP1, RSN; CAP-GLY domain containing linker protein 1; K10421 CAP-Gly domain-containing linker protein 1
CL4514.Contig1_All	oaa:100079351	26.85	257	3e-11	CENPF; centromere protein F, 350/400kDa (mitosin); K11499 centromere protein F
CL4514.Contig1_All	bta:533089	23.76	282	4e-11	CENPF; centromere protein F, 350/400kDa (mitosin); K11499 centromere protein F
CL4514.Contig1_All	cin:100176948	23.27	275	5e-11	similar to nonmuscle myosin heavy chain; K10352 myosin heavy chain
CL4514.Contig1_All	spu:592172	22.82	241	7e-11	similar to DNA-directed RNA polymerase, omega subunit family protein; K11499 centromere protein F
CL4514.Contig1_All	mgp:100546210	23.94	259	7e-11	CAP-Gly domain-containing linker protein 1-like; K10421 CAP-Gly domain-containing linker protein 1
CL4514.Contig1_All	dre:562943	26.24	263	9e-11	novel protein similar to H.sapiens EEA1, early endosome antigen 1 (EEA1); K12478 early endosome antigen 1
CL4514.Contig1_All	xtr:100127686	23.81	252	9e-11	cenpf; centromere protein F, 350/400kDa (mitosin); K11499 centromere protein F
CL4514.Contig1_All	gga:425665	25.1	243	9e-11	CGN; cingulin; K06102 cingulin
CL4514.Contig1_All	pon:100454406	26.03	242	9e-11	myosin-10-like; K10352 myosin heavy chain
CL4514.Contig1_All	rno:308572	25.62	242	1e-10	Myh14; myosin, heavy chain 14, non-muscle (EC:3.6.4.1); K10352 myosin heavy chain
CL4514.Contig1_All	acs:100560448	25.18	274	2e-10	ribosome-binding protein 1-like; K14000 ribosome-binding protein 1
CL4514.Contig1_All	cqu:CpipJ_CPIJ015899	22.01	259	2e-10	myosin heavy chain; K10352 myosin heavy chain
CL4514.Contig2_All	mmu:108000	23.3	588	1e-28	Cenpf, 6530404A22Rik, AI325968, CENF, Lek1, PRO1779, mitosin; centromere protein F; K11499 centromere protein F
CL4514.Contig2_All	dmo:Dmoj_GI19126	20.44	729	2e-28	GI19126 gene product from transcript GI19126-RA; K10352 myosin heavy chain
CL4514.Contig2_All	dre:562943	24.25	668	9e-28	novel protein similar to H.sapiens EEA1, early endosome antigen 1 (EEA1); K12478 early endosome antigen 1
CL4514.Contig2_All	dwi:Dwil_GK20720	20.74	646	2e-27	GK20720 gene product from transcript GK20720-RA; K10352 myosin heavy chain
CL4514.Contig2_All	dpo:Dpse_GA25699	21.89	740	2e-27	GA25699 gene product from transcript GA25699-RA; K11498 centromeric protein E
CL4514.Contig2_All	der:Dere_GG19865	21.14	648	3e-27	GG19865 gene product from transcript GG19865-RA; K10352 myosin heavy chain
CL4514.Contig2_All	dan:Dana_GF11513	20.59	646	3e-27	GF11513 gene product from transcript GF11513-RA; K10352 myosin heavy chain
CL4514.Contig2_All	dvi:Dvir_GJ22258	20.6	670	4e-27	GJ22258 gene product from transcript GJ22258-RA; K10352 myosin heavy chain
CL4514.Contig2_All	dpe:Dper_GL10886	20.93	645	4e-27	GL10886 gene product from transcript GL10886-RA; K10352 myosin heavy chain
CL4514.Contig2_All	dpo:Dpse_GA13959	20.93	645	4e-27	GA13959 gene product from transcript GA13959-RA; K10352 myosin heavy chain
CL4514.Contig2_All	xla:398149	22.37	684	4e-27	cgn, MGC98860; cingulin; K06102 cingulin
CL4514.Contig2_All	ssc:100626792	22.71	709	5e-27	centromere-associated protein E-like; K11498 centromeric protein E
CL4514.Contig2_All	tca:663025	21.9	653	5e-27	Mhc2; myosin heavy chain 2; K10352 myosin heavy chain
CL4514.Contig2_All	dan:Dana_GF14794	22.43	691	5e-27	GF14794 gene product from transcript GF14794-RA; K10421 CAP-Gly domain-containing linker protein 1
CL4514.Contig2_All	aga:AgaP_AGAP007523	22.48	556	1e-26	AGAP007523-PA; K10352 myosin heavy chain
CL4514.Contig2_All	dme:Dmel_CG15792	23.43	559	1e-26	zip; zipper (EC:3.6.1.3); K10352 myosin heavy chain
CL4514.Contig2_All	dya:Dyak_GE11388	21.09	645	1e-26	GE11388 gene product from transcript GE11388-RA; K10352 myosin heavy chain
CL4514.Contig2_All	bmy:Bm1_00655	22.24	733	2e-26	myosin heavy chain, nonmuscle type 1; K10352 myosin heavy chain
CL4514.Contig2_All	aga:AgaP_AGAP009210	23.46	712	2e-26	AGAP009210-PA; K10421 CAP-Gly domain-containing linker protein 1
CL4514.Contig2_All	xtr:100145755	22.95	706	2e-26	cgn; cingulin; K06102 cingulin
CL4515.Contig1_All	xla:398388	31.02	187	4e-13	med15, arc105; mediator complex subunit 15; K15157 mediator of RNA polymerase II transcription subunit 15
CL4515.Contig1_All	dvi:Dvir_GJ10539	32.49	197	8e-13	GJ10539 gene product from transcript GJ10539-RA; K14971 nuclear receptor coactivator 6
CL4515.Contig1_All	xtr:100497361	26.61	248	3e-11	mediator of RNA polymerase II transcription subunit 15-like; K15157 mediator of RNA polymerase II transcription subunit 15
CL4515.Contig1_All	tgu:100190154	50.68	73	1e-10	ALDH3A2; aldehyde dehydrogenase 3 family, member A2 (EC:1.2.1.3); K15162 mediator of RNA polymerase II transcription subunit 12
CL4515.Contig1_All	dwi:Dwil_GK17402	33.93	168	3e-10	GK17402 gene product from transcript GK17402-RA; K14972 PAX-interacting protein 1
CL4515.Contig1_All	rno:297480	33.55	152	3e-10	Foxp1; forkhead box P1; K09409 forkhead box protein P
CL4515.Contig1_All	dmo:Dmoj_GI21761	40.74	108	4e-10	GI21761 gene product from transcript GI21761-RA; K09188 histone-lysine N-methyltransferase MLL3 [EC:2.1.1.43]
CL4515.Contig1_All	gga:422210	58.18	55	5e-10	MED12; mediator complex subunit 12; K15162 mediator of RNA polymerase II transcription subunit 12
CL4515.Contig1_All	dpo:Dpse_GA16935	32.48	157	8e-10	GA16935 gene product from transcript GA16935-RA; K11841 ubiquitin carboxyl-terminal hydrolase 10 [EC:3.1.2.15]
CL4515.Contig1_All	dgr:Dgri_GH12924	65.96	47	2e-09	GH12924 gene product from transcript GH12924-RA; K04498 E1A/CREB-binding protein [EC:2.3.1.48]
CL4515.Contig1_All	spu:583678	32.04	206	2e-09	similar to MondoA; K09113 MAX-like protein X
CL4515.Contig1_All	api:100159693	29.64	253	2e-09	uncharacterized LOC100159693; K09188 histone-lysine N-methyltransferase MLL3 [EC:2.1.1.43]
CL4515.Contig1_All	aga:AgaP_AGAP004734	56.14	57	2e-09	AGAP004734-PA; K14972 PAX-interacting protein 1
CL4515.Contig1_All	dme:Dmel_CG5874	32.4	179	2e-09	Nelf-A; Negative elongation factor A; K15179 negative elongation factor A
CL4515.Contig1_All	mdo:100028419	29.35	201	2e-09	EP400; E1A binding protein p400; K11320 E1A-binding protein p400 [EC:3.6.4.-]
CL4515.Contig1_All	dgr:Dgri_GH20710	30.04	223	3e-09	GH20710 gene product from transcript GH20710-RA; K11320 E1A-binding protein p400 [EC:3.6.4.-]
CL4515.Contig1_All	dgr:Dgri_GH11228	37.5	112	4e-09	GH11228 gene product from transcript GH11228-RA; K15157 mediator of RNA polymerase II transcription subunit 15
CL4515.Contig1_All	nvi:100123914	28.37	208	5e-09	NV14164; uncharacterized LOC100123914; K08867 WNK lysine deficient protein kinase [EC:2.7.11.1]
CL4515.Contig1_All	dpo:Dpse_GA28525	26.96	204	5e-09	GA28525 gene product from transcript GA28525-RA; K14972 PAX-interacting protein 1
CL4515.Contig1_All	api:100168871	53.73	67	6e-09	cyclin-dependent kinase 8-like; K02208 cyclin-dependent kinase 8/11 [EC:2.7.11.22 2.7.11.23]
CL4517.Contig1_All	dre:555655	84.09	88	2e-39	bmpr2b; bone morphogenetic protein receptor, type II b (serine/threonine kinase) (EC:2.7.11.30); K04671 bone morphogenetic protein receptor type-2 [EC:2.7.11.30]
CL4517.Contig1_All	oaa:100077247	80.68	88	3e-39	bone morphogenetic protein receptor type-2-like; K04671 bone morphogenetic protein receptor type-2 [EC:2.7.11.30]
CL4517.Contig1_All	xtr:100494339	79.55	88	3e-39	bmpr2; bone morphogenetic protein receptor, type II (serine/threonine kinase); K04671 bone morphogenetic protein receptor type-2 [EC:2.7.11.30]
CL4517.Contig1_All	ecb:100067195	79.55	88	5e-39	bone morphogenetic protein receptor type-2-like; K04671 bone morphogenetic protein receptor type-2 [EC:2.7.11.30]
CL4517.Contig1_All	ssc:100127483	79.55	88	5e-39	BMPR2; bone morphogenetic protein receptor, type II (serine/threonine kinase) (EC:2.7.11.30); K04671 bone morphogenetic protein receptor type-2 [EC:2.7.11.30]
CL4517.Contig1_All	bta:407127	79.55	88	5e-39	BMPR2, bmprii; bone morphogenetic protein receptor, type II (serine/threonine kinase); K04671 bone morphogenetic protein receptor type-2 [EC:2.7.11.30]
CL4517.Contig1_All	aml:100483427	79.55	88	5e-39	BMPR2; bone morphogenetic protein receptor, type II (serine/threonine kinase); K04671 bone morphogenetic protein receptor type-2 [EC:2.7.11.30]
CL4517.Contig1_All	cfa:478875	79.55	88	5e-39	BMPR2; bone morphogenetic protein receptor, type II (serine/threonine kinase); K04671 bone morphogenetic protein receptor type-2 [EC:2.7.11.30]
CL4517.Contig1_All	rno:140590	79.55	88	5e-39	Bmpr2, Bmpr-II; bone morphogenetic protein receptor, type II (serine/threonine kinase) (EC:2.7.11.30); K04671 bone morphogenetic protein receptor type-2 [EC:2.7.11.30]
CL4517.Contig1_All	mmu:12168	79.55	88	5e-39	Bmpr2, 2610024H22Rik, AL117858, AW546137, BB189135, BMP-2, BMPR-2, BMPR-II, BMPRII, BRK-3; bone morphogenic protein receptor, type II (serine/threonine kinase) (EC:2.7.11.30); K04671 bone morphogenetic protein receptor type-2 [EC:2.7.11.30]
CL4517.Contig1_All	pon:100441517	79.55	88	5e-39	BMPR2; bone morphogenetic protein receptor, type II (serine/threonine kinase); K04671 bone morphogenetic protein receptor type-2 [EC:2.7.11.30]
CL4517.Contig1_All	hsa:659	79.55	88	5e-39	BMPR2, BMPR-II, BMPR3, BMR2, BRK-3, FLJ41585, FLJ76945, PPH1, T-ALK; bone morphogenetic protein receptor, type II (serine/threonine kinase) (EC:2.7.11.30); K04671 bone morphogenetic protein receptor type-2 [EC:2.7.11.30]
CL4517.Contig1_All	xla:397981	78.41	88	8e-39	bmpr2, bmpr-ii, bmpr3, bmprii, bmr2, brk-3, pph1, t-alk, xbmpr-ii; bone morphogenetic protein receptor, type 2 (serine/threonine kinase); K04671 bone morphogenetic protein receptor type-2 [EC:2.7.11.30]
CL4517.Contig1_All	mdo:100018765	78.41	88	1e-38	bone morphogenetic protein receptor type-2-like; K04671 bone morphogenetic protein receptor type-2 [EC:2.7.11.30]
CL4517.Contig1_All	mcc:704088	78.41	88	1e-38	BMPR2; bone morphogenetic protein receptor, type II (serine/threonine kinase); K04671 bone morphogenetic protein receptor type-2 [EC:2.7.11.30]
CL4517.Contig1_All	tgu:100227149	78.41	88	7e-38	bone morphogenetic protein receptor, type II (serine/threonine kinase); K04671 bone morphogenetic protein receptor type-2 [EC:2.7.11.30]
CL4517.Contig1_All	mgp:100551416	78.41	88	7e-38	bone morphogenetic protein receptor type-2-like; K04671 bone morphogenetic protein receptor type-2 [EC:2.7.11.30]
CL4517.Contig1_All	gga:374147	78.41	88	7e-38	BMPR2, BMPR-2, BMPR-II; bone morphogenetic protein receptor, type II (serine/threonine kinase) (EC:2.7.11.30); K04671 bone morphogenetic protein receptor type-2 [EC:2.7.11.30]
CL4517.Contig1_All	acs:100553521	77.27	88	2e-37	bmpr2; bone morphogenetic protein receptor, type II (serine/threonine kinase); K04671 bone morphogenetic protein receptor type-2 [EC:2.7.11.30]
CL4517.Contig1_All	ptr:459885	81.94	72	2e-31	BMPR2; bone morphogenetic protein receptor, type II (serine/threonine kinase); K04671 bone morphogenetic protein receptor type-2 [EC:2.7.11.30]
CL4517.Contig2_All	dre:555655	80	310	5e-142	bmpr2b; bone morphogenetic protein receptor, type II b (serine/threonine kinase) (EC:2.7.11.30); K04671 bone morphogenetic protein receptor type-2 [EC:2.7.11.30]
CL4517.Contig2_All	bta:407127	78.5	293	4e-134	BMPR2, bmprii; bone morphogenetic protein receptor, type II (serine/threonine kinase); K04671 bone morphogenetic protein receptor type-2 [EC:2.7.11.30]
CL4517.Contig2_All	ecb:100067195	78.16	293	8e-134	bone morphogenetic protein receptor type-2-like; K04671 bone morphogenetic protein receptor type-2 [EC:2.7.11.30]
CL4517.Contig2_All	ssc:100127483	78.16	293	8e-134	BMPR2; bone morphogenetic protein receptor, type II (serine/threonine kinase) (EC:2.7.11.30); K04671 bone morphogenetic protein receptor type-2 [EC:2.7.11.30]
CL4517.Contig2_All	aml:100483427	78.16	293	8e-134	BMPR2; bone morphogenetic protein receptor, type II (serine/threonine kinase); K04671 bone morphogenetic protein receptor type-2 [EC:2.7.11.30]
CL4517.Contig2_All	cfa:478875	78.16	293	8e-134	BMPR2; bone morphogenetic protein receptor, type II (serine/threonine kinase); K04671 bone morphogenetic protein receptor type-2 [EC:2.7.11.30]
CL4517.Contig2_All	pon:100441517	78.16	293	8e-134	BMPR2; bone morphogenetic protein receptor, type II (serine/threonine kinase); K04671 bone morphogenetic protein receptor type-2 [EC:2.7.11.30]
CL4517.Contig2_All	hsa:659	78.16	293	8e-134	BMPR2, BMPR-II, BMPR3, BMR2, BRK-3, FLJ41585, FLJ76945, PPH1, T-ALK; bone morphogenetic protein receptor, type II (serine/threonine kinase) (EC:2.7.11.30); K04671 bone morphogenetic protein receptor type-2 [EC:2.7.11.30]
CL4517.Contig2_All	mcc:704088	77.47	293	2e-133	BMPR2; bone morphogenetic protein receptor, type II (serine/threonine kinase); K04671 bone morphogenetic protein receptor type-2 [EC:2.7.11.30]
CL4517.Contig2_All	acs:100553521	77.82	293	7e-133	bmpr2; bone morphogenetic protein receptor, type II (serine/threonine kinase); K04671 bone morphogenetic protein receptor type-2 [EC:2.7.11.30]
CL4517.Contig2_All	mmu:12168	77.47	293	7e-133	Bmpr2, 2610024H22Rik, AL117858, AW546137, BB189135, BMP-2, BMPR-2, BMPR-II, BMPRII, BRK-3; bone morphogenic protein receptor, type II (serine/threonine kinase) (EC:2.7.11.30); K04671 bone morphogenetic protein receptor type-2 [EC:2.7.11.30]
CL4517.Contig2_All	tgu:100227149	77.03	296	9e-133	bone morphogenetic protein receptor, type II (serine/threonine kinase); K04671 bone morphogenetic protein receptor type-2 [EC:2.7.11.30]
CL4517.Contig2_All	mgp:100551416	77.03	296	9e-133	bone morphogenetic protein receptor type-2-like; K04671 bone morphogenetic protein receptor type-2 [EC:2.7.11.30]
CL4517.Contig2_All	gga:374147	77.03	296	9e-133	BMPR2, BMPR-2, BMPR-II; bone morphogenetic protein receptor, type II (serine/threonine kinase) (EC:2.7.11.30); K04671 bone morphogenetic protein receptor type-2 [EC:2.7.11.30]
CL4517.Contig2_All	rno:140590	77.47	293	1e-132	Bmpr2, Bmpr-II; bone morphogenetic protein receptor, type II (serine/threonine kinase) (EC:2.7.11.30); K04671 bone morphogenetic protein receptor type-2 [EC:2.7.11.30]
CL4517.Contig2_All	mdo:100018765	77.55	294	1e-131	bone morphogenetic protein receptor type-2-like; K04671 bone morphogenetic protein receptor type-2 [EC:2.7.11.30]
CL4517.Contig2_All	xla:397981	75.09	293	8e-131	bmpr2, bmpr-ii, bmpr3, bmprii, bmr2, brk-3, pph1, t-alk, xbmpr-ii; bone morphogenetic protein receptor, type 2 (serine/threonine kinase); K04671 bone morphogenetic protein receptor type-2 [EC:2.7.11.30]
CL4517.Contig2_All	ptr:459885	82.93	246	3e-119	BMPR2; bone morphogenetic protein receptor, type II (serine/threonine kinase); K04671 bone morphogenetic protein receptor type-2 [EC:2.7.11.30]
CL4517.Contig2_All	dre:562822	71.85	302	8e-118	bmpr2a; bone morphogenetic protein receptor, type II a (serine/threonine kinase); K04671 bone morphogenetic protein receptor type-2 [EC:2.7.11.30]
CL4517.Contig2_All	oaa:100077247	79.53	254	3e-116	bone morphogenetic protein receptor type-2-like; K04671 bone morphogenetic protein receptor type-2 [EC:2.7.11.30]
CL4518.Contig2_All	dre:565206	94.12	136	1e-68	hcfc1b, fc07b09, wu:fc07b09, wu:fe17f08; host cell factor C1b; K14966 host cell factor
CL4518.Contig2_All	dre:564853	87.5	136	9e-63	hcfc1a, fc61g09, hcfc1, im:7159458, wu:fc61g09, wu:fj40c12; host cell factor C1a; K14966 host cell factor
CL4518.Contig2_All	xtr:100485535	88.15	135	2e-62	host cell factor 1-like; K14966 host cell factor
CL4518.Contig2_All	oaa:100077937	87.41	135	2e-62	HCFC1; host cell factor C1 (VP16-accessory protein); K14966 host cell factor
CL4518.Contig2_All	mdo:100029428	85.93	135	5e-62	HCFC1; host cell factor C1 (VP16-accessory protein); K14966 host cell factor
CL4518.Contig2_All	xla:494675	87.41	135	8e-62	uncharacterized LOC494675; K14966 host cell factor
CL4518.Contig2_All	ecb:100058080	86.76	136	2e-61	HCFC1; host cell factor C1 (VP16-accessory protein); K14966 host cell factor
CL4518.Contig2_All	cfa:492246	86.76	136	2e-61	HCFC1; host cell factor C1 (VP16-accessory protein); K14966 host cell factor
CL4518.Contig2_All	mmu:15161	86.03	136	3e-61	Hcfc1, AW060991, HCF, HCF1; host cell factor C1; K14966 host cell factor
CL4518.Contig2_All	ssc:100523834	86.03	136	5e-61	HCFC1; host cell factor C1 (VP16-accessory protein); K14966 host cell factor
CL4518.Contig2_All	bta:512908	85.29	136	4e-60	HCFC1; host cell factor C1 (VP16-accessory protein); K14966 host cell factor
CL4518.Contig2_All	hsa:3054	85.29	136	1e-59	HCFC1, CFF, HCF-1, HCF1, HFC1, MGC70925, VCAF; host cell factor C1 (VP16-accessory protein); K14966 host cell factor
CL4518.Contig2_All	pon:100436774	84.56	136	3e-59	host cell factor 1-like; K14966 host cell factor
CL4518.Contig2_All	rno:363519	88.8	125	2e-58	Hcfc1, RGD1563804; host cell factor C1; K14966 host cell factor
CL4518.Contig2_All	aga:AgaP_AGAP004774	68.27	104	4e-36	AGAP004774-PA; K14966 host cell factor
CL4518.Contig2_All	cqu:CpipJ_CPIJ014908	68.93	103	1e-35	host cell factor C1; K14966 host cell factor
CL4518.Contig2_All	cqu:CpipJ_CPIJ014398	68.93	103	1e-35	host cell factor; K14966 host cell factor
CL4518.Contig2_All	aag:AaeL_AAEL008905	61.48	122	6e-35	host cell factor C1; K14966 host cell factor
CL4518.Contig2_All	tca:657767	57.94	126	5e-34	similar to host cell factor C1; K14966 host cell factor
CL4518.Contig2_All	mmu:67933	61.68	107	5e-34	Hcfc2, 1700129L13Rik, AU019838; host cell factor C2; K14966 host cell factor
CL4518.Contig3_All	dre:565206	95.06	162	6e-85	hcfc1b, fc07b09, wu:fc07b09, wu:fe17f08; host cell factor C1b; K14966 host cell factor
CL4518.Contig3_All	dre:564853	88.89	162	6e-79	hcfc1a, fc61g09, hcfc1, im:7159458, wu:fc61g09, wu:fj40c12; host cell factor C1a; K14966 host cell factor
CL4518.Contig3_All	xtr:100485535	88.82	161	5e-78	host cell factor 1-like; K14966 host cell factor
CL4518.Contig3_All	oaa:100077937	88.2	161	7e-78	HCFC1; host cell factor C1 (VP16-accessory protein); K14966 host cell factor
CL4518.Contig3_All	mdo:100029428	86.96	161	1e-77	HCFC1; host cell factor C1 (VP16-accessory protein); K14966 host cell factor
CL4518.Contig3_All	xla:494675	87.58	161	6e-77	uncharacterized LOC494675; K14966 host cell factor
CL4518.Contig3_All	ecb:100058080	87.65	162	7e-77	HCFC1; host cell factor C1 (VP16-accessory protein); K14966 host cell factor
CL4518.Contig3_All	cfa:492246	87.65	162	7e-77	HCFC1; host cell factor C1 (VP16-accessory protein); K14966 host cell factor
CL4518.Contig3_All	mmu:15161	87.04	162	1e-76	Hcfc1, AW060991, HCF, HCF1; host cell factor C1; K14966 host cell factor
CL4518.Contig3_All	ssc:100523834	87.04	162	2e-76	HCFC1; host cell factor C1 (VP16-accessory protein); K14966 host cell factor
CL4518.Contig3_All	bta:512908	86.42	162	1e-75	HCFC1; host cell factor C1 (VP16-accessory protein); K14966 host cell factor
CL4518.Contig3_All	hsa:3054	86.42	162	4e-75	HCFC1, CFF, HCF-1, HCF1, HFC1, MGC70925, VCAF; host cell factor C1 (VP16-accessory protein); K14966 host cell factor
CL4518.Contig3_All	pon:100436774	85.8	162	9e-75	host cell factor 1-like; K14966 host cell factor
CL4518.Contig3_All	rno:363519	89.4	151	8e-74	Hcfc1, RGD1563804; host cell factor C1; K14966 host cell factor
CL4518.Contig3_All	cqu:CpipJ_CPIJ014908	70.54	129	2e-48	host cell factor C1; K14966 host cell factor
CL4518.Contig3_All	cqu:CpipJ_CPIJ014398	70.54	129	2e-48	host cell factor; K14966 host cell factor
CL4518.Contig3_All	aga:AgaP_AGAP004774	69.23	130	3e-48	AGAP004774-PA; K14966 host cell factor
CL4518.Contig3_All	aag:AaeL_AAEL008905	64.19	148	2e-47	host cell factor C1; K14966 host cell factor
CL4518.Contig3_All	tca:657767	62.5	152	6e-47	similar to host cell factor C1; K14966 host cell factor
CL4518.Contig3_All	smm:Smp_090450	52.78	180	1e-46	Host cell factor (dHcf) [Contains: HCF N-terminal chain; HCF C-terminal chain]; K14966 host cell factor
CL4519.Contig1_All	aml:100468420	71.43	126	9e-46	SEPT5; septin 5; K04557 peanut-like protein 1 (cell division control related protein 1)
CL4519.Contig1_All	rno:116728	71.43	126	1e-43	Sept5, 5-Sep, CDCrel-1A, Pnutl1; septin 5 (EC:3.1.5.1); K04557 peanut-like protein 1 (cell division control related protein 1)
CL4519.Contig1_All	ecb:100052400	70.63	126	3e-43	septin-5-like; K04557 peanut-like protein 1 (cell division control related protein 1)
CL4519.Contig1_All	ssc:100156312	70.63	126	3e-43	septin-5-like; K04557 peanut-like protein 1 (cell division control related protein 1)
CL4519.Contig1_All	bta:615408	70.63	126	3e-43	SEPT5; septin 5 (EC:3.1.5.1); K04557 peanut-like protein 1 (cell division control related protein 1)
CL4519.Contig1_All	cfa:486419	70.63	126	3e-43	SEPT5; septin 5; K04557 peanut-like protein 1 (cell division control related protein 1)
CL4519.Contig1_All	mmu:18951	70.63	126	3e-43	Sept5, Cdcrel-1, Cdcrel1, Pnutl1; septin 5 (EC:3.1.5.1); K04557 peanut-like protein 1 (cell division control related protein 1)
CL4519.Contig1_All	mcc:712041	70.63	126	3e-43	SEPT5; septin 5; K04557 peanut-like protein 1 (cell division control related protein 1)
CL4519.Contig1_All	xtr:100125069	69.84	126	4e-43	sept5; septin 5 (EC:3.1.5.1); K04557 peanut-like protein 1 (cell division control related protein 1)
CL4519.Contig1_All	tgu:100220874	69.84	126	4e-43	septin 5; K04557 peanut-like protein 1 (cell division control related protein 1)
CL4519.Contig1_All	mgp:100544775	69.84	126	4e-43	SEPT5; septin 5; K04557 peanut-like protein 1 (cell division control related protein 1)
CL4519.Contig1_All	acs:100563096	69.84	126	9e-43	septin-5-like; K04557 peanut-like protein 1 (cell division control related protein 1)
CL4519.Contig1_All	xla:779425	69.05	126	4e-42	sept5, MGC86286, sept1; septin 5 (EC:3.1.5.1); K04557 peanut-like protein 1 (cell division control related protein 1)
CL4519.Contig1_All	dre:445325	66.67	126	6e-42	sept5b, zgc:100950; septin 5b; K04557 peanut-like protein 1 (cell division control related protein 1)
CL4519.Contig1_All	dre:335925	65.08	126	2e-40	sept5a, fj37h04, sept5, wu:fj37h04, zgc:73218; septin 5a; K04557 peanut-like protein 1 (cell division control related protein 1)
CL4519.Contig1_All	ptr:458652	64.39	132	3e-39	SEPT5; septin 5; K04557 peanut-like protein 1 (cell division control related protein 1)
CL4519.Contig1_All	acs:100556344	66.41	128	6e-39	septin-1-like; K13737 septin 1
CL4519.Contig1_All	oaa:100088553	62.99	127	1e-38	septin-1-like; K13737 septin 1
CL4519.Contig1_All	mdo:100017573	59.84	127	1e-35	septin-1-like; K13737 septin 1
CL4519.Contig1_All	ecb:100065662	59.84	127	5e-35	SEPT1; septin 1; K13737 septin 1
CL4519.Contig2_All	cin:100180783	60.26	78	9e-26	similar to solute carrier family 30 (zinc transporter), member 7; K14694 solute carrier family 30 (zinc transporter), member 7
CL4519.Contig2_All	cbr:CBG07716	50.55	91	9e-21	Cbr-hke-4.2; C. briggsae CBR-HKE-4.2 protein; K14713 solute carrier family 39 (zinc transporter), member 7
CL4519.Contig2_All	dme:Dmel_CG10449	46.24	93	9e-19	Catsup; Catecholamines up; K14713 solute carrier family 39 (zinc transporter), member 7
CL4519.Contig2_All	dya:Dyak_GE13224	51.39	72	2e-18	GE13224 gene product from transcript GE13224-RA; K14713 solute carrier family 39 (zinc transporter), member 7
CL4519.Contig2_All	cel:H13N06.5	41.59	113	4e-18	hke-4.2; Histidine-rich membrane protein KE4 (mouse) homolog family member (hke-4.2); K14713 solute carrier family 39 (zinc transporter), member 7
CL4519.Contig2_All	mdo:100025217	41.07	112	1e-17	zinc transporter SLC39A7-like; K14713 solute carrier family 39 (zinc transporter), member 7
CL4519.Contig2_All	der:Dere_GG21151	45.16	93	2e-17	GG21151 gene product from transcript GG21151-RA; K14713 solute carrier family 39 (zinc transporter), member 7
CL4519.Contig2_All	dsi:Dsim_GD24175	60.34	58	3e-17	Dsim_Catsup; GD24175 gene product from transcript GD24175-RA; K14713 solute carrier family 39 (zinc transporter), member 7
CL4519.Contig2_All	bta:540716	50.65	77	5e-17	SLC39A7, MGC142379; solute carrier family 39 (zinc transporter), member 7; K14713 solute carrier family 39 (zinc transporter), member 7
CL4519.Contig2_All	acs:100556344	64.38	73	6e-17	septin-1-like; K13737 septin 1
CL4519.Contig2_All	dpo:Dpse_GA15730	32.04	103	6e-17	GA15730 gene product from transcript GA15730-RA; K11308 histone acetyltransferase MYST1 [EC:2.3.1.48]
CL4519.Contig2_All	xtr:394867	42.05	88	6e-17	slc30a7, MGC76189, znt7, zntl2; solute carrier family 30 (zinc transporter), member 7; K14694 solute carrier family 30 (zinc transporter), member 7
CL4519.Contig2_All	xla:431904	43.18	88	6e-17	slc30a7-b, MGC83798, znt-7, znt7, znt7-B, zntl2; solute carrier family 30 (zinc transporter), member 7; K14694 solute carrier family 30 (zinc transporter), member 7
CL4519.Contig2_All	dpe:Dper_GL15211	29.91	107	1e-16	GL15211 gene product from transcript GL15211-RA; K11308 histone acetyltransferase MYST1 [EC:2.3.1.48]
CL4519.Contig2_All	ecb:100061379	47.89	71	1e-16	zinc transporter SLC39A7-like; K14713 solute carrier family 39 (zinc transporter), member 7
CL4519.Contig2_All	dre:30094	47.56	82	1e-16	slc39a7, HKE4, id:ibd5081, ke4, wu:fc28c09; solute carrier family 39 (zinc transporter), member 7; K14713 solute carrier family 39 (zinc transporter), member 7
CL4519.Contig2_All	mdo:100028220	32.99	97	1e-16	teashirt homolog 2-like; K09236 teashirt
CL4519.Contig2_All	cel:ZC395.3	38.32	107	2e-16	toc-1; similar to Transporter Of divalent Cations family member (toc-1); K14693 solute carrier family 30 (zinc transporter), member 6
CL4519.Contig2_All	mmu:16644	35.29	119	3e-16	Kng1, Kng, MGC123437; kininogen 1; K03898 kininogen
CL4519.Contig2_All	hsa:7922	49.32	73	3e-16	SLC39A7, D6S115E, D6S2244E, H2-KE4, HKE4, KE4, RING5, ZIP7; solute carrier family 39 (zinc transporter), member 7; K14713 solute carrier family 39 (zinc transporter), member 7
CL4524.Contig1_All	xtr:100145805	48.08	52	1e-07	neurl3; neuralized homolog 3 (Drosophila) pseudogene; K15689 E3 ubiquitin-protein ligase NEURL3 [EC:6.3.2.19]
CL4524.Contig1_All	ame:408283	40	65	8e-07	e3 ubiquitin-protein ligase RNF13-like; K15692 E3 ubiquitin-protein ligase RNF13 [EC:6.3.2.19]
CL4524.Contig1_All	mgp:100550839	38.98	59	4e-06	e3 ubiquitin-protein ligase RNF8-like; K10667 E3 ubiquitin-protein ligase RNF8 [EC:6.3.2.19]
CL4524.Contig1_All	gga:421435	38.98	59	4e-06	RNF8; ring finger protein 8; K10667 E3 ubiquitin-protein ligase RNF8 [EC:6.3.2.19]
CL4525.Contig1_All	dre:386772	89.27	261	3e-130	rbpja, Su(H), Su(H)1, Su(h)A, rbpj, rbpsuh; recombination signal binding protein for immunoglobulin kappa J region a; K06053 recombining binding protein suppressor of hairless
CL4525.Contig1_All	tgu:100227623	86.51	252	6e-126	similar to suppressor of hairless protein 2; K06053 recombining binding protein suppressor of hairless
CL4525.Contig1_All	mdo:100012090	90.79	239	6e-126	suppressor of hairless protein homolog; K06053 recombining binding protein suppressor of hairless
CL4525.Contig1_All	mmu:19664	90.38	239	6e-126	Rbpj, AI843960, CBF1, Igkjrb, Igkrsbp, RBP-J, RBPjk, Rbpsuh; recombination signal binding protein for immunoglobulin kappa J region; K06053 recombining binding protein suppressor of hairless
CL4525.Contig1_All	xtr:100491789	90.79	239	8e-126	suppressor of hairless protein homolog; K06053 recombining binding protein suppressor of hairless
CL4525.Contig1_All	ecb:100055547	90.79	239	8e-126	RBPJ; recombination signal binding protein for immunoglobulin kappa J region; K06053 recombining binding protein suppressor of hairless
CL4525.Contig1_All	bta:767928	90.79	239	8e-126	RBPJ, MGC128782; recombination signal binding protein for immunoglobulin kappa J region; K06053 recombining binding protein suppressor of hairless
CL4525.Contig1_All	aml:100480511	90.79	239	8e-126	recombining binding protein suppressor of hairless-like; K06053 recombining binding protein suppressor of hairless
CL4525.Contig1_All	cfa:479122	90.79	239	8e-126	RBPJ; recombination signal binding protein for immunoglobulin kappa J region; K06053 recombining binding protein suppressor of hairless
CL4525.Contig1_All	pon:100445052	90.79	239	8e-126	recombining binding protein suppressor of hairless-like; K06053 recombining binding protein suppressor of hairless
CL4525.Contig1_All	hsa:3516	90.79	239	8e-126	RBPJ, CBF1, IGKJRB, IGKJRB1, KBF2, MGC61669, RBP-J, RBPJK, RBPSUH, SUH, csl; recombination signal binding protein for immunoglobulin kappa J region; K06053 recombining binding protein suppressor of hairless
CL4525.Contig1_All	rno:679028	90.38	239	1e-125	Rbpj; recombination signal binding protein for immunoglobulin kappa J region; K06053 recombining binding protein suppressor of hairless
CL4525.Contig1_All	mcc:694601	90.38	239	2e-125	RBPJ; recombination signal binding protein for immunoglobulin kappa J region; K06053 recombining binding protein suppressor of hairless
CL4525.Contig1_All	oaa:100083614	90.38	239	2e-125	suppressor of hairless protein homolog; K06053 recombining binding protein suppressor of hairless
CL4525.Contig1_All	gga:422802	85.27	258	3e-125	RBPJ, RBPJk; recombination signal binding protein for immunoglobulin kappa J region; K06053 recombining binding protein suppressor of hairless
CL4525.Contig1_All	mgp:100540481	89.96	239	4e-125	suppressor of hairless protein homolog; K06053 recombining binding protein suppressor of hairless
CL4525.Contig1_All	acs:100565653	89.96	239	5e-125	suppressor of hairless protein homolog; K06053 recombining binding protein suppressor of hairless
CL4525.Contig1_All	xla:399453	89.54	239	5e-125	rbpj, MGC160686, RBPSUH, Su(H), XSu(H), xsu(h)1; recombination signal binding protein for immunoglobulin kappa J region; K06053 recombining binding protein suppressor of hairless
CL4525.Contig1_All	dre:563306	88.84	242	1e-124	rbpjb, Su(H)2, su(h)B; recombination signal binding protein for immunoglobulin kappa J region b; K06053 recombining binding protein suppressor of hairless
CL4525.Contig1_All	rno:297767	88.28	239	3e-122	Rbpsuh; recombining binding protein suppressor of hairless (Drosophila); K06053 recombining binding protein suppressor of hairless
CL4527.Contig1_All	dre:100004331	86.14	433	0	hal, zgc:136980; histidine ammonia-lyase (EC:4.3.1.3); K01745 histidine ammonia-lyase [EC:4.3.1.3]
CL4527.Contig1_All	tgu:100227237	79.45	433	0	histidine ammonia-lyase; K01745 histidine ammonia-lyase [EC:4.3.1.3]
CL4527.Contig1_All	xtr:448568	78.98	433	0	hal.2, MGC89028, hal, hstd, xhal; histidine ammonia-lyase, gene 2 (EC:4.3.1.3); K01745 histidine ammonia-lyase [EC:4.3.1.3]
CL4527.Contig1_All	gga:378924	79.45	433	0	HAL; histidine ammonia-lyase (EC:4.3.1.3); K01745 histidine ammonia-lyase [EC:4.3.1.3]
CL4527.Contig1_All	xla:444493	78.52	433	0	MGC81887 protein; K01745 histidine ammonia-lyase [EC:4.3.1.3]
CL4527.Contig1_All	xla:100125662	78.75	433	0	hal.2, hstd, xhal; histidine ammonia-lyase, gene 2 (EC:4.3.1.3); K01745 histidine ammonia-lyase [EC:4.3.1.3]
CL4527.Contig1_All	mgp:100547246	78.75	433	0	histidine ammonia-lyase-like; K01745 histidine ammonia-lyase [EC:4.3.1.3]
CL4527.Contig1_All	mdo:100012617	78.52	433	0	HAL; histidine ammonia-lyase; K01745 histidine ammonia-lyase [EC:4.3.1.3]
CL4527.Contig1_All	ecb:100052193	78.06	433	0	histidine ammonia-lyase-like; K01745 histidine ammonia-lyase [EC:4.3.1.3]
CL4527.Contig1_All	acs:100566033	77.83	433	0	histidine ammonia-lyase-like; K01745 histidine ammonia-lyase [EC:4.3.1.3]
CL4527.Contig1_All	aml:100469167	78.84	430	0	histidine ammonia-lyase-like; K01745 histidine ammonia-lyase [EC:4.3.1.3]
CL4527.Contig1_All	oaa:100073767	77.83	433	0	histidine ammonia-lyase-like; K01745 histidine ammonia-lyase [EC:4.3.1.3]
CL4527.Contig1_All	hsa:3034	77.6	433	0	HAL, HIS, HSTD; histidine ammonia-lyase (EC:4.3.1.3); K01745 histidine ammonia-lyase [EC:4.3.1.3]
CL4527.Contig1_All	mcc:712963	77.37	433	0	HAL; histidine ammonia-lyase; K01745 histidine ammonia-lyase [EC:4.3.1.3]
CL4527.Contig1_All	cfa:475433	77.83	433	0	HAL; histidine ammonia-lyase; K01745 histidine ammonia-lyase [EC:4.3.1.3]
CL4527.Contig1_All	ptr:452144	77.37	433	0	HAL; histidine ammonia-lyase; K01745 histidine ammonia-lyase [EC:4.3.1.3]
CL4527.Contig1_All	bta:615205	77.37	433	0	HAL; histidine ammonia-lyase (EC:4.3.1.3); K01745 histidine ammonia-lyase [EC:4.3.1.3]
CL4527.Contig1_All	mmu:15109	77.14	433	0	Hal, Hsd, his, histidase; histidine ammonia lyase (EC:4.3.1.3); K01745 histidine ammonia-lyase [EC:4.3.1.3]
CL4527.Contig1_All	rno:29301	77.14	433	0	Hal, histidase; histidine ammonia lyase (EC:4.3.1.3); K01745 histidine ammonia-lyase [EC:4.3.1.3]
CL4527.Contig1_All	pon:100452882	77.37	433	0	HAL; histidine ammonia-lyase; K01745 histidine ammonia-lyase [EC:4.3.1.3]
CL4527.Contig2_All	dre:100004331	87.36	451	0	hal, zgc:136980; histidine ammonia-lyase (EC:4.3.1.3); K01745 histidine ammonia-lyase [EC:4.3.1.3]
CL4527.Contig2_All	xtr:448568	80.04	451	0	hal.2, MGC89028, hal, hstd, xhal; histidine ammonia-lyase, gene 2 (EC:4.3.1.3); K01745 histidine ammonia-lyase [EC:4.3.1.3]
CL4527.Contig2_All	tgu:100227237	80.71	451	0	histidine ammonia-lyase; K01745 histidine ammonia-lyase [EC:4.3.1.3]
CL4527.Contig2_All	gga:378924	80.71	451	0	HAL; histidine ammonia-lyase (EC:4.3.1.3); K01745 histidine ammonia-lyase [EC:4.3.1.3]
CL4527.Contig2_All	xla:444493	79.6	451	0	MGC81887 protein; K01745 histidine ammonia-lyase [EC:4.3.1.3]
CL4527.Contig2_All	xla:100125662	79.82	451	0	hal.2, hstd, xhal; histidine ammonia-lyase, gene 2 (EC:4.3.1.3); K01745 histidine ammonia-lyase [EC:4.3.1.3]
CL4527.Contig2_All	mgp:100547246	80.04	451	0	histidine ammonia-lyase-like; K01745 histidine ammonia-lyase [EC:4.3.1.3]
CL4527.Contig2_All	mdo:100012617	79.82	451	0	HAL; histidine ammonia-lyase; K01745 histidine ammonia-lyase [EC:4.3.1.3]
CL4527.Contig2_All	ecb:100052193	79.38	451	0	histidine ammonia-lyase-like; K01745 histidine ammonia-lyase [EC:4.3.1.3]
CL4527.Contig2_All	acs:100566033	79.16	451	0	histidine ammonia-lyase-like; K01745 histidine ammonia-lyase [EC:4.3.1.3]
CL4527.Contig2_All	aml:100469167	79.6	451	0	histidine ammonia-lyase-like; K01745 histidine ammonia-lyase [EC:4.3.1.3]
CL4527.Contig2_All	oaa:100073767	79.16	451	0	histidine ammonia-lyase-like; K01745 histidine ammonia-lyase [EC:4.3.1.3]
CL4527.Contig2_All	hsa:3034	78.71	451	0	HAL, HIS, HSTD; histidine ammonia-lyase (EC:4.3.1.3); K01745 histidine ammonia-lyase [EC:4.3.1.3]
CL4527.Contig2_All	mcc:712963	78.71	451	0	HAL; histidine ammonia-lyase; K01745 histidine ammonia-lyase [EC:4.3.1.3]
CL4527.Contig2_All	cfa:475433	79.16	451	0	HAL; histidine ammonia-lyase; K01745 histidine ammonia-lyase [EC:4.3.1.3]
CL4527.Contig2_All	ptr:452144	78.71	451	0	HAL; histidine ammonia-lyase; K01745 histidine ammonia-lyase [EC:4.3.1.3]
CL4527.Contig2_All	bta:615205	78.71	451	0	HAL; histidine ammonia-lyase (EC:4.3.1.3); K01745 histidine ammonia-lyase [EC:4.3.1.3]
CL4527.Contig2_All	mmu:15109	78.49	451	0	Hal, Hsd, his, histidase; histidine ammonia lyase (EC:4.3.1.3); K01745 histidine ammonia-lyase [EC:4.3.1.3]
CL4527.Contig2_All	rno:29301	78.49	451	0	Hal, histidase; histidine ammonia lyase (EC:4.3.1.3); K01745 histidine ammonia-lyase [EC:4.3.1.3]
CL4527.Contig2_All	ssc:100154617	78.49	451	0	histidine ammonia-lyase-like; K01745 histidine ammonia-lyase [EC:4.3.1.3]
CL4527.Contig3_All	acs:100566033	73.31	697	0	histidine ammonia-lyase-like; K01745 histidine ammonia-lyase [EC:4.3.1.3]
CL4527.Contig3_All	ssc:100154617	72.17	697	0	histidine ammonia-lyase-like; K01745 histidine ammonia-lyase [EC:4.3.1.3]
CL4527.Contig3_All	dre:100004331	86.14	433	0	hal, zgc:136980; histidine ammonia-lyase (EC:4.3.1.3); K01745 histidine ammonia-lyase [EC:4.3.1.3]
CL4527.Contig3_All	spu:583726	57.82	697	0	similar to MGC81887 protein; K01745 histidine ammonia-lyase [EC:4.3.1.3]
CL4527.Contig3_All	tgu:100227237	79.45	433	0	histidine ammonia-lyase; K01745 histidine ammonia-lyase [EC:4.3.1.3]
CL4527.Contig3_All	xtr:448568	78.98	433	0	hal.2, MGC89028, hal, hstd, xhal; histidine ammonia-lyase, gene 2 (EC:4.3.1.3); K01745 histidine ammonia-lyase [EC:4.3.1.3]
CL4527.Contig3_All	gga:378924	79.45	433	0	HAL; histidine ammonia-lyase (EC:4.3.1.3); K01745 histidine ammonia-lyase [EC:4.3.1.3]
CL4527.Contig3_All	xla:444493	78.52	433	0	MGC81887 protein; K01745 histidine ammonia-lyase [EC:4.3.1.3]
CL4527.Contig3_All	xla:100125662	78.75	433	0	hal.2, hstd, xhal; histidine ammonia-lyase, gene 2 (EC:4.3.1.3); K01745 histidine ammonia-lyase [EC:4.3.1.3]
CL4527.Contig3_All	mgp:100547246	78.75	433	0	histidine ammonia-lyase-like; K01745 histidine ammonia-lyase [EC:4.3.1.3]
CL4527.Contig3_All	mdo:100012617	78.52	433	0	HAL; histidine ammonia-lyase; K01745 histidine ammonia-lyase [EC:4.3.1.3]
CL4527.Contig3_All	ecb:100052193	78.06	433	0	histidine ammonia-lyase-like; K01745 histidine ammonia-lyase [EC:4.3.1.3]
CL4527.Contig3_All	aml:100469167	78.84	430	0	histidine ammonia-lyase-like; K01745 histidine ammonia-lyase [EC:4.3.1.3]
CL4527.Contig3_All	oaa:100073767	77.83	433	0	histidine ammonia-lyase-like; K01745 histidine ammonia-lyase [EC:4.3.1.3]
CL4527.Contig3_All	hsa:3034	77.6	433	0	HAL, HIS, HSTD; histidine ammonia-lyase (EC:4.3.1.3); K01745 histidine ammonia-lyase [EC:4.3.1.3]
CL4527.Contig3_All	mcc:712963	77.37	433	0	HAL; histidine ammonia-lyase; K01745 histidine ammonia-lyase [EC:4.3.1.3]
CL4527.Contig3_All	cfa:475433	77.83	433	0	HAL; histidine ammonia-lyase; K01745 histidine ammonia-lyase [EC:4.3.1.3]
CL4527.Contig3_All	ptr:452144	77.37	433	0	HAL; histidine ammonia-lyase; K01745 histidine ammonia-lyase [EC:4.3.1.3]
CL4527.Contig3_All	bta:615205	77.37	433	0	HAL; histidine ammonia-lyase (EC:4.3.1.3); K01745 histidine ammonia-lyase [EC:4.3.1.3]
CL4527.Contig3_All	mmu:15109	77.14	433	0	Hal, Hsd, his, histidase; histidine ammonia lyase (EC:4.3.1.3); K01745 histidine ammonia-lyase [EC:4.3.1.3]
CL4527.Contig4_All	dre:100004331	88.71	638	0	hal, zgc:136980; histidine ammonia-lyase (EC:4.3.1.3); K01745 histidine ammonia-lyase [EC:4.3.1.3]
CL4527.Contig4_All	tgu:100227237	83.7	638	0	histidine ammonia-lyase; K01745 histidine ammonia-lyase [EC:4.3.1.3]
CL4527.Contig4_All	gga:378924	83.23	638	0	HAL; histidine ammonia-lyase (EC:4.3.1.3); K01745 histidine ammonia-lyase [EC:4.3.1.3]
CL4527.Contig4_All	xla:444493	82.13	638	0	MGC81887 protein; K01745 histidine ammonia-lyase [EC:4.3.1.3]
CL4527.Contig4_All	xla:100125662	82.13	638	0	hal.2, hstd, xhal; histidine ammonia-lyase, gene 2 (EC:4.3.1.3); K01745 histidine ammonia-lyase [EC:4.3.1.3]
CL4527.Contig4_All	ecb:100052193	82.6	638	0	histidine ammonia-lyase-like; K01745 histidine ammonia-lyase [EC:4.3.1.3]
CL4527.Contig4_All	aml:100469167	82.76	638	0	histidine ammonia-lyase-like; K01745 histidine ammonia-lyase [EC:4.3.1.3]
CL4527.Contig4_All	acs:100566033	81.97	638	0	histidine ammonia-lyase-like; K01745 histidine ammonia-lyase [EC:4.3.1.3]
CL4527.Contig4_All	cfa:475433	82.45	638	0	HAL; histidine ammonia-lyase; K01745 histidine ammonia-lyase [EC:4.3.1.3]
CL4527.Contig4_All	hsa:3034	81.97	638	0	HAL, HIS, HSTD; histidine ammonia-lyase (EC:4.3.1.3); K01745 histidine ammonia-lyase [EC:4.3.1.3]
CL4527.Contig4_All	mgp:100547246	82.29	638	0	histidine ammonia-lyase-like; K01745 histidine ammonia-lyase [EC:4.3.1.3]
CL4527.Contig4_All	mcc:712963	81.97	638	0	HAL; histidine ammonia-lyase; K01745 histidine ammonia-lyase [EC:4.3.1.3]
CL4527.Contig4_All	mdo:100012617	82.4	642	0	HAL; histidine ammonia-lyase; K01745 histidine ammonia-lyase [EC:4.3.1.3]
CL4527.Contig4_All	bta:615205	82.29	638	0	HAL; histidine ammonia-lyase (EC:4.3.1.3); K01745 histidine ammonia-lyase [EC:4.3.1.3]
CL4527.Contig4_All	ptr:452144	81.97	638	0	HAL; histidine ammonia-lyase; K01745 histidine ammonia-lyase [EC:4.3.1.3]
CL4527.Contig4_All	oaa:100073767	82.13	638	0	histidine ammonia-lyase-like; K01745 histidine ammonia-lyase [EC:4.3.1.3]
CL4527.Contig4_All	mmu:15109	82.13	638	0	Hal, Hsd, his, histidase; histidine ammonia lyase (EC:4.3.1.3); K01745 histidine ammonia-lyase [EC:4.3.1.3]
CL4527.Contig4_All	ssc:100154617	81.97	638	0	histidine ammonia-lyase-like; K01745 histidine ammonia-lyase [EC:4.3.1.3]
CL4527.Contig4_All	rno:29301	81.97	638	0	Hal, histidase; histidine ammonia lyase (EC:4.3.1.3); K01745 histidine ammonia-lyase [EC:4.3.1.3]
CL4527.Contig4_All	pon:100452882	81.97	638	0	HAL; histidine ammonia-lyase; K01745 histidine ammonia-lyase [EC:4.3.1.3]
CL4528.Contig1_All	xla:399114	41.56	77	3e-07	ctnnbip1-a, Catnbip1, ICAT, MGC84661, ctnnbip1a; catenin, beta interacting protein 1; K04493 Beta-catenin-interacting protein 1 (Inhibitor of beta-catenin and Tcf-4)
CL4528.Contig1_All	xtr:493465	41.56	77	4e-07	ctnnbip1, MGC89281, catnbip1, icat; catenin, beta interacting protein 1; K04493 Beta-catenin-interacting protein 1 (Inhibitor of beta-catenin and Tcf-4)
CL4528.Contig1_All	xla:446455	41.56	77	4e-07	ctnnbip1-b, MGC78882, catnbip1, ctnnbip1b, icat; catenin, beta interacting protein 1; K04493 Beta-catenin-interacting protein 1 (Inhibitor of beta-catenin and Tcf-4)
CL4528.Contig1_All	mmu:67087	41.56	77	7e-07	Ctnnbip1, 1110008O09Rik, 2310001I19Rik, AW457332, Catnbip1, Icat; catenin beta interacting protein 1; K04493 Beta-catenin-interacting protein 1 (Inhibitor of beta-catenin and Tcf-4)
CL4528.Contig1_All	mgp:100543642	40.26	77	9e-07	beta-catenin-interacting protein 1-like; K04493 Beta-catenin-interacting protein 1 (Inhibitor of beta-catenin and Tcf-4)
CL4528.Contig1_All	gga:771460	40.26	77	9e-07	CTNNBIP1; catenin, beta interacting protein 1; K04493 Beta-catenin-interacting protein 1 (Inhibitor of beta-catenin and Tcf-4)
CL4528.Contig1_All	bta:614630	40.26	77	1e-06	CTNNBIP1; catenin, beta interacting protein 1; K04493 Beta-catenin-interacting protein 1 (Inhibitor of beta-catenin and Tcf-4)
CL4528.Contig1_All	ecb:100630146	40.26	77	2e-06	beta-catenin-interacting protein 1-like; K04493 Beta-catenin-interacting protein 1 (Inhibitor of beta-catenin and Tcf-4)
CL4528.Contig1_All	rno:503000	40.26	77	2e-06	Ctnnbip1; catenin, beta-interacting protein 1; K04493 Beta-catenin-interacting protein 1 (Inhibitor of beta-catenin and Tcf-4)
CL4528.Contig1_All	pon:100431961	40.26	77	2e-06	beta-catenin-interacting protein 1-like; K04493 Beta-catenin-interacting protein 1 (Inhibitor of beta-catenin and Tcf-4)
CL4528.Contig1_All	mcc:712257	40.26	77	3e-06	CTNNBIP1; catenin, beta interacting protein 1; K04493 Beta-catenin-interacting protein 1 (Inhibitor of beta-catenin and Tcf-4)
CL4528.Contig1_All	ptr:749394	40.26	77	3e-06	CTNNBIP1; catenin, beta interacting protein 1; K04493 Beta-catenin-interacting protein 1 (Inhibitor of beta-catenin and Tcf-4)
CL4528.Contig1_All	hsa:56998	40.26	77	3e-06	CTNNBIP1, ICAT, MGC15093; catenin, beta interacting protein 1; K04493 Beta-catenin-interacting protein 1 (Inhibitor of beta-catenin and Tcf-4)
CL4528.Contig1_All	dre:58117	37.66	77	1e-05	ctnnbip1, fa95e12, icat, wu:fa95e12; catenin, beta interacting protein 1; K04493 Beta-catenin-interacting protein 1 (Inhibitor of beta-catenin and Tcf-4)
CL4528.Contig2_All	xla:399114	41.56	77	2e-07	ctnnbip1-a, Catnbip1, ICAT, MGC84661, ctnnbip1a; catenin, beta interacting protein 1; K04493 Beta-catenin-interacting protein 1 (Inhibitor of beta-catenin and Tcf-4)
CL4528.Contig2_All	xtr:493465	41.56	77	3e-07	ctnnbip1, MGC89281, catnbip1, icat; catenin, beta interacting protein 1; K04493 Beta-catenin-interacting protein 1 (Inhibitor of beta-catenin and Tcf-4)
CL4528.Contig2_All	xla:446455	41.56	77	3e-07	ctnnbip1-b, MGC78882, catnbip1, ctnnbip1b, icat; catenin, beta interacting protein 1; K04493 Beta-catenin-interacting protein 1 (Inhibitor of beta-catenin and Tcf-4)
CL4528.Contig2_All	mmu:67087	41.56	77	4e-07	Ctnnbip1, 1110008O09Rik, 2310001I19Rik, AW457332, Catnbip1, Icat; catenin beta interacting protein 1; K04493 Beta-catenin-interacting protein 1 (Inhibitor of beta-catenin and Tcf-4)
CL4528.Contig2_All	mgp:100543642	40.26	77	6e-07	beta-catenin-interacting protein 1-like; K04493 Beta-catenin-interacting protein 1 (Inhibitor of beta-catenin and Tcf-4)
CL4528.Contig2_All	gga:771460	40.26	77	6e-07	CTNNBIP1; catenin, beta interacting protein 1; K04493 Beta-catenin-interacting protein 1 (Inhibitor of beta-catenin and Tcf-4)
CL4528.Contig2_All	bta:614630	40.26	77	7e-07	CTNNBIP1; catenin, beta interacting protein 1; K04493 Beta-catenin-interacting protein 1 (Inhibitor of beta-catenin and Tcf-4)
CL4528.Contig2_All	ecb:100630146	40.26	77	1e-06	beta-catenin-interacting protein 1-like; K04493 Beta-catenin-interacting protein 1 (Inhibitor of beta-catenin and Tcf-4)
CL4528.Contig2_All	rno:503000	40.26	77	1e-06	Ctnnbip1; catenin, beta-interacting protein 1; K04493 Beta-catenin-interacting protein 1 (Inhibitor of beta-catenin and Tcf-4)
CL4528.Contig2_All	pon:100431961	40.26	77	1e-06	beta-catenin-interacting protein 1-like; K04493 Beta-catenin-interacting protein 1 (Inhibitor of beta-catenin and Tcf-4)
CL4528.Contig2_All	mcc:712257	40.26	77	2e-06	CTNNBIP1; catenin, beta interacting protein 1; K04493 Beta-catenin-interacting protein 1 (Inhibitor of beta-catenin and Tcf-4)
CL4528.Contig2_All	ptr:749394	40.26	77	2e-06	CTNNBIP1; catenin, beta interacting protein 1; K04493 Beta-catenin-interacting protein 1 (Inhibitor of beta-catenin and Tcf-4)
CL4528.Contig2_All	hsa:56998	40.26	77	2e-06	CTNNBIP1, ICAT, MGC15093; catenin, beta interacting protein 1; K04493 Beta-catenin-interacting protein 1 (Inhibitor of beta-catenin and Tcf-4)
CL4528.Contig2_All	dre:58117	37.66	77	6e-06	ctnnbip1, fa95e12, icat, wu:fa95e12; catenin, beta interacting protein 1; K04493 Beta-catenin-interacting protein 1 (Inhibitor of beta-catenin and Tcf-4)
CL4529.Contig1_All	dre:335159	79.88	651	0	acsbg2, fk81d02, im:7046047, sb:cb76, si:dkey-240a9.3, wu:fj55d04, wu:fk81d02; acyl-CoA synthetase bubblegum family member 2 (EC:6.2.1.3); K15013 long-chain-fatty-acid--CoA ligase ACSBG [EC:6.2.1.3]
CL4529.Contig1_All	xtr:100158533	73.73	609	0	acsbg2; acyl-CoA synthetase bubblegum family member 2 (EC:6.2.1.3); K15013 long-chain-fatty-acid--CoA ligase ACSBG [EC:6.2.1.3]
CL4529.Contig1_All	xla:379181	72.44	606	0	acsbg2, MGC132130, MGC53673; acyl-CoA synthetase bubblegum family member 2 (EC:6.2.1.3); K15013 long-chain-fatty-acid--CoA ligase ACSBG [EC:6.2.1.3]
CL4529.Contig1_All	mgp:100542721	64.65	645	0	long-chain-fatty-acid--CoA ligase ACSBG2-like; K15013 long-chain-fatty-acid--CoA ligase ACSBG [EC:6.2.1.3]
CL4529.Contig1_All	gga:420090	69.65	570	0	ACSBG2; acyl-CoA synthetase bubblegum family member 2 (EC:6.2.1.3); K15013 long-chain-fatty-acid--CoA ligase ACSBG [EC:6.2.1.3]
CL4529.Contig1_All	tgu:100222373	66.56	613	0	acyl-CoA synthetase bubblegum family member 2; K15013 long-chain-fatty-acid--CoA ligase ACSBG [EC:6.2.1.3]
CL4529.Contig1_All	oaa:100082631	64.43	610	0	long-chain-fatty-acid--CoA ligase ACSBG2-like; K15013 long-chain-fatty-acid--CoA ligase ACSBG [EC:6.2.1.3]
CL4529.Contig1_All	mdo:100025546	63.32	567	0	long-chain-fatty-acid--CoA ligase ACSBG2-like; K15013 long-chain-fatty-acid--CoA ligase ACSBG [EC:6.2.1.3]
CL4529.Contig1_All	ecb:100065344	56.03	614	0	ACSBG2; acyl-CoA synthetase bubblegum family member 2; K15013 long-chain-fatty-acid--CoA ligase ACSBG [EC:6.2.1.3]
CL4529.Contig1_All	cfa:476732	58.75	560	0	ACSBG2; acyl-CoA synthetase bubblegum family member 2; K15013 long-chain-fatty-acid--CoA ligase ACSBG [EC:6.2.1.3]
CL4529.Contig1_All	dre:100006023	59.03	559	0	long-chain-fatty-acid--CoA ligase ACSBG1-like; K15013 long-chain-fatty-acid--CoA ligase ACSBG [EC:6.2.1.3]
CL4529.Contig1_All	rno:301120	55.94	581	0	Acsbg2; acyl-CoA synthetase bubblegum family member 2 (EC:6.2.1.3); K15013 long-chain-fatty-acid--CoA ligase ACSBG [EC:6.2.1.3]
CL4529.Contig1_All	bta:526688	56.31	586	0	ACSBG2, MGC151952; acyl-CoA synthetase bubblegum family member 2; K15013 long-chain-fatty-acid--CoA ligase ACSBG [EC:6.2.1.3]
CL4529.Contig1_All	ssc:100516418	58.82	561	0	ACSBG2; acyl-CoA synthetase bubblegum family member 2; K15013 long-chain-fatty-acid--CoA ligase ACSBG [EC:6.2.1.3]
CL4529.Contig1_All	ecb:100050272	53.5	643	0	long-chain-fatty-acid--CoA ligase ACSBG1-like; K15013 long-chain-fatty-acid--CoA ligase ACSBG [EC:6.2.1.3]
CL4529.Contig1_All	aml:100473059	56.96	560	0	ACSBG2; acyl-CoA synthetase bubblegum family member 2; K15013 long-chain-fatty-acid--CoA ligase ACSBG [EC:6.2.1.3]
CL4529.Contig1_All	ptr:455634	58.04	560	0	ACSBG2; acyl-CoA synthetase bubblegum family member 2 (EC:6.2.1.3); K15013 long-chain-fatty-acid--CoA ligase ACSBG [EC:6.2.1.3]
CL4529.Contig1_All	rno:171410	52.44	635	0	Acsbg1, Grlacs, Lpd; acyl-CoA synthetase bubblegum family member 1 (EC:6.2.1.3); K15013 long-chain-fatty-acid--CoA ligase ACSBG [EC:6.2.1.3]
CL4529.Contig1_All	mgp:100551321	57.35	558	0	long-chain-fatty-acid--CoA ligase ACSBG1-like; K15013 long-chain-fatty-acid--CoA ligase ACSBG [EC:6.2.1.3]
CL4529.Contig1_All	hsa:81616	57.68	560	0	ACSBG2, BGR, BRGL, DKFZp434K1635, MGC111089, PRTD-NY3, PRTDNY3; acyl-CoA synthetase bubblegum family member 2 (EC:6.2.1.3); K15013 long-chain-fatty-acid--CoA ligase ACSBG [EC:6.2.1.3]
CL4529.Contig2_All	dre:335159	80.09	653	0	acsbg2, fk81d02, im:7046047, sb:cb76, si:dkey-240a9.3, wu:fj55d04, wu:fk81d02; acyl-CoA synthetase bubblegum family member 2 (EC:6.2.1.3); K15013 long-chain-fatty-acid--CoA ligase ACSBG [EC:6.2.1.3]
CL4529.Contig2_All	xtr:100158533	73.73	609	0	acsbg2; acyl-CoA synthetase bubblegum family member 2 (EC:6.2.1.3); K15013 long-chain-fatty-acid--CoA ligase ACSBG [EC:6.2.1.3]
CL4529.Contig2_All	xla:379181	72.44	606	0	acsbg2, MGC132130, MGC53673; acyl-CoA synthetase bubblegum family member 2 (EC:6.2.1.3); K15013 long-chain-fatty-acid--CoA ligase ACSBG [EC:6.2.1.3]
CL4529.Contig2_All	mgp:100542721	64.65	645	0	long-chain-fatty-acid--CoA ligase ACSBG2-like; K15013 long-chain-fatty-acid--CoA ligase ACSBG [EC:6.2.1.3]
CL4529.Contig2_All	gga:420090	69.65	570	0	ACSBG2; acyl-CoA synthetase bubblegum family member 2 (EC:6.2.1.3); K15013 long-chain-fatty-acid--CoA ligase ACSBG [EC:6.2.1.3]
CL4529.Contig2_All	tgu:100222373	66.56	613	0	acyl-CoA synthetase bubblegum family member 2; K15013 long-chain-fatty-acid--CoA ligase ACSBG [EC:6.2.1.3]
CL4529.Contig2_All	oaa:100082631	64.43	610	0	long-chain-fatty-acid--CoA ligase ACSBG2-like; K15013 long-chain-fatty-acid--CoA ligase ACSBG [EC:6.2.1.3]
CL4529.Contig2_All	mdo:100025546	63.32	567	0	long-chain-fatty-acid--CoA ligase ACSBG2-like; K15013 long-chain-fatty-acid--CoA ligase ACSBG [EC:6.2.1.3]
CL4529.Contig2_All	ecb:100065344	56.03	614	0	ACSBG2; acyl-CoA synthetase bubblegum family member 2; K15013 long-chain-fatty-acid--CoA ligase ACSBG [EC:6.2.1.3]
CL4529.Contig2_All	cfa:476732	58.75	560	0	ACSBG2; acyl-CoA synthetase bubblegum family member 2; K15013 long-chain-fatty-acid--CoA ligase ACSBG [EC:6.2.1.3]
CL4529.Contig2_All	dre:100006023	59.03	559	0	long-chain-fatty-acid--CoA ligase ACSBG1-like; K15013 long-chain-fatty-acid--CoA ligase ACSBG [EC:6.2.1.3]
CL4529.Contig2_All	rno:301120	55.94	581	0	Acsbg2; acyl-CoA synthetase bubblegum family member 2 (EC:6.2.1.3); K15013 long-chain-fatty-acid--CoA ligase ACSBG [EC:6.2.1.3]
CL4529.Contig2_All	bta:526688	56.31	586	0	ACSBG2, MGC151952; acyl-CoA synthetase bubblegum family member 2; K15013 long-chain-fatty-acid--CoA ligase ACSBG [EC:6.2.1.3]
CL4529.Contig2_All	ssc:100516418	58.82	561	0	ACSBG2; acyl-CoA synthetase bubblegum family member 2; K15013 long-chain-fatty-acid--CoA ligase ACSBG [EC:6.2.1.3]
CL4529.Contig2_All	ecb:100050272	53.5	643	0	long-chain-fatty-acid--CoA ligase ACSBG1-like; K15013 long-chain-fatty-acid--CoA ligase ACSBG [EC:6.2.1.3]
CL4529.Contig2_All	aml:100473059	56.96	560	0	ACSBG2; acyl-CoA synthetase bubblegum family member 2; K15013 long-chain-fatty-acid--CoA ligase ACSBG [EC:6.2.1.3]
CL4529.Contig2_All	ptr:455634	58.04	560	0	ACSBG2; acyl-CoA synthetase bubblegum family member 2 (EC:6.2.1.3); K15013 long-chain-fatty-acid--CoA ligase ACSBG [EC:6.2.1.3]
CL4529.Contig2_All	rno:171410	52.44	635	0	Acsbg1, Grlacs, Lpd; acyl-CoA synthetase bubblegum family member 1 (EC:6.2.1.3); K15013 long-chain-fatty-acid--CoA ligase ACSBG [EC:6.2.1.3]
CL4529.Contig2_All	mgp:100551321	57.35	558	0	long-chain-fatty-acid--CoA ligase ACSBG1-like; K15013 long-chain-fatty-acid--CoA ligase ACSBG [EC:6.2.1.3]
CL4529.Contig2_All	hsa:81616	57.68	560	0	ACSBG2, BGR, BRGL, DKFZp434K1635, MGC111089, PRTD-NY3, PRTDNY3; acyl-CoA synthetase bubblegum family member 2 (EC:6.2.1.3); K15013 long-chain-fatty-acid--CoA ligase ACSBG [EC:6.2.1.3]
CL4531.Contig2_All	dre:568653	79.53	215	5e-98	btk; Bruton agammaglobulinemia tyrosine kinase; K07370 Bruton agammaglobulinemia tyrosine kinase [EC:2.7.10.2]
CL4531.Contig2_All	ssc:100517988	73.08	208	6e-89	tyrosine-protein kinase BTK-like; K07370 Bruton agammaglobulinemia tyrosine kinase [EC:2.7.10.2]
CL4531.Contig2_All	bta:533459	73.08	208	1e-88	BTK, MGC126902; Bruton agammaglobulinemia tyrosine kinase (EC:2.7.10.1); K07370 Bruton agammaglobulinemia tyrosine kinase [EC:2.7.10.2]
CL4531.Contig2_All	ecb:100057626	72.6	208	2e-88	BTK; Bruton agammaglobulinemia tyrosine kinase; K07370 Bruton agammaglobulinemia tyrosine kinase [EC:2.7.10.2]
CL4531.Contig2_All	aml:100472303	72.6	208	2e-88	tyrosine-protein kinase BTK-like; K07370 Bruton agammaglobulinemia tyrosine kinase [EC:2.7.10.2]
CL4531.Contig2_All	cfa:492019	72.6	208	2e-88	BTK; Bruton agammaglobulinemia tyrosine kinase; K07370 Bruton agammaglobulinemia tyrosine kinase [EC:2.7.10.2]
CL4531.Contig2_All	rno:367901	72.6	208	2e-88	Btk; Bruton agammaglobulinemia tyrosine kinase (EC:2.7.10.1); K07370 Bruton agammaglobulinemia tyrosine kinase [EC:2.7.10.2]
CL4531.Contig2_All	mmu:12229	72.6	208	2e-88	Btk, AI528679, xid; Bruton agammaglobulinemia tyrosine kinase (EC:2.7.10.2); K07370 Bruton agammaglobulinemia tyrosine kinase [EC:2.7.10.2]
CL4531.Contig2_All	mcc:703000	72.6	208	2e-88	BTK; Bruton agammaglobulinemia tyrosine kinase; K07370 Bruton agammaglobulinemia tyrosine kinase [EC:2.7.10.2]
CL4531.Contig2_All	pon:100443503	72.6	208	2e-88	BTK; Bruton agammaglobulinemia tyrosine kinase; K07370 Bruton agammaglobulinemia tyrosine kinase [EC:2.7.10.2]
CL4531.Contig2_All	ptr:465759	72.6	208	2e-88	BTK; Bruton agammaglobulinemia tyrosine kinase; K07370 Bruton agammaglobulinemia tyrosine kinase [EC:2.7.10.2]
CL4531.Contig2_All	hsa:695	72.6	208	2e-88	BTK, AGMX1, AT, ATK, BPK, IMD1, MGC126261, MGC126262, PSCTK1, XLA; Bruton agammaglobulinemia tyrosine kinase (EC:2.7.10.2); K07370 Bruton agammaglobulinemia tyrosine kinase [EC:2.7.10.2]
CL4531.Contig2_All	mdo:100022891	72.12	208	3e-88	tyrosine-protein kinase BTK-like; K07370 Bruton agammaglobulinemia tyrosine kinase [EC:2.7.10.2]
CL4531.Contig2_All	oaa:100080912	71.77	209	5e-88	BTK; Bruton agammaglobulinemia tyrosine kinase; K07370 Bruton agammaglobulinemia tyrosine kinase [EC:2.7.10.2]
CL4531.Contig2_All	xtr:100170477	71.63	208	5e-85	btk, agmx1, atk, bpk, imd1, psctk1, xla; Bruton agammaglobulinemia tyrosine kinase; K07370 Bruton agammaglobulinemia tyrosine kinase [EC:2.7.10.2]
CL4531.Contig2_All	mgp:100540531	65.64	227	4e-84	tyrosine-protein kinase BTK-like; K07370 Bruton agammaglobulinemia tyrosine kinase [EC:2.7.10.2]
CL4531.Contig2_All	gga:374075	65.64	227	7e-84	BTK; Bruton agammaglobulinemia tyrosine kinase (EC:2.7.10.2); K07370 Bruton agammaglobulinemia tyrosine kinase [EC:2.7.10.2]
CL4531.Contig2_All	acs:100561192	65.64	227	5e-83	tyrosine-protein kinase BTK-like; K07370 Bruton agammaglobulinemia tyrosine kinase [EC:2.7.10.2]
CL4531.Contig2_All	acs:100563819	61.54	208	2e-73	tec; tec protein tyrosine kinase; K07364 tec protein tyrosine kinase [EC:2.7.10.2]
CL4531.Contig2_All	xla:734996	61.72	209	6e-73	uncharacterized protein MGC130967; K07364 tec protein tyrosine kinase [EC:2.7.10.2]
CL4533.Contig1_All	dre:393776	69.49	177	8e-71	cox4i2, zgc:73355; cytochrome c oxidase subunit IV isoform 2; K02263 cytochrome c oxidase subunit 4
CL4533.Contig1_All	acs:100562713	55.11	176	7e-54	uncharacterized LOC100562713; K02263 cytochrome c oxidase subunit 4
CL4533.Contig1_All	dre:326975	58.49	159	1e-49	cox4i1, bb02d03, mg:bb02d03, zgc:110058; cytochrome c oxidase subunit IV isoform 1 (EC:1.9.3.1); K02263 cytochrome c oxidase subunit 4
CL4533.Contig1_All	dre:402880	56.13	155	3e-48	uncharacterized LOC402880; K02263 cytochrome c oxidase subunit 4
CL4533.Contig1_All	acs:100552415	52.02	173	3e-48	cytochrome c oxidase subunit 4 isoform 1, mitochondrial-like; K02263 cytochrome c oxidase subunit 4
CL4533.Contig1_All	xla:447073	55.97	159	1e-47	MGC85216 protein; K02263 cytochrome c oxidase subunit 4
CL4533.Contig1_All	mgp:100538694	52.87	174	6e-47	cytochrome c oxidase subunit 4 isoform 1, mitochondrial-like; K02263 cytochrome c oxidase subunit 4
CL4533.Contig1_All	gga:415826	52.3	174	2e-46	COX4I1; cytochrome c oxidase subunit IV isoform 1 (EC:1.9.3.1); K02263 cytochrome c oxidase subunit 4
CL4533.Contig1_All	xtr:549699	53.29	167	3e-46	cox4i2, cox4-2, cox4b, cox4l2, coxiv-2; cytochrome c oxidase subunit IV isoform 2 (lung); K02263 cytochrome c oxidase subunit 4
CL4533.Contig1_All	xtr:549233	49.42	172	5e-46	cox4i1, cox4, coxiv; cytochrome c oxidase subunit IV isoform 1 (EC:1.9.3.1); K02263 cytochrome c oxidase subunit 4
CL4533.Contig1_All	xla:444420	51.16	172	7e-46	cox4i1, MGC83001, cox4, coxiv; cytochrome c oxidase subunit IV isoform 1 (EC:1.9.3.1); K02263 cytochrome c oxidase subunit 4
CL4533.Contig1_All	xla:379593	50.87	173	2e-45	uncharacterized protein MGC68573; K02263 cytochrome c oxidase subunit 4
CL4533.Contig1_All	ecb:100056171	48.81	168	3e-45	COXIV; cytochrome c oxidase IV subunit; K02263 cytochrome c oxidase subunit 4
CL4533.Contig1_All	oaa:100076685	48.26	172	6e-45	cytochrome c oxidase subunit 4 isoform 1, mitochondrial-like; K02263 cytochrome c oxidase subunit 4
CL4533.Contig1_All	aml:100463627	48.21	168	1e-44	cytochrome c oxidase subunit 4 isoform 1, mitochondrial-like; K02263 cytochrome c oxidase subunit 4
CL4533.Contig1_All	hsa:1327	49.4	168	2e-44	COX4I1, COX4, COX4-1, COXIV, FLJ23483, MGC72016; cytochrome c oxidase subunit IV isoform 1 (EC:1.9.3.1); K02263 cytochrome c oxidase subunit 4
CL4533.Contig1_All	bta:281090	48.21	168	3e-44	COX4I1, COX4; cytochrome c oxidase subunit IV isoform 1 (EC:1.9.3.1); K02263 cytochrome c oxidase subunit 4
CL4533.Contig1_All	mcc:693811	48.81	168	7e-44	COX4I1; cytochrome c oxidase subunit IV isoform 1 (EC:1.9.3.1); K02263 cytochrome c oxidase subunit 4
CL4533.Contig1_All	cfa:479623	48.21	168	9e-44	COX4I1; cytochrome c oxidase subunit IV isoform 1; K02263 cytochrome c oxidase subunit 4
CL4533.Contig1_All	ssc:100624067	47.62	168	1e-43	cytochrome c oxidase subunit 4 isoform 1, mitochondrial-like; K02263 cytochrome c oxidase subunit 4
CL4533.Contig2_All	dre:393776	69.66	89	6e-29	cox4i2, zgc:73355; cytochrome c oxidase subunit IV isoform 2; K02263 cytochrome c oxidase subunit 4
CL4533.Contig2_All	acs:100562713	46.59	88	3e-15	uncharacterized LOC100562713; K02263 cytochrome c oxidase subunit 4
CL4533.Contig2_All	dre:402880	56.72	67	3e-14	uncharacterized LOC402880; K02263 cytochrome c oxidase subunit 4
CL4533.Contig2_All	ecb:100056171	43.04	79	2e-11	COXIV; cytochrome c oxidase IV subunit; K02263 cytochrome c oxidase subunit 4
CL4533.Contig2_All	xla:447073	50	70	1e-10	MGC85216 protein; K02263 cytochrome c oxidase subunit 4
CL4533.Contig2_All	aml:100463627	40.51	79	1e-10	cytochrome c oxidase subunit 4 isoform 1, mitochondrial-like; K02263 cytochrome c oxidase subunit 4
CL4533.Contig2_All	dre:326975	49.3	71	2e-10	cox4i1, bb02d03, mg:bb02d03, zgc:110058; cytochrome c oxidase subunit IV isoform 1 (EC:1.9.3.1); K02263 cytochrome c oxidase subunit 4
CL4533.Contig2_All	bta:281090	41.77	79	2e-10	COX4I1, COX4; cytochrome c oxidase subunit IV isoform 1 (EC:1.9.3.1); K02263 cytochrome c oxidase subunit 4
CL4533.Contig2_All	ssc:100624067	40.51	79	3e-10	cytochrome c oxidase subunit 4 isoform 1, mitochondrial-like; K02263 cytochrome c oxidase subunit 4
CL4533.Contig2_All	mgp:100538694	44.71	85	4e-10	cytochrome c oxidase subunit 4 isoform 1, mitochondrial-like; K02263 cytochrome c oxidase subunit 4
CL4533.Contig2_All	acs:100552415	41.67	84	5e-10	cytochrome c oxidase subunit 4 isoform 1, mitochondrial-like; K02263 cytochrome c oxidase subunit 4
CL4533.Contig2_All	gga:415826	44.71	85	7e-10	COX4I1; cytochrome c oxidase subunit IV isoform 1 (EC:1.9.3.1); K02263 cytochrome c oxidase subunit 4
CL4533.Contig2_All	ptr:454391	39.51	81	7e-10	COX4I1; cytochrome c oxidase subunit 4 isoform 1, mitochondrial (EC:1.9.3.1); K02263 cytochrome c oxidase subunit 4
CL4533.Contig2_All	xla:444420	43.37	83	1e-09	cox4i1, MGC83001, cox4, coxiv; cytochrome c oxidase subunit IV isoform 1 (EC:1.9.3.1); K02263 cytochrome c oxidase subunit 4
CL4533.Contig2_All	oaa:100076685	39.76	83	1e-09	cytochrome c oxidase subunit 4 isoform 1, mitochondrial-like; K02263 cytochrome c oxidase subunit 4
CL4533.Contig2_All	cfa:479623	39.24	79	1e-09	COX4I1; cytochrome c oxidase subunit IV isoform 1; K02263 cytochrome c oxidase subunit 4
CL4533.Contig2_All	mmu:12857	38.55	83	1e-09	Cox4i1, AL024441, COXIV, Cox4, Cox4a; cytochrome c oxidase subunit IV isoform 1 (EC:1.9.3.1); K02263 cytochrome c oxidase subunit 4
CL4533.Contig2_All	rno:29445	40.79	76	1e-09	Cox4i1, Cox4, Cox4a; cytochrome c oxidase subunit IV isoform 1 (EC:1.9.3.1); K02263 cytochrome c oxidase subunit 4
CL4533.Contig2_All	xtr:549233	42.17	83	2e-09	cox4i1, cox4, coxiv; cytochrome c oxidase subunit IV isoform 1 (EC:1.9.3.1); K02263 cytochrome c oxidase subunit 4
CL4533.Contig2_All	mcc:714951	40.51	79	2e-09	cytochrome c oxidase subunit IV isoform 1-like; K02263 cytochrome c oxidase subunit 4
CL4535.Contig1_All	dre:378746	86.57	335	9e-163	atp2b1a, pmca1, pmca1a, sb:cb801, si:dkey-18o7.1, wu:fe47b06, wu:fi41d01; ATPase, Ca++ transporting, plasma membrane 1a (EC:3.6.3.8); K05850 Ca2+ transporting ATPase, plasma membrane [EC:3.6.3.8]
CL4535.Contig1_All	rno:29598	82.39	335	8e-156	Atp2b1, Pmca1a, Pmca1b, Pmca1c; ATPase, Ca++ transporting, plasma membrane 1 (EC:3.6.3.8); K05850 Ca2+ transporting ATPase, plasma membrane [EC:3.6.3.8]
CL4535.Contig1_All	mmu:67972	82.39	335	8e-156	Atp2b1, 2810442I22Rik, E130111D10Rik, Pmca1; ATPase, Ca++ transporting, plasma membrane 1 (EC:3.6.3.8); K05850 Ca2+ transporting ATPase, plasma membrane [EC:3.6.3.8]
CL4535.Contig1_All	mcc:709102	82.39	335	8e-156	ATP2B1; ATPase, Ca++ transporting, plasma membrane 1; K05850 Ca2+ transporting ATPase, plasma membrane [EC:3.6.3.8]
CL4535.Contig1_All	pon:100172812	82.39	335	8e-156	ATP2B1; ATPase, Ca++ transporting, plasma membrane 1; K05850 Ca2+ transporting ATPase, plasma membrane [EC:3.6.3.8]
CL4535.Contig1_All	hsa:490	82.39	335	8e-156	ATP2B1, PMCA1, PMCA1kb; ATPase, Ca++ transporting, plasma membrane 1 (EC:3.6.3.8); K05850 Ca2+ transporting ATPase, plasma membrane [EC:3.6.3.8]
CL4535.Contig1_All	aml:100465354	82.09	335	1e-155	plasma membrane calcium-transporting ATPase 1-like; K05850 Ca2+ transporting ATPase, plasma membrane [EC:3.6.3.8]
CL4535.Contig1_All	cfa:403480	82.09	335	1e-155	ATP2B1, PMCA; ATPase, Ca++ transporting, plasma membrane 1 (EC:3.6.3.8); K05850 Ca2+ transporting ATPase, plasma membrane [EC:3.6.3.8]
CL4535.Contig1_All	ssc:397636	81.79	335	1e-155	ATP2B1; ATPase, Ca++ transporting, plasma membrane 1 (EC:3.6.3.8); K05850 Ca2+ transporting ATPase, plasma membrane [EC:3.6.3.8]
CL4535.Contig1_All	bta:282641	81.19	335	9e-155	ATP2B1, PMCA; ATPase, Ca++ transporting, plasma membrane 1 (EC:3.6.3.8); K05850 Ca2+ transporting ATPase, plasma membrane [EC:3.6.3.8]
CL4535.Contig1_All	tgu:100219974	81.49	335	2e-154	similar to plasma membrane calcium ATPase 1; K05850 Ca2+ transporting ATPase, plasma membrane [EC:3.6.3.8]
CL4535.Contig1_All	oaa:100074008	82.09	335	3e-154	ATP2B1; ATPase, Ca++ transporting, plasma membrane 1; K05850 Ca2+ transporting ATPase, plasma membrane [EC:3.6.3.8]
CL4535.Contig1_All	mdo:100011221	81.49	335	5e-154	ATP2B1; ATPase, Ca++ transporting, plasma membrane 1; K05850 Ca2+ transporting ATPase, plasma membrane [EC:3.6.3.8]
CL4535.Contig1_All	acs:100564194	80.18	333	4e-153	plasma membrane calcium-transporting ATPase 1-like; K05850 Ca2+ transporting ATPase, plasma membrane [EC:3.6.3.8]
CL4535.Contig1_All	ecb:100051636	79.4	335	1e-147	ATP2B1; ATPase, Ca++ transporting, plasma membrane 1; K05850 Ca2+ transporting ATPase, plasma membrane [EC:3.6.3.8]
CL4535.Contig1_All	oaa:100089144	78.08	333	2e-143	ATP2B4; ATPase, Ca++ transporting, plasma membrane 4; K05850 Ca2+ transporting ATPase, plasma membrane [EC:3.6.3.8]
CL4535.Contig1_All	acs:100558540	77.61	335	2e-142	atp2b4; ATPase, Ca++ transporting, plasma membrane 4; K05850 Ca2+ transporting ATPase, plasma membrane [EC:3.6.3.8]
CL4535.Contig1_All	gga:419934	77.01	335	5e-142	ATP2B4; ATPase, Ca++ transporting, plasma membrane 4; K05850 Ca2+ transporting ATPase, plasma membrane [EC:3.6.3.8]
CL4535.Contig1_All	mgp:100549255	77.01	335	7e-142	ATP2B4; ATPase, Ca++ transporting, plasma membrane 4; K05850 Ca2+ transporting ATPase, plasma membrane [EC:3.6.3.8]
CL4535.Contig1_All	mmu:381290	75.82	335	7e-142	Atp2b4, MGC129362, MGC129363, Pmca4; ATPase, Ca++ transporting, plasma membrane 4 (EC:3.6.3.8); K05850 Ca2+ transporting ATPase, plasma membrane [EC:3.6.3.8]
CL4535.Contig2_All	acs:100558540	83.94	193	4e-85	atp2b4; ATPase, Ca++ transporting, plasma membrane 4; K05850 Ca2+ transporting ATPase, plasma membrane [EC:3.6.3.8]
CL4535.Contig2_All	mgp:100549255	83.94	193	1e-84	ATP2B4; ATPase, Ca++ transporting, plasma membrane 4; K05850 Ca2+ transporting ATPase, plasma membrane [EC:3.6.3.8]
CL4535.Contig2_All	gga:419934	83.94	193	1e-84	ATP2B4; ATPase, Ca++ transporting, plasma membrane 4; K05850 Ca2+ transporting ATPase, plasma membrane [EC:3.6.3.8]
CL4535.Contig2_All	oaa:100089144	83.42	193	1e-83	ATP2B4; ATPase, Ca++ transporting, plasma membrane 4; K05850 Ca2+ transporting ATPase, plasma membrane [EC:3.6.3.8]
CL4535.Contig2_All	xtr:100488346	81.44	194	1e-80	plasma membrane calcium-transporting ATPase 4-like; K05850 Ca2+ transporting ATPase, plasma membrane [EC:3.6.3.8]
CL4535.Contig2_All	ssc:733701	78.76	193	2e-79	ATP2B4, PMCA4; ATPase, Ca++ transporting, plasma membrane 4; K05850 Ca2+ transporting ATPase, plasma membrane [EC:3.6.3.8]
CL4535.Contig2_All	cfa:403731	78.76	193	5e-79	ATP2B4; ATPase, Ca++ transporting, plasma membrane 4; K05850 Ca2+ transporting ATPase, plasma membrane [EC:3.6.3.8]
CL4535.Contig2_All	ecb:100049920	78.24	193	1e-78	ATP2B4; ATPase, Ca++ transporting, plasma membrane 4; K05850 Ca2+ transporting ATPase, plasma membrane [EC:3.6.3.8]
CL4535.Contig2_All	aml:100484762	78.24	193	1e-78	plasma membrane calcium-transporting ATPase 4-like; K05850 Ca2+ transporting ATPase, plasma membrane [EC:3.6.3.8]
CL4535.Contig2_All	pon:100446010	78.24	193	4e-78	ATP2B4; ATPase, Ca++ transporting, plasma membrane 4; K05850 Ca2+ transporting ATPase, plasma membrane [EC:3.6.3.8]
CL4535.Contig2_All	mmu:381290	76.8	194	5e-78	Atp2b4, MGC129362, MGC129363, Pmca4; ATPase, Ca++ transporting, plasma membrane 4 (EC:3.6.3.8); K05850 Ca2+ transporting ATPase, plasma membrane [EC:3.6.3.8]
CL4535.Contig2_All	rno:29600	77.2	193	2e-77	Atp2b4, PMCA4; ATPase, Ca++ transporting, plasma membrane 4 (EC:3.6.3.8); K05850 Ca2+ transporting ATPase, plasma membrane [EC:3.6.3.8]
CL4535.Contig2_All	mcc:574317	77.72	193	2e-77	ATP2B4, ATP2B1; ATPase, Ca++ transporting, plasma membrane 4 (EC:3.6.3.8); K05850 Ca2+ transporting ATPase, plasma membrane [EC:3.6.3.8]
CL4535.Contig2_All	ptr:457646	77.72	193	2e-77	ATP2B4; ATPase, Ca++ transporting, plasma membrane 4; K05850 Ca2+ transporting ATPase, plasma membrane [EC:3.6.3.8]
CL4535.Contig2_All	hsa:493	77.72	193	2e-77	ATP2B4, ATP2B2, DKFZp686G08106, DKFZp686M088, MXRA1, PMCA4, PMCA4b, PMCA4x; ATPase, Ca++ transporting, plasma membrane 4 (EC:3.6.3.8); K05850 Ca2+ transporting ATPase, plasma membrane [EC:3.6.3.8]
CL4535.Contig2_All	ssc:397636	74.37	199	3e-75	ATP2B1; ATPase, Ca++ transporting, plasma membrane 1 (EC:3.6.3.8); K05850 Ca2+ transporting ATPase, plasma membrane [EC:3.6.3.8]
CL4535.Contig2_All	ecb:100051636	74.37	199	4e-75	ATP2B1; ATPase, Ca++ transporting, plasma membrane 1; K05850 Ca2+ transporting ATPase, plasma membrane [EC:3.6.3.8]
CL4535.Contig2_All	aml:100465354	74.37	199	4e-75	plasma membrane calcium-transporting ATPase 1-like; K05850 Ca2+ transporting ATPase, plasma membrane [EC:3.6.3.8]
CL4535.Contig2_All	cfa:403480	74.37	199	4e-75	ATP2B1, PMCA; ATPase, Ca++ transporting, plasma membrane 1 (EC:3.6.3.8); K05850 Ca2+ transporting ATPase, plasma membrane [EC:3.6.3.8]
CL4535.Contig2_All	rno:29598	74.37	199	4e-75	Atp2b1, Pmca1a, Pmca1b, Pmca1c; ATPase, Ca++ transporting, plasma membrane 1 (EC:3.6.3.8); K05850 Ca2+ transporting ATPase, plasma membrane [EC:3.6.3.8]
CL4536.Contig1_All	dre:324215	77.57	214	6e-88	igf2b, fc21h08, igf2a, wu:fc21h08, wu:fc34h12; insulin-like growth factor 2b; K13769 insulin-like growth factor 2
CL4536.Contig1_All	dre:30710	55.34	206	3e-57	igf2a, IGF-II, igf2, igf2b, wu:fc26e03, zgc:91781; insulin-like growth factor 2a; K13769 insulin-like growth factor 2
CL4536.Contig1_All	xla:432206	52.02	198	6e-48	igf2-b, IGF-II, MGC80113, igf-2, igf2, insigf, pp9974; insulin-like growth factor 2 (somatomedin A); K13769 insulin-like growth factor 2
CL4536.Contig1_All	xtr:100134992	56.98	179	1e-47	igf2, IGF-II, igf-2, insigf, pp9974; insulin-like growth factor 2 (somatomedin A); K13769 insulin-like growth factor 2
CL4536.Contig1_All	acs:100565807	55.14	185	2e-47	insulin-like growth factor II-like; K13769 insulin-like growth factor 2
CL4536.Contig1_All	mgp:100303676	58.89	180	2e-47	IGF-II; insulin-like growth factor-II; K13769 insulin-like growth factor 2
CL4536.Contig1_All	gga:395097	58.33	180	5e-47	IGF2, IGF-II; insulin-like growth factor 2 (somatomedin A); K13769 insulin-like growth factor 2
CL4536.Contig1_All	xla:398240	53.68	190	2e-46	igf2-a, IGF-II, igf-2, insigf, pp9974; insulin-like growth factor 2 (somatomedin A); K13769 insulin-like growth factor 2
CL4536.Contig1_All	tgu:100218445	58.33	180	2e-46	IGF2; insulin-like growth factor 2 (somatomedin A); K13769 insulin-like growth factor 2
CL4536.Contig1_All	tgu:100144432	58.33	180	2e-46	IGF-2; IGF-II precursor; K13769 insulin-like growth factor 2
CL4536.Contig1_All	rno:24483	57.06	170	1e-39	Igf2, IGFII, RNIGF2; insulin-like growth factor 2; K13769 insulin-like growth factor 2
CL4536.Contig1_All	mmu:16002	57.06	170	2e-39	Igf2, AL033362, Igf-2, Igf-II, M6pr, Mpr, Peg2; insulin-like growth factor 2; K13769 insulin-like growth factor 2
CL4536.Contig1_All	aml:100483184	55.11	176	2e-38	insulin-like growth factor II-like; K13769 insulin-like growth factor 2
CL4536.Contig1_All	cfa:483664	54.6	174	1e-37	IGF2; insulin-like growth factor 2 (somatomedin A); K13769 insulin-like growth factor 2
CL4536.Contig1_All	pon:100453365	54.02	174	3e-37	insulin-like growth factor II-like; K13769 insulin-like growth factor 2
CL4536.Contig1_All	bta:281240	57.33	150	5e-37	IGF2, MGC140034; insulin-like growth factor 2 (somatomedin A); K13769 insulin-like growth factor 2
CL4536.Contig1_All	ssc:396916	54.44	169	7e-37	IGF2, IGF-II; insulin-like growth factor 2 (somatomedin A); K13769 insulin-like growth factor 2
CL4536.Contig1_All	hsa:3481	53.45	174	7e-37	IGF2, C11orf43, FLJ22066, FLJ44734, IGF-II, PP9974; insulin-like growth factor 2 (somatomedin A); K13769 insulin-like growth factor 2
CL4536.Contig1_All	ecb:100034182	51.72	174	1e-35	IGF2, IGF-II; insulin-like growth factor 2 (somatomedin A); K13769 insulin-like growth factor 2
CL4536.Contig1_All	pon:100444645	46.26	147	2e-22	insulin-like growth factor IB-like; K05459 insulin-like growth factor 1
CL4536.Contig2_All	dre:324215	88.61	79	2e-34	igf2b, fc21h08, igf2a, wu:fc21h08, wu:fc34h12; insulin-like growth factor 2b; K13769 insulin-like growth factor 2
CL4536.Contig2_All	dre:30710	53.93	89	3e-20	igf2a, IGF-II, igf2, igf2b, wu:fc26e03, zgc:91781; insulin-like growth factor 2a; K13769 insulin-like growth factor 2
CL4536.Contig2_All	xla:432206	52.7	74	4e-15	igf2-b, IGF-II, MGC80113, igf-2, igf2, insigf, pp9974; insulin-like growth factor 2 (somatomedin A); K13769 insulin-like growth factor 2
CL4536.Contig2_All	xtr:100134992	52.7	74	8e-15	igf2, IGF-II, igf-2, insigf, pp9974; insulin-like growth factor 2 (somatomedin A); K13769 insulin-like growth factor 2
CL4536.Contig2_All	mgp:100303676	64.41	59	8e-15	IGF-II; insulin-like growth factor-II; K13769 insulin-like growth factor 2
CL4536.Contig2_All	gga:395097	64.41	59	8e-15	IGF2, IGF-II; insulin-like growth factor 2 (somatomedin A); K13769 insulin-like growth factor 2
CL4536.Contig2_All	xla:398240	57.58	66	1e-14	igf2-a, IGF-II, igf-2, insigf, pp9974; insulin-like growth factor 2 (somatomedin A); K13769 insulin-like growth factor 2
CL4536.Contig2_All	tgu:100218445	61.02	59	1e-13	IGF2; insulin-like growth factor 2 (somatomedin A); K13769 insulin-like growth factor 2
CL4536.Contig2_All	tgu:100144432	61.02	59	1e-13	IGF-2; IGF-II precursor; K13769 insulin-like growth factor 2
CL4536.Contig2_All	acs:100565807	50	64	4e-13	insulin-like growth factor II-like; K13769 insulin-like growth factor 2
CL4536.Contig2_All	aml:100483184	51.72	58	4e-09	insulin-like growth factor II-like; K13769 insulin-like growth factor 2
CL4536.Contig2_All	bta:281240	50	56	5e-09	IGF2, MGC140034; insulin-like growth factor 2 (somatomedin A); K13769 insulin-like growth factor 2
CL4536.Contig2_All	cfa:483664	51.79	56	7e-09	IGF2; insulin-like growth factor 2 (somatomedin A); K13769 insulin-like growth factor 2
CL4536.Contig2_All	rno:24483	53.57	56	7e-09	Igf2, IGFII, RNIGF2; insulin-like growth factor 2; K13769 insulin-like growth factor 2
CL4536.Contig2_All	mmu:16002	53.57	56	9e-09	Igf2, AL033362, Igf-2, Igf-II, M6pr, Mpr, Peg2; insulin-like growth factor 2; K13769 insulin-like growth factor 2
CL4536.Contig2_All	mcc:721120	50	56	9e-09	insulin-like growth factor II-like; K13769 insulin-like growth factor 2
CL4536.Contig2_All	ssc:396916	48.28	58	1e-08	IGF2, IGF-II; insulin-like growth factor 2 (somatomedin A); K13769 insulin-like growth factor 2
CL4536.Contig2_All	pon:100453365	50	56	3e-08	insulin-like growth factor II-like; K13769 insulin-like growth factor 2
CL4536.Contig2_All	ptr:742381	48.21	56	4e-08	IGF2; insulin-like growth factor 2 (somatomedin A); K13769 insulin-like growth factor 2
CL4536.Contig2_All	hsa:3481	48.21	56	7e-08	IGF2, C11orf43, FLJ22066, FLJ44734, IGF-II, PP9974; insulin-like growth factor 2 (somatomedin A); K13769 insulin-like growth factor 2
CL4537.Contig1_All	mdo:100013459	89.22	102	4e-49	60S ribosomal protein L37a-like; K02921 large subunit ribosomal protein L37Ae
CL4537.Contig1_All	ecb:100050696	96.74	92	1e-47	60S ribosomal protein L37a-like; K02921 large subunit ribosomal protein L37Ae
CL4537.Contig1_All	bta:504413	96.74	92	1e-47	RPL37A, MGC128148; ribosomal protein L37a; K02921 large subunit ribosomal protein L37Ae
CL4537.Contig1_All	aml:100484327	96.74	92	1e-47	RPL37A; ribosomal protein L37a; K02921 large subunit ribosomal protein L37Ae
CL4537.Contig1_All	cfa:478904	96.74	92	1e-47	RPL37A; ribosomal protein L37a; K02921 large subunit ribosomal protein L37Ae
CL4537.Contig1_All	mmu:19981	96.74	92	1e-47	Rpl37a; ribosomal protein L37a; K02921 large subunit ribosomal protein L37Ae
CL4537.Contig1_All	mcc:696415	96.74	92	1e-47	RPL37A; ribosomal protein L37a; K02921 large subunit ribosomal protein L37Ae
CL4537.Contig1_All	pon:100172423	96.74	92	1e-47	RPL37A; ribosomal protein L37a; K02921 large subunit ribosomal protein L37Ae
CL4537.Contig1_All	ptr:459931	96.74	92	1e-47	RPL37A; ribosomal protein L37a; K02921 large subunit ribosomal protein L37Ae
CL4537.Contig1_All	hsa:6168	96.74	92	1e-47	RPL37A, FLJ13357, L37A, MGC74786; ribosomal protein L37a; K02921 large subunit ribosomal protein L37Ae
CL4537.Contig1_All	tgu:100229344	95.65	92	2e-47	similar to mCG112980; K02921 large subunit ribosomal protein L37Ae
CL4537.Contig1_All	mgp:100542431	95.65	92	2e-47	60S ribosomal protein L37a-like; K02921 large subunit ribosomal protein L37Ae
CL4537.Contig1_All	gga:769981	95.65	92	2e-47	RPL37A; ribosomal protein L37a; K02921 large subunit ribosomal protein L37Ae
CL4537.Contig1_All	dre:572109	95.65	92	3e-47	zgc:171772; K02921 large subunit ribosomal protein L37Ae
CL4537.Contig1_All	oaa:100078748	96.7	91	4e-47	60S ribosomal protein L37a-like; K02921 large subunit ribosomal protein L37Ae
CL4537.Contig1_All	xtr:448720	94.57	92	1e-46	rpl37a; ribosomal protein L37a; K02921 large subunit ribosomal protein L37Ae
CL4537.Contig1_All	rno:679823	93.48	92	3e-46	Rpl37a-ps; ribosomal protein L37a, pseudogene; K02921 large subunit ribosomal protein L37Ae
CL4537.Contig1_All	xla:379413	93.48	92	4e-46	rpl37a, MGC64282; ribosomal protein L37a; K02921 large subunit ribosomal protein L37Ae
CL4537.Contig1_All	ssc:100524282	86.96	92	2e-40	60S ribosomal protein L37a-like; K02921 large subunit ribosomal protein L37Ae
CL4537.Contig1_All	dvi:Dvir_GJ17297	76.09	92	3e-37	GJ17297 gene product from transcript GJ17297-RA; K02921 large subunit ribosomal protein L37Ae
CL4537.Contig2_All	oaa:100078748	100	67	5e-34	60S ribosomal protein L37a-like; K02921 large subunit ribosomal protein L37Ae
CL4537.Contig2_All	mdo:100013459	100	67	5e-34	60S ribosomal protein L37a-like; K02921 large subunit ribosomal protein L37Ae
CL4537.Contig2_All	ecb:100050696	100	67	5e-34	60S ribosomal protein L37a-like; K02921 large subunit ribosomal protein L37Ae
CL4537.Contig2_All	bta:504413	100	67	5e-34	RPL37A, MGC128148; ribosomal protein L37a; K02921 large subunit ribosomal protein L37Ae
CL4537.Contig2_All	aml:100484327	100	67	5e-34	RPL37A; ribosomal protein L37a; K02921 large subunit ribosomal protein L37Ae
CL4537.Contig2_All	cfa:478904	100	67	5e-34	RPL37A; ribosomal protein L37a; K02921 large subunit ribosomal protein L37Ae
CL4537.Contig2_All	mmu:19981	100	67	5e-34	Rpl37a; ribosomal protein L37a; K02921 large subunit ribosomal protein L37Ae
CL4537.Contig2_All	mcc:696415	100	67	5e-34	RPL37A; ribosomal protein L37a; K02921 large subunit ribosomal protein L37Ae
CL4537.Contig2_All	pon:100172423	100	67	5e-34	RPL37A; ribosomal protein L37a; K02921 large subunit ribosomal protein L37Ae
CL4537.Contig2_All	ptr:459931	100	67	5e-34	RPL37A; ribosomal protein L37a; K02921 large subunit ribosomal protein L37Ae
CL4537.Contig2_All	hsa:6168	100	67	5e-34	RPL37A, FLJ13357, L37A, MGC74786; ribosomal protein L37a; K02921 large subunit ribosomal protein L37Ae
CL4537.Contig2_All	acs:100559895	98.51	67	1e-33	60S ribosomal protein L37a-like; K02921 large subunit ribosomal protein L37Ae
CL4537.Contig2_All	tgu:100229344	98.51	67	1e-33	similar to mCG112980; K02921 large subunit ribosomal protein L37Ae
CL4537.Contig2_All	mgp:100542431	98.51	67	1e-33	60S ribosomal protein L37a-like; K02921 large subunit ribosomal protein L37Ae
CL4537.Contig2_All	gga:769981	98.51	67	1e-33	RPL37A; ribosomal protein L37a; K02921 large subunit ribosomal protein L37Ae
CL4537.Contig2_All	xtr:448720	97.01	67	5e-33	rpl37a; ribosomal protein L37a; K02921 large subunit ribosomal protein L37Ae
CL4537.Contig2_All	xla:379413	97.01	67	5e-33	rpl37a, MGC64282; ribosomal protein L37a; K02921 large subunit ribosomal protein L37Ae
CL4537.Contig2_All	dre:572109	95.52	67	7e-33	zgc:171772; K02921 large subunit ribosomal protein L37Ae
CL4537.Contig2_All	rno:679823	95.52	67	1e-32	Rpl37a-ps; ribosomal protein L37a, pseudogene; K02921 large subunit ribosomal protein L37Ae
CL4537.Contig2_All	ssc:100524282	92.54	67	3e-31	60S ribosomal protein L37a-like; K02921 large subunit ribosomal protein L37Ae
CL4538.Contig1_All	dre:554168	21.43	574	4e-13	myh11a, myh11; myosin, heavy polypeptide 11, smooth muscle a; K10352 myosin heavy chain
CL4538.Contig1_All	dan:Dana_GF19131	27.19	320	5e-13	GF19131 gene product from transcript GF19131-RA; K11651 SWI/SNF-related matrix-associated actin-dependent regulator of chromatin subfamily E, member 1
CL4538.Contig1_All	rno:24582	21.85	595	2e-12	Myh11; myosin, heavy chain 11, smooth muscle; K10352 myosin heavy chain
CL4538.Contig1_All	dpo:Dpse_GA28654	27.58	330	3e-12	GA28654 gene product from transcript GA28654-RA; K11647 SWI/SNF-related matrix-associated actin-dependent regulator of chromatin subfamily A member 2/4 [EC:3.6.4.-]
CL4538.Contig1_All	hsa:653247	26.81	317	3e-12	PRB2, IB-9, PRPPRB1, Ps, cP7; proline-rich protein BstNI subfamily 2; K13911 basic salivary proline-rich protein 1/2
CL4538.Contig1_All	pon:100444154	26.64	304	8e-12	uncharacterized LOC100444154; K13911 basic salivary proline-rich protein 1/2
CL4538.Contig1_All	hmg:100207631	22.22	369	1e-11	similar to nonmuscle myosin II; K10352 myosin heavy chain
CL4538.Contig1_All	mcc:713882	27.39	303	1e-11	MYH11; myosin, heavy chain 11, smooth muscle; K10352 myosin heavy chain
CL4538.Contig1_All	ecb:100050346	26	300	1e-11	MYH11; myosin, heavy chain 11, smooth muscle; K10352 myosin heavy chain
CL4538.Contig1_All	cfa:479836	26	300	1e-11	MYH11; myosin, heavy chain 11, smooth muscle; K10352 myosin heavy chain
CL4538.Contig1_All	aml:100484803	26	300	2e-11	MYH11; myosin, heavy chain 11, smooth muscle; K10352 myosin heavy chain
CL4538.Contig1_All	gga:396544	28.43	313	3e-11	NACA, PTGES3, TEBP, cPGES; nascent polypeptide-associated complex alpha subunit; K03626 nascent polypeptide-associated complex subunit alpha
CL4538.Contig1_All	oaa:100080810	30	290	4e-11	COL3A1; collagen, type III, alpha 1; K06236 collagen, type I/II/III/V/XI, alpha
CL4538.Contig1_All	xtr:100490639	25.7	284	4e-11	myosin-11-like; K10352 myosin heavy chain
CL4538.Contig1_All	spu:577326	27.01	311	5e-11	similar to Cpsf6 protein; K13911 basic salivary proline-rich protein 1/2
CL4538.Contig1_All	hsa:4629	27.06	303	5e-11	MYH11, AAT4, DKFZp686D10126, DKFZp686D19237, FAA4, FLJ35232, MGC126726, MGC32963, SMHC, SMMHC; myosin, heavy chain 11, smooth muscle; K10352 myosin heavy chain
CL4538.Contig1_All	mdo:100031251	34.81	158	7e-11	splicing factor, proline- and glutamine-rich-like; K13219 splicing factor, proline- and glutamine-rich
CL4538.Contig1_All	pon:100457897	29.6	321	7e-11	collagen alpha-1(III) chain-like; K06236 collagen, type I/II/III/V/XI, alpha
CL4538.Contig1_All	tgu:100230210	21.17	444	9e-11	similar to Myosin-11; K10352 myosin heavy chain
CL4538.Contig1_All	oaa:100086990	25	300	9e-11	MYH11; myosin, heavy chain 11, smooth muscle; K10352 myosin heavy chain
CL4538.Contig3_All	oaa:100079090	22.91	358	8e-14	hyaluronan mediated motility receptor-like; K06267 hyaluronan-mediated motility receptor
CL4538.Contig3_All	rno:24582	23.67	507	1e-13	Myh11; myosin, heavy chain 11, smooth muscle; K10352 myosin heavy chain
CL4538.Contig3_All	tgu:100226301	22.43	272	5e-13	similar to early endosome antigen 1, 162kD; K12478 early endosome antigen 1
CL4538.Contig3_All	xtr:100490639	25.95	289	7e-13	myosin-11-like; K10352 myosin heavy chain
CL4538.Contig3_All	cfa:479836	23.76	543	7e-13	MYH11; myosin, heavy chain 11, smooth muscle; K10352 myosin heavy chain
CL4538.Contig3_All	aml:100484803	23.76	543	9e-13	MYH11; myosin, heavy chain 11, smooth muscle; K10352 myosin heavy chain
CL4538.Contig3_All	mcc:713882	24.21	508	9e-13	MYH11; myosin, heavy chain 11, smooth muscle; K10352 myosin heavy chain
CL4538.Contig3_All	ecb:100050346	23.76	543	1e-12	MYH11; myosin, heavy chain 11, smooth muscle; K10352 myosin heavy chain
CL4538.Contig3_All	mgp:100545901	25.61	289	3e-12	myosin-10-like; K10352 myosin heavy chain
CL4538.Contig3_All	gga:396465	25.61	289	3e-12	MYH10; myosin, heavy chain 10, non-muscle; K10352 myosin heavy chain
CL4538.Contig3_All	hsa:4629	24.02	508	5e-12	MYH11, AAT4, DKFZp686D10126, DKFZp686D19237, FAA4, FLJ35232, MGC126726, MGC32963, SMHC, SMMHC; myosin, heavy chain 11, smooth muscle; K10352 myosin heavy chain
CL4538.Contig3_All	acs:100561786	22.81	377	6e-12	cingulin-like; K06102 cingulin
CL4538.Contig3_All	gga:417896	22.06	272	6e-12	EEA1; early endosome antigen 1; K12478 early endosome antigen 1
CL4538.Contig3_All	bta:530050	21.24	372	6e-12	MYH11, MGC137876; myosin, heavy chain 11, smooth muscle; K10352 myosin heavy chain
CL4538.Contig3_All	mgp:100545401	21.69	272	1e-11	EEA1; early endosome antigen 1; K12478 early endosome antigen 1
CL4538.Contig3_All	gga:396544	26.39	413	1e-11	NACA, PTGES3, TEBP, cPGES; nascent polypeptide-associated complex alpha subunit; K03626 nascent polypeptide-associated complex subunit alpha
CL4538.Contig3_All	mmu:17880	23.27	507	2e-11	Myh11, AV071570, SM1, SM2, smMHC; myosin, heavy polypeptide 11, smooth muscle; K10352 myosin heavy chain
CL4538.Contig3_All	dre:554168	28.06	253	2e-11	myh11a, myh11; myosin, heavy polypeptide 11, smooth muscle a; K10352 myosin heavy chain
CL4538.Contig3_All	tgu:100230210	21.5	507	2e-11	similar to Myosin-11; K10352 myosin heavy chain
CL4538.Contig3_All	dan:Dana_GF19131	27.14	339	3e-11	GF19131 gene product from transcript GF19131-RA; K11651 SWI/SNF-related matrix-associated actin-dependent regulator of chromatin subfamily E, member 1
CL4539.Contig2_All	dmo:Dmoj_GI15889	65.62	32	5e-06	GI15889 gene product from transcript GI15889-RA; K14079 poly(A) RNA polymerase GLD2 [EC:2.7.7.19]
CL4541.Contig2_All	dre:564815	76.81	69	6e-24	slc5a9; solute carrier family 5 (sodium/glucose cotransporter), member 9; K14389 solute carrier family 5 (sodium/glucose cotransporter), member 9
CL4541.Contig2_All	cfa:482502	67.69	65	3e-20	SLC5A9; solute carrier family 5 (sodium/glucose cotransporter), member 9; K14389 solute carrier family 5 (sodium/glucose cotransporter), member 9
CL4541.Contig2_All	bta:526890	67.69	65	4e-20	SLC5A9; solute carrier family 5 (sodium/glucose cotransporter), member 9; K14389 solute carrier family 5 (sodium/glucose cotransporter), member 9
CL4541.Contig2_All	mmu:230612	73.77	61	1e-19	Slc5a9, AI159731, MGC29197, SGLT4; solute carrier family 5 (sodium/glucose cotransporter), member 9; K14389 solute carrier family 5 (sodium/glucose cotransporter), member 9
CL4541.Contig2_All	gga:424625	78.57	56	2e-19	SLC5A9; solute carrier family 5 (sodium/glucose cotransporter), member 9; K14389 solute carrier family 5 (sodium/glucose cotransporter), member 9
CL4541.Contig2_All	ecb:100063398	68.85	61	2e-19	SLC5A9; solute carrier family 5 (sodium/glucose cotransporter), member 9; K14389 solute carrier family 5 (sodium/glucose cotransporter), member 9
CL4541.Contig2_All	rno:366441	74.14	58	3e-19	Slc5a9; solute carrier family 5 (sodium/glucose cotransporter), member 9; K14389 solute carrier family 5 (sodium/glucose cotransporter), member 9
CL4541.Contig2_All	xtr:100495397	87.76	49	4e-19	slc5a9; solute carrier family 5 (sodium/glucose cotransporter), member 9; K14389 solute carrier family 5 (sodium/glucose cotransporter), member 9
CL4541.Contig2_All	aml:100471395	64.62	65	5e-19	SLC5A9; solute carrier family 5 (sodium/glucose cotransporter), member 9; K14389 solute carrier family 5 (sodium/glucose cotransporter), member 9
CL4541.Contig2_All	pon:100434714	77.36	53	1e-18	SLC5A9; solute carrier family 5 (sodium/glucose cotransporter), member 9; K14389 solute carrier family 5 (sodium/glucose cotransporter), member 9
CL4541.Contig2_All	ptr:743632	77.36	53	1e-18	SLC5A9; solute carrier family 5 (sodium/glucose cotransporter), member 9; K14389 solute carrier family 5 (sodium/glucose cotransporter), member 9
CL4541.Contig2_All	hsa:200010	77.36	53	1e-18	SLC5A9, MGC132517, MGC132523, SGLT4; solute carrier family 5 (sodium/glucose cotransporter), member 9; K14389 solute carrier family 5 (sodium/glucose cotransporter), member 9
CL4541.Contig2_All	acs:100563480	79.25	53	4e-18	slc5a9; solute carrier family 5 (sodium/glucose cotransporter), member 9; K14389 solute carrier family 5 (sodium/glucose cotransporter), member 9
CL4541.Contig2_All	rno:25552	56.94	72	4e-18	Slc5a1, SGLT1; solute carrier family 5 (sodium/glucose cotransporter), member 1; K14158 solute carrier family 5 (sodium/glucose cotransporter), member 1
CL4541.Contig2_All	mmu:20537	56.94	72	4e-18	Slc5a1, Sglt1; solute carrier family 5 (sodium/glucose cotransporter), member 1; K14158 solute carrier family 5 (sodium/glucose cotransporter), member 1
CL4541.Contig2_All	ecb:100033952	55.56	72	9e-17	SLC5A1, SGLT1; solute carrier family 5 (sodium/glucose cotransporter), member 1; K14158 solute carrier family 5 (sodium/glucose cotransporter), member 1
CL4541.Contig2_All	dre:405862	66.67	51	2e-16	slc5a2, zgc:85792; solute carrier family 5 (sodium/glucose cotransporter), member 2; K14382 solute carrier family 5 (sodium/glucose cotransporter), member 2
CL4541.Contig2_All	xtr:100488766	54.67	75	3e-16	sodium/myo-inositol cotransporter 2-like; K14391 solute carrier family 5 (sodium/myo-inositol cotransporter), member 11
CL4541.Contig2_All	rno:64522	70	50	4e-16	Slc5a2, Sglt2; solute carrier family 5 (sodium/glucose cotransporter), member 2; K14382 solute carrier family 5 (sodium/glucose cotransporter), member 2
CL4541.Contig2_All	mmu:246787	70	50	4e-16	Slc5a2, Sglt2; solute carrier family 5 (sodium/glucose cotransporter), member 2; K14382 solute carrier family 5 (sodium/glucose cotransporter), member 2
CL4543.Contig1_All	dre:560091	42.01	219	5e-35	dsc2l, dsc, sb:cb859, wu:fa94h05; desmocollin 2 like; K07601 desmocollin 2
CL4543.Contig1_All	xtr:100135098	32.09	215	4e-16	dsc3; desmocollin 3; K07601 desmocollin 2
CL4543.Contig1_All	aml:100466762	30.66	212	6e-14	DSC1; desmocollin 1; K07600 desmocollin 1
CL4543.Contig1_All	gga:428527	29.61	206	1e-13	DSC2; desmocollin 2; K07601 desmocollin 2
CL4543.Contig1_All	ssc:100515669	30.58	206	1e-13	desmocollin-1-like; K07600 desmocollin 1
CL4543.Contig1_All	acs:100565442	27.78	216	2e-13	desmocollin-2-like; K07601 desmocollin 2
CL4543.Contig1_All	mgp:100543299	28.91	211	2e-13	DSC2; desmocollin 2; K07601 desmocollin 2
CL4543.Contig1_All	cfa:490501	29.86	211	7e-13	DSC1, DSC1b; desmocollin 1; K07600 desmocollin 1
CL4543.Contig1_All	tgu:100222093	28.02	207	2e-12	similar to Desmocollin-1; K07600 desmocollin 1
CL4543.Contig1_All	oaa:100084947	29.06	203	1e-11	DSC1; desmocollin 1; K07600 desmocollin 1
CL4543.Contig1_All	mdo:100031155	29.56	203	2e-11	DSC1; desmocollin 1; K07600 desmocollin 1
CL4543.Contig1_All	rno:291760	28.77	212	2e-11	Dsc2; desmocollin 2; K07601 desmocollin 2
CL4543.Contig1_All	ptr:455353	29.77	215	2e-11	DSC2; desmocollin 2; K07601 desmocollin 2
CL4543.Contig1_All	ecb:100065829	30.39	204	3e-11	DSC2; desmocollin 2; K07601 desmocollin 2
CL4543.Contig1_All	mcc:705332	30.62	209	3e-11	DSC1; desmocollin 1; K07600 desmocollin 1
CL4543.Contig1_All	aml:100468442	29.65	199	4e-11	DSC2; desmocollin 2; K07601 desmocollin 2
CL4543.Contig1_All	ptr:455354	28.57	210	7e-11	DSC1; desmocollin 1; K07600 desmocollin 1
CL4543.Contig1_All	pon:100452912	48.53	68	1e-10	DSC2, DSC3; desmocollin 2; K07602 desmocollin 3
CL4543.Contig1_All	mmu:13507	26.29	213	1e-10	Dsc3, 5430426I24Rik; desmocollin 3; K07602 desmocollin 3
CL4543.Contig1_All	pon:100453284	30.14	209	1e-10	desmocollin-1-like; K07600 desmocollin 1
CL4543.Contig2_All	dre:560091	39.13	184	2e-23	dsc2l, dsc, sb:cb859, wu:fa94h05; desmocollin 2 like; K07601 desmocollin 2
CL4543.Contig2_All	xtr:100135098	36.81	144	3e-14	dsc3; desmocollin 3; K07601 desmocollin 2
CL4543.Contig2_All	tgu:100222093	48.53	68	1e-11	similar to Desmocollin-1; K07600 desmocollin 1
CL4543.Contig2_All	mgp:100543299	48.53	68	1e-11	DSC2; desmocollin 2; K07601 desmocollin 2
CL4543.Contig2_All	gga:428527	48.53	68	1e-11	DSC2; desmocollin 2; K07601 desmocollin 2
CL4543.Contig2_All	aml:100466762	42.5	80	4e-11	DSC1; desmocollin 1; K07600 desmocollin 1
CL4543.Contig2_All	cfa:490501	47.06	68	4e-11	DSC1, DSC1b; desmocollin 1; K07600 desmocollin 1
CL4543.Contig2_All	ssc:100515669	47.06	68	7e-11	desmocollin-1-like; K07600 desmocollin 1
CL4543.Contig2_All	ptr:455353	52.63	57	1e-10	DSC2; desmocollin 2; K07601 desmocollin 2
CL4543.Contig2_All	mcc:705332	50.88	57	2e-10	DSC1; desmocollin 1; K07600 desmocollin 1
CL4543.Contig2_All	pon:100452912	48.53	68	2e-10	DSC2, DSC3; desmocollin 2; K07602 desmocollin 3
CL4543.Contig2_All	ptr:455354	45.59	68	2e-10	DSC1; desmocollin 1; K07600 desmocollin 1
CL4543.Contig2_All	oaa:100084947	50	62	2e-10	DSC1; desmocollin 1; K07600 desmocollin 1
CL4543.Contig2_All	rno:291760	45.59	68	3e-10	Dsc2; desmocollin 2; K07601 desmocollin 2
CL4543.Contig2_All	mcc:712942	50.88	57	3e-10	desmocollin-2-like; K07601 desmocollin 2
CL4543.Contig2_All	acs:100565442	44.12	68	3e-10	desmocollin-2-like; K07601 desmocollin 2
CL4543.Contig2_All	aml:100468442	44.12	68	3e-10	DSC2; desmocollin 2; K07601 desmocollin 2
CL4543.Contig2_All	pon:100453284	45.59	68	5e-10	desmocollin-1-like; K07600 desmocollin 1
CL4543.Contig2_All	cfa:100685374	47.06	68	6e-10	DSC3; desmocollin 2; K07602 desmocollin 3
CL4543.Contig2_All	ptr:455352	47.06	68	6e-10	DSC3, DSC2; desmocollin 3; K07602 desmocollin 3
CL4544.Contig1_All	rno:287765	57.66	222	2e-57	Ddx5; DEAD (Asp-Glu-Ala-Asp) box polypeptide 5 (EC:3.6.1.-); K12823 ATP-dependent RNA helicase DDX5/DBP2 [EC:3.6.4.13]
CL4544.Contig1_All	pon:100173977	57.21	222	4e-57	DDX5; DEAD (Asp-Glu-Ala-Asp) box helicase 5 (EC:3.6.4.13); K12823 ATP-dependent RNA helicase DDX5/DBP2 [EC:3.6.4.13]
CL4544.Contig1_All	mmu:13207	57.21	222	5e-57	Ddx5, 2600009A06Rik, G17P1, HUMP68, Hlr1, MGC118083, p68; DEAD (Asp-Glu-Ala-Asp) box polypeptide 5 (EC:3.6.4.13); K12823 ATP-dependent RNA helicase DDX5/DBP2 [EC:3.6.4.13]
CL4544.Contig1_All	bta:533700	57.21	222	8e-57	DDX5; DEAD (Asp-Glu-Ala-Asp) box polypeptide 5; K12823 ATP-dependent RNA helicase DDX5/DBP2 [EC:3.6.4.13]
CL4544.Contig1_All	aml:100470124	57.21	222	8e-57	DDX5; DEAD (Asp-Glu-Ala-Asp) box helicase 5; K12823 ATP-dependent RNA helicase DDX5/DBP2 [EC:3.6.4.13]
CL4544.Contig1_All	mcc:677694	57.21	222	8e-57	DDX5; DEAD (Asp-Glu-Ala-Asp) box helicase 5; K12823 ATP-dependent RNA helicase DDX5/DBP2 [EC:3.6.4.13]
CL4544.Contig1_All	hsa:1655	57.21	222	8e-57	DDX5, DKFZp434E109, DKFZp686J01190, G17P1, HLR1, HUMP68, p68; DEAD (Asp-Glu-Ala-Asp) box helicase 5 (EC:3.6.4.13); K12823 ATP-dependent RNA helicase DDX5/DBP2 [EC:3.6.4.13]
CL4544.Contig1_All	oaa:100079853	57.21	222	1e-56	DDX5; DEAD (Asp-Glu-Ala-Asp) box helicase 5; K12823 ATP-dependent RNA helicase DDX5/DBP2 [EC:3.6.4.13]
CL4544.Contig1_All	ecb:100064168	57.21	222	1e-56	DDX5; DEAD (Asp-Glu-Ala-Asp) box helicase 5; K12823 ATP-dependent RNA helicase DDX5/DBP2 [EC:3.6.4.13]
CL4544.Contig1_All	ptr:455267	57.21	222	1e-56	DDX5; DEAD (Asp-Glu-Ala-Asp) box helicase 5 (EC:3.6.4.13); K12823 ATP-dependent RNA helicase DDX5/DBP2 [EC:3.6.4.13]
CL4544.Contig1_All	mdo:100029630	57.21	222	2e-56	DDX5; DEAD (Asp-Glu-Ala-Asp) box helicase 5; K12823 ATP-dependent RNA helicase DDX5/DBP2 [EC:3.6.4.13]
CL4544.Contig1_All	mgp:100542962	54.05	222	8e-52	probable ATP-dependent RNA helicase DDX5-like; K12823 ATP-dependent RNA helicase DDX5/DBP2 [EC:3.6.4.13]
CL4544.Contig1_All	gga:395629	54.05	222	8e-52	DDX5; DEAD (Asp-Glu-Ala-Asp) box polypeptide 5 (EC:3.6.1.-); K12823 ATP-dependent RNA helicase DDX5/DBP2 [EC:3.6.4.13]
CL4544.Contig1_All	acs:100567536	52.04	221	1e-49	probable ATP-dependent RNA helicase DDX5-like; K12823 ATP-dependent RNA helicase DDX5/DBP2 [EC:3.6.4.13]
CL4544.Contig1_All	xla:379390	54.13	218	5e-48	MGC53795; similar to DEAD/H (Asp-Glu-Ala-Asp/His) box polypeptide 5 (RNA helicase, 68kDa); K12823 ATP-dependent RNA helicase DDX5/DBP2 [EC:3.6.4.13]
CL4544.Contig1_All	xla:399382	52.53	217	3e-47	ddx5, MGC81559; DEAD (Asp-Glu-Ala-Asp) box polypeptide 5; K12823 ATP-dependent RNA helicase DDX5/DBP2 [EC:3.6.4.13]
CL4544.Contig1_All	xtr:394837	53.21	218	8e-47	ddx5, MGC76265; DEAD (Asp-Glu-Ala-Asp) box polypeptide 5 (EC:3.6.1.-); K12823 ATP-dependent RNA helicase DDX5/DBP2 [EC:3.6.4.13]
CL4544.Contig1_All	dre:322206	89	100	7e-46	ddx5, wu:fa56a07, wu:fb11e01, wu:fb16c10, wu:fb53b05; DEAD (Asp-Glu-Ala-Asp) box polypeptide 5 (EC:3.6.1.-); K12823 ATP-dependent RNA helicase DDX5/DBP2 [EC:3.6.4.13]
CL4544.Contig1_All	ssc:100514347	44.13	247	6e-41	probable ATP-dependent RNA helicase DDX17-like; K13178 ATP-dependent RNA helicase DDX17 [EC:3.6.4.13]
CL4544.Contig1_All	aml:100482324	44.13	247	6e-41	probable ATP-dependent RNA helicase DDX17-like; K13178 ATP-dependent RNA helicase DDX17 [EC:3.6.4.13]
CL4544.Contig2_All	rno:287765	66.67	309	1e-105	Ddx5; DEAD (Asp-Glu-Ala-Asp) box polypeptide 5 (EC:3.6.1.-); K12823 ATP-dependent RNA helicase DDX5/DBP2 [EC:3.6.4.13]
CL4544.Contig2_All	pon:100173977	66.34	309	2e-105	DDX5; DEAD (Asp-Glu-Ala-Asp) box helicase 5 (EC:3.6.4.13); K12823 ATP-dependent RNA helicase DDX5/DBP2 [EC:3.6.4.13]
CL4544.Contig2_All	mmu:13207	66.34	309	3e-105	Ddx5, 2600009A06Rik, G17P1, HUMP68, Hlr1, MGC118083, p68; DEAD (Asp-Glu-Ala-Asp) box polypeptide 5 (EC:3.6.4.13); K12823 ATP-dependent RNA helicase DDX5/DBP2 [EC:3.6.4.13]
CL4544.Contig2_All	bta:533700	66.34	309	5e-105	DDX5; DEAD (Asp-Glu-Ala-Asp) box polypeptide 5; K12823 ATP-dependent RNA helicase DDX5/DBP2 [EC:3.6.4.13]
CL4544.Contig2_All	aml:100470124	66.34	309	5e-105	DDX5; DEAD (Asp-Glu-Ala-Asp) box helicase 5; K12823 ATP-dependent RNA helicase DDX5/DBP2 [EC:3.6.4.13]
CL4544.Contig2_All	mcc:677694	66.34	309	5e-105	DDX5; DEAD (Asp-Glu-Ala-Asp) box helicase 5; K12823 ATP-dependent RNA helicase DDX5/DBP2 [EC:3.6.4.13]
CL4544.Contig2_All	hsa:1655	66.34	309	5e-105	DDX5, DKFZp434E109, DKFZp686J01190, G17P1, HLR1, HUMP68, p68; DEAD (Asp-Glu-Ala-Asp) box helicase 5 (EC:3.6.4.13); K12823 ATP-dependent RNA helicase DDX5/DBP2 [EC:3.6.4.13]
CL4544.Contig2_All	oaa:100079853	66.34	309	6e-105	DDX5; DEAD (Asp-Glu-Ala-Asp) box helicase 5; K12823 ATP-dependent RNA helicase DDX5/DBP2 [EC:3.6.4.13]
CL4544.Contig2_All	ecb:100064168	66.34	309	6e-105	DDX5; DEAD (Asp-Glu-Ala-Asp) box helicase 5; K12823 ATP-dependent RNA helicase DDX5/DBP2 [EC:3.6.4.13]
CL4544.Contig2_All	ptr:455267	66.34	309	8e-105	DDX5; DEAD (Asp-Glu-Ala-Asp) box helicase 5 (EC:3.6.4.13); K12823 ATP-dependent RNA helicase DDX5/DBP2 [EC:3.6.4.13]
CL4544.Contig2_All	mdo:100029630	66.34	309	1e-104	DDX5; DEAD (Asp-Glu-Ala-Asp) box helicase 5; K12823 ATP-dependent RNA helicase DDX5/DBP2 [EC:3.6.4.13]
CL4544.Contig2_All	mgp:100542962	64.08	309	3e-100	probable ATP-dependent RNA helicase DDX5-like; K12823 ATP-dependent RNA helicase DDX5/DBP2 [EC:3.6.4.13]
CL4544.Contig2_All	gga:395629	64.08	309	3e-100	DDX5; DEAD (Asp-Glu-Ala-Asp) box polypeptide 5 (EC:3.6.1.-); K12823 ATP-dependent RNA helicase DDX5/DBP2 [EC:3.6.4.13]
CL4544.Contig2_All	acs:100567536	62.66	308	5e-98	probable ATP-dependent RNA helicase DDX5-like; K12823 ATP-dependent RNA helicase DDX5/DBP2 [EC:3.6.4.13]
CL4544.Contig2_All	xla:379390	64.59	305	2e-97	MGC53795; similar to DEAD/H (Asp-Glu-Ala-Asp/His) box polypeptide 5 (RNA helicase, 68kDa); K12823 ATP-dependent RNA helicase DDX5/DBP2 [EC:3.6.4.13]
CL4544.Contig2_All	xla:399382	63.49	304	8e-97	ddx5, MGC81559; DEAD (Asp-Glu-Ala-Asp) box polypeptide 5; K12823 ATP-dependent RNA helicase DDX5/DBP2 [EC:3.6.4.13]
CL4544.Contig2_All	dre:322206	90.91	187	3e-96	ddx5, wu:fa56a07, wu:fb11e01, wu:fb16c10, wu:fb53b05; DEAD (Asp-Glu-Ala-Asp) box polypeptide 5 (EC:3.6.1.-); K12823 ATP-dependent RNA helicase DDX5/DBP2 [EC:3.6.4.13]
CL4544.Contig2_All	xtr:394837	63.61	305	7e-96	ddx5, MGC76265; DEAD (Asp-Glu-Ala-Asp) box polypeptide 5 (EC:3.6.1.-); K12823 ATP-dependent RNA helicase DDX5/DBP2 [EC:3.6.4.13]
CL4544.Contig2_All	ssc:100514347	54.49	334	2e-85	probable ATP-dependent RNA helicase DDX17-like; K13178 ATP-dependent RNA helicase DDX17 [EC:3.6.4.13]
CL4544.Contig2_All	aml:100482324	54.49	334	2e-85	probable ATP-dependent RNA helicase DDX17-like; K13178 ATP-dependent RNA helicase DDX17 [EC:3.6.4.13]
CL4545.Contig1_All	xla:380388	95.16	351	0	prkacb, MGC53163, XPKAbeta, kin-1, pkacb, prkacba; protein kinase, cAMP-dependent, catalytic, beta; K04345 protein kinase A [EC:2.7.11.11]
CL4545.Contig1_All	xtr:100038053	95.16	351	0	prkacb, MGC80071, XPKAbeta, pkacb; protein kinase, cAMP-dependent, catalytic, beta; K04345 protein kinase A [EC:2.7.11.11]
CL4545.Contig1_All	dre:100538234	94.87	351	0	prkacb; protein kinase, cAMP-dependent, catalytic, beta; K04345 protein kinase A [EC:2.7.11.11]
CL4545.Contig1_All	dre:563147	94.87	351	0	prkacbb, prkacb, wu:fz54b03, zgc:110804; protein kinase, cAMP-dependent, catalytic, beta b; K04345 protein kinase A [EC:2.7.11.11]
CL4545.Contig1_All	mcc:709728	92.31	351	0	PRKACB; protein kinase, cAMP-dependent, catalytic, beta; K04345 protein kinase A [EC:2.7.11.11]
CL4545.Contig1_All	hsa:5567	92.02	351	0	PRKACB, DKFZp781I2452, MGC41879, MGC9320, PKACB; protein kinase, cAMP-dependent, catalytic, beta (EC:2.7.11.11); K04345 protein kinase A [EC:2.7.11.11]
CL4545.Contig1_All	mdo:100032298	91.45	351	0	cAMP-dependent protein kinase catalytic subunit alpha-like; K04345 protein kinase A [EC:2.7.11.11]
CL4545.Contig1_All	acs:100559138	94.96	337	0	cAMP-dependent protein kinase catalytic subunit beta-like; K04345 protein kinase A [EC:2.7.11.11]
CL4545.Contig1_All	tgu:100226105	94.08	338	0	protein kinase, cAMP-dependent, catalytic, beta; K04345 protein kinase A [EC:2.7.11.11]
CL4545.Contig1_All	mgp:100548554	94.08	338	0	cAMP-dependent protein kinase catalytic subunit beta-like; K04345 protein kinase A [EC:2.7.11.11]
CL4545.Contig1_All	gga:424542	94.08	338	0	PRKACB; protein kinase, cAMP-dependent, catalytic, beta; K04345 protein kinase A [EC:2.7.11.11]
CL4545.Contig1_All	bta:282323	91.45	351	0	PRKACB; protein kinase, cAMP-dependent, catalytic, beta (EC:2.7.11.11); K04345 protein kinase A [EC:2.7.11.11]
CL4545.Contig1_All	dre:564064	91.48	352	0	prkacaa, zgc:158799; protein kinase, cAMP-dependent, catalytic, alpha, genome duplicate a (EC:2.7.11.11); K04345 protein kinase A [EC:2.7.11.11]
CL4545.Contig1_All	rno:25636	91.45	351	0	Prkaca, Cs-PKA, PKCA1; protein kinase, cAMP-dependent, catalytic, alpha (EC:2.7.11.11); K04345 protein kinase A [EC:2.7.11.11]
CL4545.Contig1_All	rno:293508	90.88	351	0	Prkacb; protein kinase, cAMP dependent, catalytic, beta (EC:2.7.11.11); K04345 protein kinase A [EC:2.7.11.11]
CL4545.Contig1_All	hsa:5566	90.88	351	0	PRKACA, MGC102831, MGC48865, PKACA; protein kinase, cAMP-dependent, catalytic, alpha (EC:2.7.11.11); K04345 protein kinase A [EC:2.7.11.11]
CL4545.Contig1_All	mmu:18747	91.17	351	0	Prkaca, Cs, PKA, PKCD, Pkaca; protein kinase, cAMP dependent, catalytic, alpha (EC:2.7.11.11); K04345 protein kinase A [EC:2.7.11.11]
CL4545.Contig1_All	ssc:397652	90.6	351	0	PRKACA, PKA; protein kinase, cAMP-dependent, catalytic, alpha; K04345 protein kinase A [EC:2.7.11.11]
CL4545.Contig1_All	bta:282322	90.6	351	0	PRKACA; protein kinase, cAMP-dependent, catalytic, alpha (EC:2.7.11.11); K04345 protein kinase A [EC:2.7.11.11]
CL4545.Contig1_All	xla:446502	89.17	351	0	prkacbb, MGC80071; protein kinase, cAMP-dependent, catalytic, beta b; K04345 protein kinase A [EC:2.7.11.11]
CL4545.Contig2_All	mgp:100548554	83.45	290	4e-137	cAMP-dependent protein kinase catalytic subunit beta-like; K04345 protein kinase A [EC:2.7.11.11]
CL4545.Contig2_All	acs:100559138	85.36	280	1e-135	cAMP-dependent protein kinase catalytic subunit beta-like; K04345 protein kinase A [EC:2.7.11.11]
CL4545.Contig2_All	tgu:100226105	83.69	282	5e-135	protein kinase, cAMP-dependent, catalytic, beta; K04345 protein kinase A [EC:2.7.11.11]
CL4545.Contig2_All	gga:424542	82.41	290	5e-135	PRKACB; protein kinase, cAMP-dependent, catalytic, beta; K04345 protein kinase A [EC:2.7.11.11]
CL4545.Contig2_All	dre:393998	83.68	288	1e-134	prkacba, Prkacb, zgc:64054; protein kinase, cAMP-dependent, catalytic, beta a; K04345 protein kinase A [EC:2.7.11.11]
CL4545.Contig2_All	cfa:479975	83.28	287	5e-132	PRKACB; protein kinase, cAMP-dependent, catalytic, beta; K04345 protein kinase A [EC:2.7.11.11]
CL4545.Contig2_All	ecb:100052828	83.27	281	7e-132	cAMP-dependent protein kinase catalytic subunit beta-like; K04345 protein kinase A [EC:2.7.11.11]
CL4545.Contig2_All	aml:100469628	83.27	281	6e-131	cAMP-dependent protein kinase catalytic subunit beta-like; K04345 protein kinase A [EC:2.7.11.11]
CL4545.Contig2_All	mdo:100011211	78.97	290	1e-129	cAMP-dependent protein kinase catalytic subunit beta-like; K04345 protein kinase A [EC:2.7.11.11]
CL4545.Contig2_All	dre:100538234	93.48	230	2e-124	prkacb; protein kinase, cAMP-dependent, catalytic, beta; K04345 protein kinase A [EC:2.7.11.11]
CL4545.Contig2_All	dre:563147	93.48	230	2e-124	prkacbb, prkacb, wu:fz54b03, zgc:110804; protein kinase, cAMP-dependent, catalytic, beta b; K04345 protein kinase A [EC:2.7.11.11]
CL4545.Contig2_All	xla:380388	92.61	230	2e-124	prkacb, MGC53163, XPKAbeta, kin-1, pkacb, prkacba; protein kinase, cAMP-dependent, catalytic, beta; K04345 protein kinase A [EC:2.7.11.11]
CL4545.Contig2_All	xtr:100038053	92.61	230	5e-124	prkacb, MGC80071, XPKAbeta, pkacb; protein kinase, cAMP-dependent, catalytic, beta; K04345 protein kinase A [EC:2.7.11.11]
CL4545.Contig2_All	rno:293508	92.17	230	4e-122	Prkacb; protein kinase, cAMP dependent, catalytic, beta (EC:2.7.11.11); K04345 protein kinase A [EC:2.7.11.11]
CL4545.Contig2_All	mmu:18749	92.58	229	5e-122	Prkacb, Pkacb; protein kinase, cAMP dependent, catalytic, beta (EC:2.7.11.11); K04345 protein kinase A [EC:2.7.11.11]
CL4545.Contig2_All	mcc:709728	91.74	230	1e-121	PRKACB; protein kinase, cAMP-dependent, catalytic, beta; K04345 protein kinase A [EC:2.7.11.11]
CL4545.Contig2_All	pon:100174748	91.74	230	1e-121	PRKACB; protein kinase, cAMP-dependent, catalytic, beta (EC:2.7.11.1); K04345 protein kinase A [EC:2.7.11.11]
CL4545.Contig2_All	ptr:469367	92.14	229	1e-121	PRKACB; protein kinase, cAMP-dependent, catalytic, beta; K04345 protein kinase A [EC:2.7.11.11]
CL4545.Contig2_All	hsa:5567	91.74	230	1e-121	PRKACB, DKFZp781I2452, MGC41879, MGC9320, PKACB; protein kinase, cAMP-dependent, catalytic, beta (EC:2.7.11.11); K04345 protein kinase A [EC:2.7.11.11]
CL4545.Contig2_All	bta:282323	91.3	230	5e-121	PRKACB; protein kinase, cAMP-dependent, catalytic, beta (EC:2.7.11.11); K04345 protein kinase A [EC:2.7.11.11]
CL4545.Contig3_All	dre:100538234	94.26	244	7e-133	prkacb; protein kinase, cAMP-dependent, catalytic, beta; K04345 protein kinase A [EC:2.7.11.11]
CL4545.Contig3_All	dre:563147	94.26	244	7e-133	prkacbb, prkacb, wu:fz54b03, zgc:110804; protein kinase, cAMP-dependent, catalytic, beta b; K04345 protein kinase A [EC:2.7.11.11]
CL4545.Contig3_All	xla:380388	93.03	244	1e-132	prkacb, MGC53163, XPKAbeta, kin-1, pkacb, prkacba; protein kinase, cAMP-dependent, catalytic, beta; K04345 protein kinase A [EC:2.7.11.11]
CL4545.Contig3_All	xtr:100038053	93.03	244	3e-132	prkacb, MGC80071, XPKAbeta, pkacb; protein kinase, cAMP-dependent, catalytic, beta; K04345 protein kinase A [EC:2.7.11.11]
CL4545.Contig3_All	mcc:709728	91.8	244	3e-129	PRKACB; protein kinase, cAMP-dependent, catalytic, beta; K04345 protein kinase A [EC:2.7.11.11]
CL4545.Contig3_All	hsa:5567	91.8	244	3e-129	PRKACB, DKFZp781I2452, MGC41879, MGC9320, PKACB; protein kinase, cAMP-dependent, catalytic, beta (EC:2.7.11.11); K04345 protein kinase A [EC:2.7.11.11]
CL4545.Contig3_All	bta:282323	91.39	244	1e-128	PRKACB; protein kinase, cAMP-dependent, catalytic, beta (EC:2.7.11.11); K04345 protein kinase A [EC:2.7.11.11]
CL4545.Contig3_All	rno:293508	91.39	244	1e-128	Prkacb; protein kinase, cAMP dependent, catalytic, beta (EC:2.7.11.11); K04345 protein kinase A [EC:2.7.11.11]
CL4545.Contig3_All	rno:25636	90.16	244	2e-127	Prkaca, Cs-PKA, PKCA1; protein kinase, cAMP-dependent, catalytic, alpha (EC:2.7.11.11); K04345 protein kinase A [EC:2.7.11.11]
CL4545.Contig3_All	hsa:5566	90.16	244	2e-127	PRKACA, MGC102831, MGC48865, PKACA; protein kinase, cAMP-dependent, catalytic, alpha (EC:2.7.11.11); K04345 protein kinase A [EC:2.7.11.11]
CL4545.Contig3_All	bta:282322	90.16	244	8e-127	PRKACA; protein kinase, cAMP-dependent, catalytic, alpha (EC:2.7.11.11); K04345 protein kinase A [EC:2.7.11.11]
CL4545.Contig3_All	ssc:397652	89.75	244	1e-126	PRKACA, PKA; protein kinase, cAMP-dependent, catalytic, alpha; K04345 protein kinase A [EC:2.7.11.11]
CL4545.Contig3_All	mdo:100032298	89.75	244	1e-126	cAMP-dependent protein kinase catalytic subunit alpha-like; K04345 protein kinase A [EC:2.7.11.11]
CL4545.Contig3_All	mmu:18747	89.75	244	1e-126	Prkaca, Cs, PKA, PKCD, Pkaca; protein kinase, cAMP dependent, catalytic, alpha (EC:2.7.11.11); K04345 protein kinase A [EC:2.7.11.11]
CL4545.Contig3_All	dre:564064	90.2	245	3e-126	prkacaa, zgc:158799; protein kinase, cAMP-dependent, catalytic, alpha, genome duplicate a (EC:2.7.11.11); K04345 protein kinase A [EC:2.7.11.11]
CL4545.Contig3_All	dre:445076	89.34	244	1e-125	prkacab, zgc:91856; protein kinase, cAMP-dependent, catalytic, alpha, genome duplicate b (EC:2.7.11.11); K04345 protein kinase A [EC:2.7.11.11]
CL4545.Contig3_All	xtr:549157	88.52	244	2e-125	prkaca; protein kinase, cAMP-dependent, catalytic, alpha (EC:2.7.11.11); K04345 protein kinase A [EC:2.7.11.11]
CL4545.Contig3_All	xla:100101276	88.11	244	2e-125	prkaca; protein kinase, cAMP-dependent, catalytic, alpha (EC:2.7.11.1); K04345 protein kinase A [EC:2.7.11.11]
CL4545.Contig3_All	cfa:403556	89.75	244	2e-125	PRKACA; protein kinase, cAMP-dependent, catalytic, alpha (EC:2.7.11.11); K04345 protein kinase A [EC:2.7.11.11]
CL4545.Contig3_All	acs:100559138	93.91	230	4e-125	cAMP-dependent protein kinase catalytic subunit beta-like; K04345 protein kinase A [EC:2.7.11.11]
CL4547.Contig1_All	ame:724474	28.91	128	3e-09	la-related protein 7-like; K15191 La-related protein 7
CL4547.Contig1_All	aga:AgaP_AGAP008164	25.52	145	1e-08	AGAP008164-PA; K15191 La-related protein 7
CL4547.Contig1_All	dan:Dana_GF19208	37.14	105	3e-08	GF19208 gene product from transcript GF19208-RA; K15191 La-related protein 7
CL4547.Contig1_All	nvi:100115715	24.71	174	3e-07	NV15790; la-related protein 7-like; K15191 La-related protein 7
CL4547.Contig1_All	dwi:Dwil_GK25140	33.04	112	6e-07	GK25140 gene product from transcript GK25140-RA; K15191 La-related protein 7
CL4547.Contig1_All	dgr:Dgri_GH12028	37.33	75	8e-07	GH12028 gene product from transcript GH12028-RA; K15191 La-related protein 7
CL4547.Contig1_All	dvi:Dvir_GJ19358	35.71	84	1e-06	GJ19358 gene product from transcript GJ19358-RA; K15191 La-related protein 7
CL4547.Contig1_All	dmo:Dmoj_GI14301	34.57	81	3e-06	GI14301 gene product from transcript GI14301-RA; K15191 La-related protein 7
CL4547.Contig1_All	api:100164253	24.86	173	4e-06	la-related protein 7-like; K15191 La-related protein 7
CL4547.Contig1_All	der:Dere_GG18304	35.44	79	4e-06	GG18304 gene product from transcript GG18304-RA; K15191 La-related protein 7
CL4547.Contig1_All	dya:Dyak_GE17783	34.18	79	8e-06	Dyak_mxc; GE17783 gene product from transcript GE17783-RA; K15191 La-related protein 7
CL4547.Contig1_All	dpo:Dpse_GA11366	32.91	79	8e-06	GA11366 gene product from transcript GA11366-RA; K15191 La-related protein 7
CL4547.Contig1_All	dme:Dmel_CG42569	34.18	79	8e-06	CG42569 gene product from transcript CG42569-RA; K15191 La-related protein 7
CL4548.Contig1_All	dre:406204	83.59	128	2e-50	per1b, per4, zfper4; period homolog 1b (Drosophila); K02633 period circadian protein
CL4548.Contig1_All	ssc:100620648	53.08	130	2e-20	period circadian protein homolog 1-like; K02633 period circadian protein
CL4548.Contig1_All	bta:516318	51.52	132	9e-20	PER1, Rigui-like; period homolog 1 (Drosophila); K02633 period circadian protein
CL4548.Contig1_All	mmu:18626	50.77	130	2e-19	Per1, MGC102121, Per, m-rigui, mPer1; period homolog 1 (Drosophila); K02633 period circadian protein
CL4548.Contig1_All	cfa:489488	52.42	124	3e-19	PER1; period homolog 1 (Drosophila); K02633 period circadian protein
CL4548.Contig1_All	rno:287422	50	130	4e-19	Per1, rper1; period homolog 1 (Drosophila); K02633 period circadian protein
CL4548.Contig1_All	ecb:100073046	52.31	130	7e-19	PER1; period homolog 1 (Drosophila); K02633 period circadian protein
CL4548.Contig1_All	pon:100451672	53.08	130	1e-18	period circadian protein homolog 1-like; K02633 period circadian protein
CL4548.Contig1_All	ptr:455098	53.6	125	2e-18	PER1; period homolog 1 (Drosophila); K02633 period circadian protein
CL4548.Contig1_All	hsa:5187	53.6	125	2e-18	PER1, MGC88021, PER, RIGUI, hPER; period homolog 1 (Drosophila); K02633 period circadian protein
CL4548.Contig1_All	mcc:721948	50.77	130	2e-17	PER1; period homolog 1 (Drosophila); K02633 period circadian protein
CL4548.Contig1_All	mgp:100008571	44.03	134	7e-17	PER2; period homolog 2 (Drosophila); K02633 period circadian protein
CL4548.Contig1_All	gga:374116	45.52	134	9e-17	PER2, gPer2; period homolog 2 (Drosophila); K02633 period circadian protein
CL4548.Contig1_All	xla:373754	41.84	141	3e-16	per1, per1-A, period1, xPer1; period homolog 1; K02633 period circadian protein
CL4548.Contig1_All	mdo:100014506	50	124	3e-16	PER1; period homolog 1 (Drosophila); K02633 period circadian protein
CL4548.Contig1_All	xtr:780153	48	125	4e-16	per3, MGC147566, gig13, xper3; period homolog 3; K02633 period circadian protein
CL4548.Contig1_All	tgu:100221513	42.54	134	6e-16	period homolog 2; K02633 period circadian protein
CL4548.Contig1_All	xtr:779488	45.31	128	8e-15	per1, hper, per, period1, rigui, xPer1; period homolog 1; K02633 period circadian protein
CL4548.Contig1_All	oaa:100074740	44.62	130	1e-14	period circadian protein homolog 2-like; K02633 period circadian protein
CL4548.Contig1_All	aml:100468132	45.04	131	1e-14	PER2; period homolog 2 (Drosophila); K02633 period circadian protein
CL4548.Contig2_All	dre:406204	81.36	295	1e-130	per1b, per4, zfper4; period homolog 1b (Drosophila); K02633 period circadian protein
CL4548.Contig2_All	cfa:489488	51.75	315	3e-67	PER1; period homolog 1 (Drosophila); K02633 period circadian protein
CL4548.Contig2_All	gga:374116	51.96	281	1e-66	PER2, gPer2; period homolog 2 (Drosophila); K02633 period circadian protein
CL4548.Contig2_All	mgp:100008571	50.89	281	1e-66	PER2; period homolog 2 (Drosophila); K02633 period circadian protein
CL4548.Contig2_All	ssc:100620648	52.06	315	2e-66	period circadian protein homolog 1-like; K02633 period circadian protein
CL4548.Contig2_All	mmu:18626	50.77	325	1e-65	Per1, MGC102121, Per, m-rigui, mPer1; period homolog 1 (Drosophila); K02633 period circadian protein
CL4548.Contig2_All	tgu:100221513	50.53	281	1e-65	period homolog 2; K02633 period circadian protein
CL4548.Contig2_All	bta:516318	49.53	321	6e-65	PER1, Rigui-like; period homolog 1 (Drosophila); K02633 period circadian protein
CL4548.Contig2_All	pon:100451672	50.94	320	8e-65	period circadian protein homolog 1-like; K02633 period circadian protein
CL4548.Contig2_All	ptr:455098	51.11	315	1e-64	PER1; period homolog 1 (Drosophila); K02633 period circadian protein
CL4548.Contig2_All	hsa:5187	51.11	315	1e-64	PER1, MGC88021, PER, RIGUI, hPER; period homolog 1 (Drosophila); K02633 period circadian protein
CL4548.Contig2_All	oaa:100074740	50.9	277	3e-64	period circadian protein homolog 2-like; K02633 period circadian protein
CL4548.Contig2_All	ecb:100073046	50.47	321	3e-64	PER1; period homolog 1 (Drosophila); K02633 period circadian protein
CL4548.Contig2_All	mdo:100014506	53.47	303	7e-64	PER1; period homolog 1 (Drosophila); K02633 period circadian protein
CL4548.Contig2_All	rno:287422	50.15	323	7e-64	Per1, rper1; period homolog 1 (Drosophila); K02633 period circadian protein
CL4548.Contig2_All	mcc:721948	50.16	321	9e-64	PER1; period homolog 1 (Drosophila); K02633 period circadian protein
CL4548.Contig2_All	aml:100468132	50	278	8e-63	PER2; period homolog 2 (Drosophila); K02633 period circadian protein
CL4548.Contig2_All	ecb:100034167	49.28	276	4e-61	PER2; period homolog 2 (Drosophila); K02633 period circadian protein
CL4548.Contig2_All	rno:63840	49.82	277	7e-61	Per2, rPER2; period homolog 2 (Drosophila); K02633 period circadian protein
CL4548.Contig2_All	mmu:18627	49.48	287	2e-60	Per2, mKIAA0347, mPer2; period homolog 2 (Drosophila); K02633 period circadian protein
CL4551.Contig2_All	dre:373121	75.93	108	4e-34	mknk2b, mknk2, wu:fb37e05, wz5090; MAP kinase-interacting serine/threonine kinase 2b; K04372 MAP kinase interacting serine/threonine kinase [EC:2.7.11.1]
CL4551.Contig2_All	dre:334167	60.75	107	2e-21	mknk2a, fi34c11, wu:fi34c11, wu:fi41e12, zgc:55587; MAP kinase-interacting serine/threonine kinase 2a (EC:2.7.11.1); K04372 MAP kinase interacting serine/threonine kinase [EC:2.7.11.1]
CL4551.Contig2_All	xla:399068	53.47	101	2e-15	mknk2, MGC68447; MAP kinase interacting serine/threonine kinase 2 (EC:2.7.11.1); K04372 MAP kinase interacting serine/threonine kinase [EC:2.7.11.1]
CL4551.Contig2_All	mdo:100018991	48.51	101	1e-14	MAP kinase-interacting serine/threonine-protein kinase 2-like; K04372 MAP kinase interacting serine/threonine kinase [EC:2.7.11.1]
CL4551.Contig2_All	xla:100036803	52.48	101	2e-14	uncharacterized LOC100036803; K04372 MAP kinase interacting serine/threonine kinase [EC:2.7.11.1]
CL4551.Contig2_All	xtr:780232	50.5	101	2e-14	mknk2, MGC75990, gprk7, mnk2; MAP kinase interacting serine/threonine kinase 2 (EC:2.7.11.1); K04372 MAP kinase interacting serine/threonine kinase [EC:2.7.11.1]
CL4551.Contig2_All	tgu:100228098	48.54	103	3e-14	similar to MAP kinase-interacting serine/threonine-protein kinase 2; K04372 MAP kinase interacting serine/threonine kinase [EC:2.7.11.1]
CL4551.Contig2_All	mgp:100547297	47.57	103	5e-13	MAP kinase-interacting serine/threonine-protein kinase 2-like; K04372 MAP kinase interacting serine/threonine kinase [EC:2.7.11.1]
CL4551.Contig2_All	gga:429269	46.6	103	1e-12	MKNK2; MAP kinase interacting serine/threonine kinase 2; K04372 MAP kinase interacting serine/threonine kinase [EC:2.7.11.1]
CL4551.Contig2_All	bta:538519	45.63	103	4e-12	MKNK2; MAP kinase interacting serine/threonine kinase 2 (EC:2.7.11.1); K04372 MAP kinase interacting serine/threonine kinase [EC:2.7.11.1]
CL4551.Contig2_All	cfa:612212	47.42	97	7e-12	MKNK2; MAP kinase interacting serine/threonine kinase 2; K04372 MAP kinase interacting serine/threonine kinase [EC:2.7.11.1]
CL4551.Contig2_All	acs:100557602	43.56	101	3e-11	MAP kinase-interacting serine/threonine-protein kinase 2-like; K04372 MAP kinase interacting serine/threonine kinase [EC:2.7.11.1]
CL4551.Contig2_All	mcc:721436	46.15	104	3e-11	MKNK2; MAP kinase interacting serine/threonine kinase 2; K04372 MAP kinase interacting serine/threonine kinase [EC:2.7.11.1]
CL4551.Contig2_All	ptr:455561	52.94	85	4e-11	MKNK2; MAP kinase interacting serine/threonine kinase 2; K04372 MAP kinase interacting serine/threonine kinase [EC:2.7.11.1]
CL4551.Contig2_All	mmu:17347	47.57	103	7e-11	Mknk2, 2010016G11Rik, Gprk7, Mnk2; MAP kinase-interacting serine/threonine kinase 2 (EC:2.7.11.1); K04372 MAP kinase interacting serine/threonine kinase [EC:2.7.11.1]
CL4551.Contig2_All	pon:100446049	45.19	104	7e-11	MAP kinase-interacting serine/threonine-protein kinase 2-like; K04372 MAP kinase interacting serine/threonine kinase [EC:2.7.11.1]
CL4551.Contig2_All	rno:299618	46.53	101	2e-10	Mknk2; MAP kinase-interacting serine/threonine kinase 2 (EC:2.7.11.1); K04372 MAP kinase interacting serine/threonine kinase [EC:2.7.11.1]
CL4551.Contig2_All	bta:525647	48.61	72	4e-09	MKNK1, MGC133983; MAP kinase interacting serine/threonine kinase 1 (EC:2.7.11.1); K04372 MAP kinase interacting serine/threonine kinase [EC:2.7.11.1]
CL4551.Contig2_All	acs:100556387	43.96	91	5e-09	MAP kinase-interacting serine/threonine-protein kinase 1-like; K04372 MAP kinase interacting serine/threonine kinase [EC:2.7.11.1]
CL4551.Contig2_All	dre:555974	48.72	78	5e-09	mknk1, zgc:171912; MAP kinase interacting serine/threonine kinase 1 (EC:2.7.11.1); K04372 MAP kinase interacting serine/threonine kinase [EC:2.7.11.1]
CL4552.Contig1_All	dre:336492	48.78	41	1e-06	ptgds, hm:zeh0800, wu:fb10b10, wu:fb11h03; prostaglandin D2 synthase (EC:5.3.99.2); K01830 prostaglandin-H2 D-isomerase [EC:5.3.99.2]
CL4553.Contig1_All	xtr:100125016	79.59	49	5e-18	daam1, daam-1, xdaam1; dishevelled associated activator of morphogenesis 1; K04512 dishevelled associated activator of morphogenesis
CL4553.Contig1_All	gga:423532	79.59	49	6e-18	DAAM1; dishevelled associated activator of morphogenesis 1; K04512 dishevelled associated activator of morphogenesis
CL4553.Contig1_All	ptr:467472	77.55	49	1e-17	disheveled-associated activator of morphogenesis 1-like; K04512 dishevelled associated activator of morphogenesis
CL4553.Contig1_All	acs:100556655	77.55	49	1e-17	uncharacterized LOC100556655; K04512 dishevelled associated activator of morphogenesis
CL4553.Contig1_All	tgu:100229651	77.55	49	1e-17	dishevelled associated activator of morphogenesis 1; K04512 dishevelled associated activator of morphogenesis
CL4553.Contig1_All	ecb:100051203	77.55	49	1e-17	DAAM1; dishevelled associated activator of morphogenesis 1; K04512 dishevelled associated activator of morphogenesis
CL4553.Contig1_All	ssc:100517445	77.55	49	1e-17	DAAM1; dishevelled associated activator of morphogenesis 1; K04512 dishevelled associated activator of morphogenesis
CL4553.Contig1_All	bta:513742	77.55	49	1e-17	DAAM1, MGC139910; dishevelled associated activator of morphogenesis 1; K04512 dishevelled associated activator of morphogenesis
CL4553.Contig1_All	aml:100470657	77.55	49	1e-17	DAAM1; dishevelled associated activator of morphogenesis 1; K04512 dishevelled associated activator of morphogenesis
CL4553.Contig1_All	cfa:490714	77.55	49	1e-17	DAAM1; dishevelled associated activator of morphogenesis 1; K04512 dishevelled associated activator of morphogenesis
CL4553.Contig1_All	rno:314212	77.55	49	1e-17	Daam1; dishevelled associated activator of morphogenesis 1; K04512 dishevelled associated activator of morphogenesis
CL4553.Contig1_All	mmu:208846	77.55	49	1e-17	Daam1, 1700066F09Rik, 2310028E21Rik, AI503486, E130308H01, mKIAA0666; dishevelled associated activator of morphogenesis 1; K04512 dishevelled associated activator of morphogenesis
CL4553.Contig1_All	mcc:701706	77.55	49	1e-17	DAAM1; dishevelled associated activator of morphogenesis 1; K04512 dishevelled associated activator of morphogenesis
CL4553.Contig1_All	pon:100171665	77.55	49	1e-17	DAAM1; dishevelled associated activator of morphogenesis 1; K04512 dishevelled associated activator of morphogenesis
CL4553.Contig1_All	hsa:23002	77.55	49	1e-17	DAAM1, FLJ41657, KIAA0666; dishevelled associated activator of morphogenesis 1; K04512 dishevelled associated activator of morphogenesis
CL4553.Contig1_All	dre:557451	74	50	3e-16	daam1a, daam1; dishevelled associated activator of morphogenesis 1a; K04512 dishevelled associated activator of morphogenesis
CL4553.Contig1_All	oaa:100086296	72.92	48	9e-16	DAAM1; dishevelled associated activator of morphogenesis 1; K04512 dishevelled associated activator of morphogenesis
CL4553.Contig1_All	mdo:100026517	69.39	49	2e-13	DAAM1; dishevelled associated activator of morphogenesis 1; K04512 dishevelled associated activator of morphogenesis
CL4553.Contig1_All	dre:560060	68	50	2e-11	daam1b, daam1l, fc83b10, si:ch211-87i20.1, wu:fc83b10; dishevelled associated activator of morphogenesis 1b; K04512 dishevelled associated activator of morphogenesis
CL4553.Contig2_All	dre:557451	91.3	299	2e-155	daam1a, daam1; dishevelled associated activator of morphogenesis 1a; K04512 dishevelled associated activator of morphogenesis
CL4553.Contig2_All	acs:100556655	86.58	298	1e-150	uncharacterized LOC100556655; K04512 dishevelled associated activator of morphogenesis
CL4553.Contig2_All	ptr:467472	86.24	298	2e-150	disheveled-associated activator of morphogenesis 1-like; K04512 dishevelled associated activator of morphogenesis
CL4553.Contig2_All	ecb:100051203	86.24	298	2e-150	DAAM1; dishevelled associated activator of morphogenesis 1; K04512 dishevelled associated activator of morphogenesis
CL4553.Contig2_All	ssc:100517445	86.24	298	2e-150	DAAM1; dishevelled associated activator of morphogenesis 1; K04512 dishevelled associated activator of morphogenesis
CL4553.Contig2_All	bta:513742	86.24	298	2e-150	DAAM1, MGC139910; dishevelled associated activator of morphogenesis 1; K04512 dishevelled associated activator of morphogenesis
CL4553.Contig2_All	cfa:490714	86.24	298	2e-150	DAAM1; dishevelled associated activator of morphogenesis 1; K04512 dishevelled associated activator of morphogenesis
CL4553.Contig2_All	rno:314212	86.24	298	2e-150	Daam1; dishevelled associated activator of morphogenesis 1; K04512 dishevelled associated activator of morphogenesis
CL4553.Contig2_All	mmu:208846	86.24	298	2e-150	Daam1, 1700066F09Rik, 2310028E21Rik, AI503486, E130308H01, mKIAA0666; dishevelled associated activator of morphogenesis 1; K04512 dishevelled associated activator of morphogenesis
CL4553.Contig2_All	mcc:701706	86.24	298	2e-150	DAAM1; dishevelled associated activator of morphogenesis 1; K04512 dishevelled associated activator of morphogenesis
CL4553.Contig2_All	pon:100171665	86.24	298	2e-150	DAAM1; dishevelled associated activator of morphogenesis 1; K04512 dishevelled associated activator of morphogenesis
CL4553.Contig2_All	hsa:23002	86.24	298	2e-150	DAAM1, FLJ41657, KIAA0666; dishevelled associated activator of morphogenesis 1; K04512 dishevelled associated activator of morphogenesis
CL4553.Contig2_All	gga:423532	86.24	298	6e-150	DAAM1; dishevelled associated activator of morphogenesis 1; K04512 dishevelled associated activator of morphogenesis
CL4553.Contig2_All	aml:100470657	85.91	298	6e-150	DAAM1; dishevelled associated activator of morphogenesis 1; K04512 dishevelled associated activator of morphogenesis
CL4553.Contig2_All	dre:560060	89	300	1e-149	daam1b, daam1l, fc83b10, si:ch211-87i20.1, wu:fc83b10; dishevelled associated activator of morphogenesis 1b; K04512 dishevelled associated activator of morphogenesis
CL4553.Contig2_All	oaa:100086296	84.56	298	5e-147	DAAM1; dishevelled associated activator of morphogenesis 1; K04512 dishevelled associated activator of morphogenesis
CL4553.Contig2_All	mdo:100026517	84.9	298	4e-146	DAAM1; dishevelled associated activator of morphogenesis 1; K04512 dishevelled associated activator of morphogenesis
CL4553.Contig2_All	xtr:100125016	85.23	298	6e-146	daam1, daam-1, xdaam1; dishevelled associated activator of morphogenesis 1; K04512 dishevelled associated activator of morphogenesis
CL4553.Contig2_All	tgu:100229651	82.84	303	2e-142	dishevelled associated activator of morphogenesis 1; K04512 dishevelled associated activator of morphogenesis
CL4553.Contig2_All	mgp:100548077	72.09	301	4e-120	DAAM2; dishevelled associated activator of morphogenesis 2; K04512 dishevelled associated activator of morphogenesis
CL4555.Contig1_All	dwi:Dwil_GK14541	26.47	170	4e-12	GK14541 gene product from transcript GK14541-RA; K06889
CL4555.Contig1_All	dpe:Dper_GL26303	27.65	170	7e-12	GL26303 gene product from transcript GL26303-RA; K06889
CL4555.Contig1_All	dpo:Dpse_GA15028	27.65	170	7e-12	GA15028 gene product from transcript GA15028-RA; K06889
CL4555.Contig1_All	dmo:Dmoj_GI17605	28.57	168	9e-12	GI17605 gene product from transcript GI17605-RA; K06889
CL4555.Contig1_All	dvi:Dvir_GJ17951	28.57	168	2e-11	GJ17951 gene product from transcript GJ17951-RA; K06889
CL4555.Contig1_All	dya:Dyak_GE18197	28.24	170	2e-11	GE18197 gene product from transcript GE18197-RA; K06889
CL4555.Contig1_All	dan:Dana_GF15562	28.24	170	2e-11	GF15562 gene product from transcript GF15562-RA; K06889
CL4555.Contig1_All	mcc:706758	34.23	149	2e-11	ABHD12B; abhydrolase domain containing 12B; K13705 abhydrolase domain-containing protein 12B
CL4555.Contig1_All	dsi:Dsim_GD12002	27.65	170	3e-11	GD12002 gene product from transcript GD12002-RA; K06889
CL4555.Contig1_All	dse:Dsec_GM18384	27.65	170	3e-11	GM18384 gene product from transcript GM18384-RA; K06889
CL4555.Contig1_All	der:Dere_GG24905	27.65	170	3e-11	GG24905 gene product from transcript GG24905-RA; K06889
CL4555.Contig1_All	dme:Dmel_CG18642	27.65	170	3e-11	Bem46; CG18642 gene product from transcript CG18642-RA (EC:3.-.-.-); K06889
CL4555.Contig1_All	dgr:Dgri_GH11088	27.98	168	3e-11	GH11088 gene product from transcript GH11088-RA; K06889
CL4555.Contig1_All	ptr:467453	34.23	149	3e-11	ABHD12B, C14orf29; abhydrolase domain containing 12B; K13705 abhydrolase domain-containing protein 12B
CL4555.Contig1_All	hsa:145447	34.23	149	3e-11	ABHD12B, BEM46L3, C14orf29, MGC129926, MGC129927, c14_5314; abhydrolase domain containing 12B; K13705 abhydrolase domain-containing protein 12B
CL4555.Contig1_All	ssc:100523298	30.05	193	1e-10	ABHD12B; abhydrolase domain containing 12B; K13705 abhydrolase domain-containing protein 12B
CL4555.Contig1_All	cfa:100856165	28.65	192	1e-10	abhydrolase domain-containing protein 12B-like; K13705 abhydrolase domain-containing protein 12B
CL4555.Contig1_All	xla:432053	32.34	167	1e-10	abhd13, MGC83139; abhydrolase domain containing 13; K06889
CL4555.Contig1_All	nvi:100114462	27.81	169	2e-10	NV17368; abhydrolase domain-containing protein 13-like; K06889
CL4555.Contig1_All	aga:AgaP_AGAP008746	26.19	168	2e-10	AGAP008746-PA; K06889
CL4555.Contig2_All	nvi:100114462	31.65	158	9e-16	NV17368; abhydrolase domain-containing protein 13-like; K06889
CL4555.Contig2_All	ame:412636	33.74	163	2e-15	abhydrolase domain-containing protein 13-like; K06889
CL4555.Contig2_All	api:100169286	30.38	158	1e-14	abhydrolase domain-containing protein 13-like; K06889
CL4555.Contig2_All	dmo:Dmoj_GI17605	31.33	166	2e-14	GI17605 gene product from transcript GI17605-RA; K06889
CL4555.Contig2_All	tca:660249	30.06	163	4e-14	similar to CG18642-PA; K06889
CL4555.Contig2_All	dvi:Dvir_GJ17951	30.12	166	4e-14	GJ17951 gene product from transcript GJ17951-RA; K06889
CL4555.Contig2_All	aga:AgaP_AGAP008746	30.57	157	6e-14	AGAP008746-PA; K06889
CL4555.Contig2_All	dgr:Dgri_GH11088	30.12	166	6e-14	GH11088 gene product from transcript GH11088-RA; K06889
CL4555.Contig2_All	dwi:Dwil_GK14541	29.52	166	1e-13	GK14541 gene product from transcript GK14541-RA; K06889
CL4555.Contig2_All	dpe:Dper_GL26303	28.92	166	4e-13	GL26303 gene product from transcript GL26303-RA; K06889
CL4555.Contig2_All	dpo:Dpse_GA15028	28.92	166	4e-13	GA15028 gene product from transcript GA15028-RA; K06889
CL4555.Contig2_All	dya:Dyak_GE18197	30.12	166	7e-13	GE18197 gene product from transcript GE18197-RA; K06889
CL4555.Contig2_All	der:Dere_GG24905	30.12	166	7e-13	GG24905 gene product from transcript GG24905-RA; K06889
CL4555.Contig2_All	dsi:Dsim_GD12002	29.52	166	1e-12	GD12002 gene product from transcript GD12002-RA; K06889
CL4555.Contig2_All	dse:Dsec_GM18384	29.52	166	1e-12	GM18384 gene product from transcript GM18384-RA; K06889
CL4555.Contig2_All	dme:Dmel_CG18642	29.52	166	1e-12	Bem46; CG18642 gene product from transcript CG18642-RA (EC:3.-.-.-); K06889
CL4555.Contig2_All	dan:Dana_GF15562	28.92	166	3e-12	GF15562 gene product from transcript GF15562-RA; K06889
CL4555.Contig2_All	spu:591637	29.94	157	1e-11	uncharacterized LOC591637; K06889
CL4555.Contig2_All	cqu:CpipJ_CPIJ006603	29.3	157	2e-11	abhydrolase domain-containing protein 13; K06889
CL4555.Contig2_All	dre:561333	29.35	184	3e-11	abhd13, zgc:123286; abhydrolase domain containing 13; K06889
CL4555.Contig3_All	nvi:100114462	44.78	67	6e-10	NV17368; abhydrolase domain-containing protein 13-like; K06889
CL4555.Contig3_All	tca:660249	40.28	72	8e-10	similar to CG18642-PA; K06889
CL4555.Contig3_All	api:100169286	41.79	67	2e-09	abhydrolase domain-containing protein 13-like; K06889
CL4555.Contig3_All	dvi:Dvir_GJ17951	42.19	64	2e-09	GJ17951 gene product from transcript GJ17951-RA; K06889
CL4555.Contig3_All	dmo:Dmoj_GI17605	40.62	64	3e-09	GI17605 gene product from transcript GI17605-RA; K06889
CL4555.Contig3_All	dgr:Dgri_GH11088	42.19	64	3e-09	GH11088 gene product from transcript GH11088-RA; K06889
CL4555.Contig3_All	dya:Dyak_GE18197	40.62	64	5e-09	GE18197 gene product from transcript GE18197-RA; K06889
CL4555.Contig3_All	dwi:Dwil_GK14541	40.62	64	5e-09	GK14541 gene product from transcript GK14541-RA; K06889
CL4555.Contig3_All	dsi:Dsim_GD12002	40.62	64	5e-09	GD12002 gene product from transcript GD12002-RA; K06889
CL4555.Contig3_All	dse:Dsec_GM18384	40.62	64	5e-09	GM18384 gene product from transcript GM18384-RA; K06889
CL4555.Contig3_All	der:Dere_GG24905	40.62	64	5e-09	GG24905 gene product from transcript GG24905-RA; K06889
CL4555.Contig3_All	dme:Dmel_CG18642	40.62	64	5e-09	Bem46; CG18642 gene product from transcript CG18642-RA (EC:3.-.-.-); K06889
CL4555.Contig3_All	dpe:Dper_GL26303	40.62	64	9e-09	GL26303 gene product from transcript GL26303-RA; K06889
CL4555.Contig3_All	dpo:Dpse_GA15028	40.62	64	9e-09	GA15028 gene product from transcript GA15028-RA; K06889
CL4555.Contig3_All	ame:412636	41.79	67	1e-08	abhydrolase domain-containing protein 13-like; K06889
CL4555.Contig3_All	aga:AgaP_AGAP008746	37.5	64	1e-08	AGAP008746-PA; K06889
CL4555.Contig3_All	dan:Dana_GF15562	39.06	64	2e-08	GF15562 gene product from transcript GF15562-RA; K06889
CL4555.Contig3_All	xla:432053	38.27	81	6e-08	abhd13, MGC83139; abhydrolase domain containing 13; K06889
CL4555.Contig3_All	spu:591637	37.5	64	7e-08	uncharacterized LOC591637; K06889
CL4555.Contig3_All	xtr:100127876	37.04	81	1e-07	abhd13; abhydrolase domain containing 13; K06889
CL4556.Contig1_All	dre:442932	27.51	269	6e-13	gnl3l, SI:zK13A21.8, flj10613, flj10613l, si:dkey-13a21.8, zgc:110536; guanine nucleotide binding protein-like 3 (nucleolar)-like; K14538 nuclear GTP-binding protein
CL4556.Contig1_All	cbr:CBG00673	26.45	310	7e-13	Cbr-nst-1; C. briggsae CBR-NST-1 protein; K14538 nuclear GTP-binding protein
CL4556.Contig1_All	acs:100566145	26.67	270	4e-12	guanine nucleotide-binding protein-like 3-like protein-like; K14538 nuclear GTP-binding protein
CL4556.Contig1_All	cel:K01C8.9	27	263	8e-12	nst-1; mammalian NucleoSTemin (stem cell marker) related family member (nst-1); K14538 nuclear GTP-binding protein
CL4556.Contig1_All	ssc:100521120	28.73	275	3e-10	guanine nucleotide-binding protein-like 3-like protein-like; K14538 nuclear GTP-binding protein
CL4556.Contig1_All	aml:100465620	29.41	272	3e-10	GNL3L; guanine nucleotide binding protein-like 3 (nucleolar)-like; K14538 nuclear GTP-binding protein
CL4556.Contig1_All	spu:577855	29.1	268	4e-10	similar to LOC496093 protein; K14538 nuclear GTP-binding protein
CL4556.Contig1_All	mcc:701373	29.41	272	4e-10	GNL3L; guanine nucleotide binding protein-like 3 (nucleolar)-like; K14538 nuclear GTP-binding protein
CL4556.Contig1_All	hsa:54552	29.41	272	4e-10	GNL3L, FLJ10613; guanine nucleotide binding protein-like 3 (nucleolar)-like; K14538 nuclear GTP-binding protein
CL4556.Contig1_All	pon:100432238	29.41	272	6e-10	guanine nucleotide-binding protein-like 3-like protein-like; K14538 nuclear GTP-binding protein
CL4556.Contig1_All	cin:100185801	27.34	267	7e-10	similar to guanine nucleotide binding protein-like 3 (nucleolar)-like; K14538 nuclear GTP-binding protein
CL4556.Contig1_All	cfa:480933	29.04	272	7e-10	GNL3L; guanine nucleotide binding protein-like 3 (nucleolar)-like; K14538 nuclear GTP-binding protein
CL4556.Contig1_All	xla:496093	27.44	266	1e-09	gnl3l; guanine nucleotide binding protein-like 3 (nucleolar)-like; K14538 nuclear GTP-binding protein
CL4556.Contig1_All	rno:100034253	29.04	272	1e-09	Gnl3l; guanine nucleotide binding protein-like 3 (nucleolar)-like; K14538 nuclear GTP-binding protein
CL4556.Contig1_All	oaa:100079416	29.17	192	2e-09	guanine nucleotide-binding protein-like 3-like protein-like; K14538 nuclear GTP-binding protein
CL4556.Contig1_All	ssc:100155235	25.97	258	2e-09	GNL3; guanine nucleotide binding protein-like 3 (nucleolar); K14538 nuclear GTP-binding protein
CL4556.Contig1_All	cqu:CpipJ_CPIJ005364	28.3	265	2e-09	nucleolar GTP-binding protein 2; K14538 nuclear GTP-binding protein
CL4556.Contig1_All	bta:507679	28.36	275	2e-09	GNL3L, MGC127373; guanine nucleotide binding protein-like 3 (nucleolar)-like; K14538 nuclear GTP-binding protein
CL4556.Contig1_All	mdo:100017424	31.58	209	3e-09	guanine nucleotide-binding protein-like 3-like protein-like; K14538 nuclear GTP-binding protein
CL4556.Contig1_All	nvi:100117929	25.38	264	4e-09	NV17095; guanine nucleotide-binding protein-like 3 homolog; K14538 nuclear GTP-binding protein
CL4557.Contig1_All	dre:393884	90.94	662	0	sdha, im:7141001, zgc:56051; succinate dehydrogenase complex, subunit A, flavoprotein (Fp) (EC:1.3.5.1); K00234 succinate dehydrogenase (ubiquinone) flavoprotein subunit [EC:1.3.5.1]
CL4557.Contig1_All	gga:395758	84.66	665	0	SDHA, Fp; succinate dehydrogenase complex, subunit A, flavoprotein (Fp); K00234 succinate dehydrogenase (ubiquinone) flavoprotein subunit [EC:1.3.5.1]
CL4557.Contig1_All	cfa:478634	84.51	665	0	SDHA; succinate dehydrogenase complex, subunit A, flavoprotein (Fp); K00234 succinate dehydrogenase (ubiquinone) flavoprotein subunit [EC:1.3.5.1]
CL4557.Contig1_All	tgu:100230079	85.02	661	0	succinate dehydrogenase complex, subunit A, flavoprotein (Fp); K00234 succinate dehydrogenase (ubiquinone) flavoprotein subunit [EC:1.3.5.1]
CL4557.Contig1_All	pon:100173631	84.04	664	0	SDHA; succinate dehydrogenase complex, subunit A, flavoprotein (Fp) (EC:1.3.5.1); K00234 succinate dehydrogenase (ubiquinone) flavoprotein subunit [EC:1.3.5.1]
CL4557.Contig1_All	ptr:100608629	84.04	664	0	succinate dehydrogenase [ubiquinone] flavoprotein subunit, mitochondrial-like; K00234 succinate dehydrogenase (ubiquinone) flavoprotein subunit [EC:1.3.5.1]
CL4557.Contig1_All	hsa:6389	84.04	664	0	SDHA, CMD1GG, FP, PGL5, SDH1, SDH2, SDHF; succinate dehydrogenase complex, subunit A, flavoprotein (Fp) (EC:1.3.5.1); K00234 succinate dehydrogenase (ubiquinone) flavoprotein subunit [EC:1.3.5.1]
CL4557.Contig1_All	aml:100483034	84.06	665	0	succinate dehydrogenase [ubiquinone] flavoprotein subunit, mitochondrial-like; K00234 succinate dehydrogenase (ubiquinone) flavoprotein subunit [EC:1.3.5.1]
CL4557.Contig1_All	acs:100551545	85.65	641	0	succinate dehydrogenase [ubiquinone] flavoprotein subunit, mitochondrial-like; K00234 succinate dehydrogenase (ubiquinone) flavoprotein subunit [EC:1.3.5.1]
CL4557.Contig1_All	ecb:100034244	84.27	661	0	SDHA; succinate dehydrogenase complex, subunit A, flavoprotein (Fp); K00234 succinate dehydrogenase (ubiquinone) flavoprotein subunit [EC:1.3.5.1]
CL4557.Contig1_All	mmu:66945	83.89	664	0	Sdha, 1500032O14Rik, 2310034D06Rik, 4921513A11, C81073, FP, SDH2, SDHF; succinate dehydrogenase complex, subunit A, flavoprotein (Fp) (EC:1.3.5.1); K00234 succinate dehydrogenase (ubiquinone) flavoprotein subunit [EC:1.3.5.1]
CL4557.Contig1_All	mdo:751085	84.67	646	0	SDHA; succinate dehydrogenase complex, subunit A, flavoprotein (Fp); K00234 succinate dehydrogenase (ubiquinone) flavoprotein subunit [EC:1.3.5.1]
CL4557.Contig1_All	xla:380463	85	660	0	sdha, MGC53323, sdha-b; succinate dehydrogenase complex, subunit A, flavoprotein (Fp) (EC:1.3.5.1); K00234 succinate dehydrogenase (ubiquinone) flavoprotein subunit [EC:1.3.5.1]
CL4557.Contig1_All	xtr:548743	83.81	667	0	sdha; succinate dehydrogenase complex, subunit A, flavoprotein (Fp) (EC:1.3.5.1); K00234 succinate dehydrogenase (ubiquinone) flavoprotein subunit [EC:1.3.5.1]
CL4557.Contig1_All	rno:157074	83.26	663	0	Sdha; succinate dehydrogenase complex, subunit A, flavoprotein (Fp) (EC:1.3.5.1); K00234 succinate dehydrogenase (ubiquinone) flavoprotein subunit [EC:1.3.5.1]
CL4557.Contig1_All	oaa:100083131	84.74	642	0	succinate dehydrogenase [ubiquinone] flavoprotein subunit, mitochondrial-like; K00234 succinate dehydrogenase (ubiquinone) flavoprotein subunit [EC:1.3.5.1]
CL4557.Contig1_All	xla:398946	86.59	634	0	MGC68518, sdha-a; succinate dehydrogenase [ubiquinone] flavoprotein subunit A, mitochondrial precursor (EC:1.3.5.1); K00234 succinate dehydrogenase (ubiquinone) flavoprotein subunit [EC:1.3.5.1]
CL4557.Contig1_All	bta:281480	80.75	665	0	SDHA, MGC127962; succinate dehydrogenase complex, subunit A, flavoprotein (Fp) (EC:1.3.5.1); K00234 succinate dehydrogenase (ubiquinone) flavoprotein subunit [EC:1.3.5.1]
CL4557.Contig1_All	mgp:100546340	82.46	650	0	succinate dehydrogenase [ubiquinone] flavoprotein subunit, mitochondrial-like; K00234 succinate dehydrogenase (ubiquinone) flavoprotein subunit [EC:1.3.5.1]
CL4557.Contig1_All	spu:580610	77.42	651	0	similar to flavoprotein subunit of complex II; K00234 succinate dehydrogenase (ubiquinone) flavoprotein subunit [EC:1.3.5.1]
CL4558.Contig1_All	dre:58090	86.16	159	9e-75	trpc4apa, tap1a, wu:fb15d09, zgc:109818; transient receptor potential cation channel, subfamily C, member 4 associated protein a; K11796 Trpc4-associated protein
CL4558.Contig1_All	mgp:100543270	77.99	159	4e-69	TRPC4AP; transient receptor potential cation channel, subfamily C, member 4 associated protein; K11796 Trpc4-associated protein
CL4558.Contig1_All	gga:428134	77.99	159	4e-69	TRPC4AP; transient receptor potential cation channel, subfamily C, member 4 associated protein; K11796 Trpc4-associated protein
CL4558.Contig1_All	xla:734909	77.36	159	8e-68	trpc4ap, MGC130977; transient receptor potential cation channel, subfamily C, member 4 associated protein; K11796 Trpc4-associated protein
CL4558.Contig1_All	mdo:100032429	76.1	159	4e-67	short transient receptor potential channel 4-associated protein-like; K11796 Trpc4-associated protein
CL4558.Contig1_All	xtr:100145210	76.73	159	1e-66	trpc4ap; transient receptor potential cation channel, subfamily C, member 4 associated protein; K11796 Trpc4-associated protein
CL4558.Contig1_All	ecb:100069434	70.19	161	8e-63	TRPC4AP; transient receptor potential cation channel, subfamily C, member 4 associated protein; K11796 Trpc4-associated protein
CL4558.Contig1_All	bta:532834	70.19	161	8e-63	TRPC4AP; transient receptor potential cation channel, subfamily C, member 4 associated protein; K11796 Trpc4-associated protein
CL4558.Contig1_All	aml:100469662	70.19	161	8e-63	TRPC4AP; transient receptor potential cation channel, subfamily C, member 4 associated protein; K11796 Trpc4-associated protein
CL4558.Contig1_All	cfa:477207	70.19	161	8e-63	TRPC4AP; transient receptor potential cation channel, subfamily C, member 4 associated protein; K11796 Trpc4-associated protein
CL4558.Contig1_All	rno:362247	70.19	161	8e-63	Trpc4ap; transient receptor potential cation channel, subfamily C, member 4 associated protein; K11796 Trpc4-associated protein
CL4558.Contig1_All	mmu:56407	70.19	161	8e-63	Trpc4ap, 4833429F06Rik, D2Ertd113e, FLJ00177, Trrp4ap, mFLJ00177, truss; transient receptor potential cation channel, subfamily C, member 4 associated protein; K11796 Trpc4-associated protein
CL4558.Contig1_All	mcc:712164	70.19	161	8e-63	TRPC4AP; transient receptor potential cation channel, subfamily C, member 4 associated protein; K11796 Trpc4-associated protein
CL4558.Contig1_All	pon:100449842	70.19	161	8e-63	TRPC4AP; transient receptor potential cation channel, subfamily C, member 4 associated protein; K11796 Trpc4-associated protein
CL4558.Contig1_All	ptr:458196	70.19	161	8e-63	TRPC4AP; transient receptor potential cation channel, subfamily C, member 4 associated protein; K11796 Trpc4-associated protein
CL4558.Contig1_All	hsa:26133	70.19	161	8e-63	TRPC4AP, C20orf188, TRRP4AP, TRUSS; transient receptor potential cation channel, subfamily C, member 4 associated protein; K11796 Trpc4-associated protein
CL4558.Contig1_All	acs:100561242	76.06	142	1e-57	trpc4ap; transient receptor potential cation channel, subfamily C, member 4 associated protein; K11796 Trpc4-associated protein
CL4558.Contig1_All	spu:575851	46.48	142	2e-28	uncharacterized LOC575851; K11796 Trpc4-associated protein
CL4558.Contig1_All	ssc:100156677	59.32	59	1e-10	TRPC4AP; transient receptor potential cation channel, subfamily C, member 4 associated protein; K11796 Trpc4-associated protein
CL4559.Contig1_All	dre:641575	42.61	115	1e-20	actn2, wu:fd44c03, zgc:123223; actinin, alpha 2; K05699 actinin alpha
CL4559.Contig1_All	bmy:Bm1_51465	44.04	109	3e-20	alpha-actinin; K05699 actinin alpha
CL4559.Contig1_All	cfa:490734	39.37	127	3e-20	SPTB; spectrin, beta, erythrocytic; K06115 spectrin beta
CL4559.Contig1_All	rno:314251	39.37	127	3e-20	Sptb, Spnb1; spectrin, beta, erythrocytic; K06115 spectrin beta
CL4559.Contig1_All	mmu:20741	39.37	127	3e-20	Spnb1, AI842465, D330027P03Rik, Gm1301, KIAA4219, Spnb-1, Sptb, ja, jaundiced, mKIAA4219; spectrin beta 1; K06115 spectrin beta
CL4559.Contig1_All	bta:527711	39.37	127	4e-20	spectrin beta chain, erythrocyte-like; K06115 spectrin beta
CL4559.Contig1_All	xtr:448602	40	115	4e-20	actn2, MGC89234; actinin, alpha 2; K05699 actinin alpha
CL4559.Contig1_All	ptr:452970	38.58	127	4e-20	SPTB; spectrin, beta, erythrocytic; K06115 spectrin beta
CL4559.Contig1_All	cin:100179322	41.74	115	5e-20	actn2; actinin, alpha 2; K05699 actinin alpha
CL4559.Contig1_All	mcc:711142	39.52	124	8e-20	SPTB; spectrin, beta, erythrocytic; K06115 spectrin beta
CL4559.Contig1_All	xla:432169	39.13	115	1e-19	actn2, MGC79034; actinin, alpha 2; K05699 actinin alpha
CL4559.Contig1_All	hsa:6710	38.58	127	1e-19	SPTB, EL3, HS2, HSPTB1, SPH2; spectrin, beta, erythrocytic; K06115 spectrin beta
CL4559.Contig1_All	mdo:100022627	37.8	127	1e-19	SPTB; spectrin, beta, erythrocytic; K06115 spectrin beta
CL4559.Contig1_All	ssc:100154659	38.58	127	1e-19	SPTB; spectrin, beta, erythrocytic; K06115 spectrin beta
CL4559.Contig1_All	aml:100466964	38.58	127	2e-19	SPTB; spectrin, beta, erythrocytic; K06115 spectrin beta
CL4559.Contig1_All	cel:W04D2.1	40	120	2e-19	atn-1; AcTiniN family member (atn-1); K05699 actinin alpha
CL4559.Contig1_All	xla:446752	39.13	115	2e-19	MGC79035 protein; K05699 actinin alpha
CL4559.Contig1_All	xtr:100216053	41.74	115	3e-19	actn3; actinin, alpha 3; K05699 actinin alpha
CL4559.Contig1_All	tgu:100227723	39.02	123	3e-19	SPTB; spectrin, beta, erythrocytic; K06115 spectrin beta
CL4559.Contig1_All	xla:446326	41.74	115	4e-19	actn3, MGC78775; actinin, alpha 3; K05699 actinin alpha
CL4559.Contig2_All	ptr:466680	50.88	57	1e-09	alpha-actinin-3-like; K05699 actinin alpha
CL4559.Contig2_All	cin:100179322	50	58	1e-09	actn2; actinin, alpha 2; K05699 actinin alpha
CL4559.Contig2_All	mdo:100015488	50.88	57	1e-09	alpha-actinin-3-like; K05699 actinin alpha
CL4559.Contig2_All	ecb:100033871	50.88	57	1e-09	ACTN3; actinin, alpha 3; K05699 actinin alpha
CL4559.Contig2_All	ssc:100516662	50.88	57	1e-09	alpha-actinin-3-like; K05699 actinin alpha
CL4559.Contig2_All	bta:539375	50.88	57	1e-09	ACTN3, MGC140041; actinin, alpha 3; K05699 actinin alpha
CL4559.Contig2_All	aml:100481456	50.88	57	1e-09	alpha-actinin-3-like; K05699 actinin alpha
CL4559.Contig2_All	cfa:483707	50.88	57	1e-09	ACTN3; actinin, alpha 3; K05699 actinin alpha
CL4559.Contig2_All	rno:171009	50.88	57	1e-09	Actn3; actinin alpha 3; K05699 actinin alpha
CL4559.Contig2_All	mmu:11474	50.88	57	1e-09	Actn3, MGC132876; actinin alpha 3; K05699 actinin alpha
CL4559.Contig2_All	mcc:713811	50.88	57	1e-09	ACTN3; actinin, alpha 3; K05699 actinin alpha
CL4559.Contig2_All	pon:100439754	50.88	57	1e-09	ACTN3; actinin, alpha 3; K05699 actinin alpha
CL4559.Contig2_All	hsa:89	50.88	57	1e-09	ACTN3, MGC117002, MGC117005; actinin, alpha 3; K05699 actinin alpha
CL4559.Contig2_All	acs:100556084	50.88	57	2e-09	alpha-actinin-3-like; K05699 actinin alpha
CL4559.Contig2_All	dre:58037	50.88	57	2e-09	actn3a, ACTN2, actn3, actnl, zgc:63559; actinin alpha 3a; K05699 actinin alpha
CL4559.Contig2_All	dre:641575	50.88	57	2e-09	actn2, wu:fd44c03, zgc:123223; actinin, alpha 2; K05699 actinin alpha
CL4559.Contig2_All	dre:323320	50.88	57	2e-09	actn3b, fb95c03, wu:fb95c03, wu:fc11d03, zgc:77243; actinin alpha 3b; K05699 actinin alpha
CL4559.Contig2_All	xtr:100216053	50.88	57	2e-09	actn3; actinin, alpha 3; K05699 actinin alpha
CL4559.Contig2_All	xla:446326	50.88	57	2e-09	actn3, MGC78775; actinin, alpha 3; K05699 actinin alpha
CL4559.Contig2_All	api:100165619	52.17	46	4e-09	spectrin beta chain-like; K06115 spectrin beta
CL4560.Contig1_All	api:100571907	31.94	144	2e-12	uncharacterized LOC100571907; K09188 histone-lysine N-methyltransferase MLL3 [EC:2.1.1.43]
CL4560.Contig1_All	api:100159693	31.94	144	2e-12	uncharacterized LOC100159693; K09188 histone-lysine N-methyltransferase MLL3 [EC:2.1.1.43]
CL4560.Contig1_All	dse:Dsec_GM18944	28.26	138	8e-12	GM18944 gene product from transcript GM18944-RA; K09188 histone-lysine N-methyltransferase MLL3 [EC:2.1.1.43]
CL4560.Contig1_All	dpo:Dpse_GA17728	28.17	142	2e-11	GA17728 gene product from transcript GA17728-RA; K09188 histone-lysine N-methyltransferase MLL3 [EC:2.1.1.43]
CL4560.Contig1_All	dan:Dana_GF19475	28.17	142	4e-11	GF19475 gene product from transcript GF19475-RA; K09188 histone-lysine N-methyltransferase MLL3 [EC:2.1.1.43]
CL4560.Contig1_All	dya:Dyak_GE16999	28.17	142	7e-11	GE16999 gene product from transcript GE16999-RA; K09188 histone-lysine N-methyltransferase MLL3 [EC:2.1.1.43]
CL4560.Contig1_All	der:Dere_GG12672	28.17	142	7e-11	GG12672 gene product from transcript GG12672-RA; K09188 histone-lysine N-methyltransferase MLL3 [EC:2.1.1.43]
CL4560.Contig1_All	dsi:Dsim_GD16408	28.17	142	9e-11	GD16408 gene product from transcript GD16408-RA; K09188 histone-lysine N-methyltransferase MLL3 [EC:2.1.1.43]
CL4560.Contig1_All	dpe:Dper_GL18348	28.67	143	9e-11	GL18348 gene product from transcript GL18348-RA; K09188 histone-lysine N-methyltransferase MLL3 [EC:2.1.1.43]
CL4560.Contig1_All	dme:Dmel_CG3848	28.17	142	9e-11	trr; trithorax-related; K09188 histone-lysine N-methyltransferase MLL3 [EC:2.1.1.43]
CL4560.Contig1_All	dwi:Dwil_GK16377	27.27	143	1e-10	GK16377 gene product from transcript GK16377-RA; K09188 histone-lysine N-methyltransferase MLL3 [EC:2.1.1.43]
CL4560.Contig1_All	aml:100479447	24.19	248	3e-10	MLL2; myeloid/lymphoid or mixed-lineage leukemia 2; K09187 histone-lysine N-methyltransferase MLL2 [EC:2.1.1.43]
CL4560.Contig1_All	xtr:100494109	23.79	248	3e-10	histone-lysine N-methyltransferase MLL2-like; K14972 PAX-interacting protein 1
CL4560.Contig1_All	dmo:Dmoj_GI21761	27.46	142	4e-10	GI21761 gene product from transcript GI21761-RA; K09188 histone-lysine N-methyltransferase MLL3 [EC:2.1.1.43]
CL4560.Contig1_All	rno:100362634	22.58	248	4e-10	myeloid/lymphoid or mixed-lineage leukemia 2; K09187 histone-lysine N-methyltransferase MLL2 [EC:2.1.1.43]
CL4560.Contig1_All	rno:362996	22.58	248	4e-10	Mll2; myeloid/lymphoid or mixed-lineage leukemia 2; K09187 histone-lysine N-methyltransferase MLL2 [EC:2.1.1.43]
CL4560.Contig1_All	mmu:381022	22.58	248	4e-10	Mll2, ALR, BC032281, BC058659, C430014K11Rik, KMT2B, KMT2D, Mll4; myeloid/lymphoid or mixed-lineage leukemia 2 (EC:2.1.1.43); K09187 histone-lysine N-methyltransferase MLL2 [EC:2.1.1.43]
CL4560.Contig1_All	ssc:100513150	23.79	248	6e-10	histone-lysine N-methyltransferase MLL2-like; K09187 histone-lysine N-methyltransferase MLL2 [EC:2.1.1.43]
CL4560.Contig1_All	nvi:100120205	26.43	140	6e-10	Trr, NV15493; trithorax-related; K09188 histone-lysine N-methyltransferase MLL3 [EC:2.1.1.43]
CL4560.Contig1_All	bta:506805	23.79	248	6e-10	MLL2; myeloid/lymphoid or mixed-lineage leukemia 2; K09187 histone-lysine N-methyltransferase MLL2 [EC:2.1.1.43]
CL4567.Contig1_All	dre:554998	34.76	164	8e-22	pdia4, cai, wu:fd20c07, zgc:113965, zgc:136625, zgc:56014, zgc:77773; protein disulfide isomerase associated 4 (EC:5.3.4.1); K09582 protein disulfide-isomerase A4 [EC:5.3.4.1]
CL4567.Contig1_All	dya:Dyak_GE19977	26.54	373	2e-21	GE19977 gene product from transcript GE19977-RA; K09580 protein disulfide-isomerase A1 [EC:5.3.4.1]
CL4567.Contig1_All	spu:586525	30.22	278	3e-21	uncharacterized LOC586525; K09582 protein disulfide-isomerase A4 [EC:5.3.4.1]
CL4567.Contig1_All	mmu:12304	36	175	4e-21	Pdia4, AI987846, Cai, ERp-72, Erp72; protein disulfide isomerase associated 4 (EC:5.3.4.1); K09582 protein disulfide-isomerase A4 [EC:5.3.4.1]
CL4567.Contig1_All	dgr:Dgri_GH16892	26.53	343	6e-21	GH16892 gene product from transcript GH16892-RA; K09580 protein disulfide-isomerase A1 [EC:5.3.4.1]
CL4567.Contig1_All	cfa:482715	34.44	180	6e-21	PDIA4; protein disulfide isomerase family A, member 4; K09582 protein disulfide-isomerase A4 [EC:5.3.4.1]
CL4567.Contig1_All	mdo:100014120	26.69	356	7e-21	protein disulfide-isomerase A4-like; K09582 protein disulfide-isomerase A4 [EC:5.3.4.1]
CL4567.Contig1_All	rno:116598	34.39	189	7e-21	Pdia4, ERp-72, Erp70, Erp72; protein disulfide isomerase family A, member 4 (EC:5.3.4.1); K09582 protein disulfide-isomerase A4 [EC:5.3.4.1]
CL4567.Contig1_All	acs:100565707	26.91	353	9e-21	pdia4; protein disulfide isomerase family A, member 4; K09582 protein disulfide-isomerase A4 [EC:5.3.4.1]
CL4567.Contig1_All	der:Dere_GG13681	26.01	373	1e-20	GG13681 gene product from transcript GG13681-RA; K09580 protein disulfide-isomerase A1 [EC:5.3.4.1]
CL4567.Contig1_All	dan:Dana_GF10739	25.12	402	1e-20	GF10739 gene product from transcript GF10739-RA; K09580 protein disulfide-isomerase A1 [EC:5.3.4.1]
CL4567.Contig1_All	nvi:100121753	25.28	356	2e-20	NV10123; protein disulfide-isomerase-like; K09580 protein disulfide-isomerase A1 [EC:5.3.4.1]
CL4567.Contig1_All	cin:100184179	26.79	377	2e-20	similar to Pdia4 protein; K09582 protein disulfide-isomerase A4 [EC:5.3.4.1]
CL4567.Contig1_All	xla:379505	27.6	384	4e-20	uncharacterized protein MGC64309; K09580 protein disulfide-isomerase A1 [EC:5.3.4.1]
CL4567.Contig1_All	bta:415110	33.15	184	4e-20	PDIA4, MGC137149; protein disulfide isomerase family A, member 4 (EC:5.3.4.1); K09582 protein disulfide-isomerase A4 [EC:5.3.4.1]
CL4567.Contig1_All	aml:100465925	33.89	180	5e-20	protein disulfide-isomerase A4-like; K09582 protein disulfide-isomerase A4 [EC:5.3.4.1]
CL4567.Contig1_All	ptr:463822	33.89	180	6e-20	PDIA4; protein disulfide isomerase family A, member 4; K09582 protein disulfide-isomerase A4 [EC:5.3.4.1]
CL4567.Contig1_All	dse:Dsec_GM24501	25.68	370	6e-20	GM24501 gene product from transcript GM24501-RA; K09580 protein disulfide-isomerase A1 [EC:5.3.4.1]
CL4567.Contig1_All	dme:Dmel_CG6988	25.68	370	6e-20	Pdi; Protein disulfide isomerase (EC:5.3.4.1); K09580 protein disulfide-isomerase A1 [EC:5.3.4.1]
CL4567.Contig1_All	hsa:9601	33.89	180	6e-20	PDIA4, ERP70, ERP72, ERp-72; protein disulfide isomerase family A, member 4 (EC:5.3.4.1); K09582 protein disulfide-isomerase A4 [EC:5.3.4.1]
CL4568.Contig1_All	dre:562149	88.65	282	2e-149	sdhb, Ip, fj46d06, wu:fj46d06; succinate dehydrogenase complex, subunit B, iron sulfur (Ip) (EC:1.3.5.1); K00235 succinate dehydrogenase (ubiquinone) iron-sulfur subunit [EC:1.3.5.1]
CL4568.Contig1_All	bta:286840	84.59	279	9e-139	SDHB, MGC127046; succinate dehydrogenase complex, subunit B, iron sulfur (Ip) (EC:1.3.5.1); K00235 succinate dehydrogenase (ubiquinone) iron-sulfur subunit [EC:1.3.5.1]
CL4568.Contig1_All	xla:379939	84.59	279	2e-138	sdhb, Ip, MGC130803, MGC53699; succinate dehydrogenase complex, subunit B, iron sulfur (Ip) (EC:1.3.5.1); K00235 succinate dehydrogenase (ubiquinone) iron-sulfur subunit [EC:1.3.5.1]
CL4568.Contig1_All	mcc:699810	84.64	280	2e-138	SDHB; succinate dehydrogenase complex, subunit B, iron sulfur (Ip); K00235 succinate dehydrogenase (ubiquinone) iron-sulfur subunit [EC:1.3.5.1]
CL4568.Contig1_All	cfa:478217	83.87	279	4e-138	SDHB; succinate dehydrogenase complex, subunit B, iron sulfur (Ip) (EC:1.3.5.1); K00235 succinate dehydrogenase (ubiquinone) iron-sulfur subunit [EC:1.3.5.1]
CL4568.Contig1_All	ecb:100050091	86.72	271	2e-137	SDHB; succinate dehydrogenase complex, subunit B, iron sulfur (Ip) (EC:1.3.5.1); K00235 succinate dehydrogenase (ubiquinone) iron-sulfur subunit [EC:1.3.5.1]
CL4568.Contig1_All	gga:770063	86.25	269	2e-137	SDHB; succinate dehydrogenase complex, subunit B, iron sulfur (Ip) (EC:1.3.5.1); K00235 succinate dehydrogenase (ubiquinone) iron-sulfur subunit [EC:1.3.5.1]
CL4568.Contig1_All	pon:100437700	82.8	279	2e-137	succinate dehydrogenase [ubiquinone] iron-sulfur subunit, mitochondrial-like; K00235 succinate dehydrogenase (ubiquinone) iron-sulfur subunit [EC:1.3.5.1]
CL4568.Contig1_All	hsa:6390	82.8	279	2e-137	SDHB, FLJ92337, IP, PGL4, SDH, SDH1, SDH2, SDHIP; succinate dehydrogenase complex, subunit B, iron sulfur (Ip) (EC:1.3.5.1); K00235 succinate dehydrogenase (ubiquinone) iron-sulfur subunit [EC:1.3.5.1]
CL4568.Contig1_All	xtr:100144957	82.98	282	3e-137	sdhb, Ip; succinate dehydrogenase complex, subunit B, iron sulfur (Ip) (EC:1.3.5.1); K00235 succinate dehydrogenase (ubiquinone) iron-sulfur subunit [EC:1.3.5.1]
CL4568.Contig1_All	ssc:414412	83.15	279	4e-137	SDHB, Ip; succinate dehydrogenase complex, subunit B, iron sulfur (Ip) (EC:1.3.5.1); K00235 succinate dehydrogenase (ubiquinone) iron-sulfur subunit [EC:1.3.5.1]
CL4568.Contig1_All	mmu:67680	89.02	255	4e-137	Sdhb, 0710008N11Rik; succinate dehydrogenase complex, subunit B, iron sulfur (Ip) (EC:1.3.5.1); K00235 succinate dehydrogenase (ubiquinone) iron-sulfur subunit [EC:1.3.5.1]
CL4568.Contig1_All	mdo:751078	82.61	276	1e-136	SDHB; succinate dehydrogenase complex, subunit B, iron sulfur (Ip); K00235 succinate dehydrogenase (ubiquinone) iron-sulfur subunit [EC:1.3.5.1]
CL4568.Contig1_All	rno:298596	83.51	279	2e-136	Sdhb; succinate dehydrogenase complex, subunit B, iron sulfur (Ip) (EC:1.3.5.1); K00235 succinate dehydrogenase (ubiquinone) iron-sulfur subunit [EC:1.3.5.1]
CL4568.Contig1_All	aml:100473290	86.42	265	2e-136	succinate dehydrogenase [ubiquinone] iron-sulfur subunit, mitochondrial-like; K00235 succinate dehydrogenase (ubiquinone) iron-sulfur subunit [EC:1.3.5.1]
CL4568.Contig1_All	mgp:100543850	86.42	265	4e-136	succinate dehydrogenase [ubiquinone] iron-sulfur subunit, mitochondrial-like; K00235 succinate dehydrogenase (ubiquinone) iron-sulfur subunit [EC:1.3.5.1]
CL4568.Contig1_All	gga:100859720	83.93	280	5e-136	succinate dehydrogenase [ubiquinone] iron-sulfur subunit, mitochondrial-like; K00235 succinate dehydrogenase (ubiquinone) iron-sulfur subunit [EC:1.3.5.1]
CL4568.Contig1_All	ptr:456526	82.5	280	5e-136	SDHB; succinate dehydrogenase complex, subunit B, iron sulfur (Ip); K00235 succinate dehydrogenase (ubiquinone) iron-sulfur subunit [EC:1.3.5.1]
CL4568.Contig1_All	spu:589263	76.36	258	4e-122	uncharacterized LOC589263; K00235 succinate dehydrogenase (ubiquinone) iron-sulfur subunit [EC:1.3.5.1]
CL4568.Contig1_All	dpe:Dper_GL11120	70.4	277	7e-117	GL11120 gene product from transcript GL11120-RA; K00235 succinate dehydrogenase (ubiquinone) iron-sulfur subunit [EC:1.3.5.1]
CL4568.Contig2_All	dre:562149	87.83	263	2e-137	sdhb, Ip, fj46d06, wu:fj46d06; succinate dehydrogenase complex, subunit B, iron sulfur (Ip) (EC:1.3.5.1); K00235 succinate dehydrogenase (ubiquinone) iron-sulfur subunit [EC:1.3.5.1]
CL4568.Contig2_All	xla:379939	82.51	263	1e-128	sdhb, Ip, MGC130803, MGC53699; succinate dehydrogenase complex, subunit B, iron sulfur (Ip) (EC:1.3.5.1); K00235 succinate dehydrogenase (ubiquinone) iron-sulfur subunit [EC:1.3.5.1]
CL4568.Contig2_All	mmu:67680	84.25	254	2e-128	Sdhb, 0710008N11Rik; succinate dehydrogenase complex, subunit B, iron sulfur (Ip) (EC:1.3.5.1); K00235 succinate dehydrogenase (ubiquinone) iron-sulfur subunit [EC:1.3.5.1]
CL4568.Contig2_All	xtr:100144957	81.89	265	9e-128	sdhb, Ip; succinate dehydrogenase complex, subunit B, iron sulfur (Ip) (EC:1.3.5.1); K00235 succinate dehydrogenase (ubiquinone) iron-sulfur subunit [EC:1.3.5.1]
CL4568.Contig2_All	cfa:478217	89.03	237	3e-127	SDHB; succinate dehydrogenase complex, subunit B, iron sulfur (Ip) (EC:1.3.5.1); K00235 succinate dehydrogenase (ubiquinone) iron-sulfur subunit [EC:1.3.5.1]
CL4568.Contig2_All	rno:298596	78.97	271	3e-127	Sdhb; succinate dehydrogenase complex, subunit B, iron sulfur (Ip) (EC:1.3.5.1); K00235 succinate dehydrogenase (ubiquinone) iron-sulfur subunit [EC:1.3.5.1]
CL4568.Contig2_All	mcc:699810	84.19	253	5e-127	SDHB; succinate dehydrogenase complex, subunit B, iron sulfur (Ip); K00235 succinate dehydrogenase (ubiquinone) iron-sulfur subunit [EC:1.3.5.1]
CL4568.Contig2_All	aml:100473290	88.61	237	6e-127	succinate dehydrogenase [ubiquinone] iron-sulfur subunit, mitochondrial-like; K00235 succinate dehydrogenase (ubiquinone) iron-sulfur subunit [EC:1.3.5.1]
CL4568.Contig2_All	ecb:100050091	89.03	237	1e-126	SDHB; succinate dehydrogenase complex, subunit B, iron sulfur (Ip) (EC:1.3.5.1); K00235 succinate dehydrogenase (ubiquinone) iron-sulfur subunit [EC:1.3.5.1]
CL4568.Contig2_All	bta:286840	89.03	237	2e-126	SDHB, MGC127046; succinate dehydrogenase complex, subunit B, iron sulfur (Ip) (EC:1.3.5.1); K00235 succinate dehydrogenase (ubiquinone) iron-sulfur subunit [EC:1.3.5.1]
CL4568.Contig2_All	hsa:6390	87.76	237	2e-126	SDHB, FLJ92337, IP, PGL4, SDH, SDH1, SDH2, SDHIP; succinate dehydrogenase complex, subunit B, iron sulfur (Ip) (EC:1.3.5.1); K00235 succinate dehydrogenase (ubiquinone) iron-sulfur subunit [EC:1.3.5.1]
CL4568.Contig2_All	pon:100437700	87.34	237	7e-126	succinate dehydrogenase [ubiquinone] iron-sulfur subunit, mitochondrial-like; K00235 succinate dehydrogenase (ubiquinone) iron-sulfur subunit [EC:1.3.5.1]
CL4568.Contig2_All	ssc:414412	88.19	237	9e-126	SDHB, Ip; succinate dehydrogenase complex, subunit B, iron sulfur (Ip) (EC:1.3.5.1); K00235 succinate dehydrogenase (ubiquinone) iron-sulfur subunit [EC:1.3.5.1]
CL4568.Contig2_All	mgp:100543850	87.34	237	6e-125	succinate dehydrogenase [ubiquinone] iron-sulfur subunit, mitochondrial-like; K00235 succinate dehydrogenase (ubiquinone) iron-sulfur subunit [EC:1.3.5.1]
CL4568.Contig2_All	ptr:456526	87.39	238	6e-125	SDHB; succinate dehydrogenase complex, subunit B, iron sulfur (Ip); K00235 succinate dehydrogenase (ubiquinone) iron-sulfur subunit [EC:1.3.5.1]
CL4568.Contig2_All	gga:100859720	87.34	237	1e-124	succinate dehydrogenase [ubiquinone] iron-sulfur subunit, mitochondrial-like; K00235 succinate dehydrogenase (ubiquinone) iron-sulfur subunit [EC:1.3.5.1]
CL4568.Contig2_All	mdo:751078	86.08	237	1e-124	SDHB; succinate dehydrogenase complex, subunit B, iron sulfur (Ip); K00235 succinate dehydrogenase (ubiquinone) iron-sulfur subunit [EC:1.3.5.1]
CL4568.Contig2_All	gga:770063	87.34	237	1e-124	SDHB; succinate dehydrogenase complex, subunit B, iron sulfur (Ip) (EC:1.3.5.1); K00235 succinate dehydrogenase (ubiquinone) iron-sulfur subunit [EC:1.3.5.1]
CL4568.Contig2_All	spu:589263	77.73	238	6e-116	uncharacterized LOC589263; K00235 succinate dehydrogenase (ubiquinone) iron-sulfur subunit [EC:1.3.5.1]
CL4568.Contig2_All	dan:Dana_GF11072	76.27	236	6e-111	GF11072 gene product from transcript GF11072-RA; K00235 succinate dehydrogenase (ubiquinone) iron-sulfur subunit [EC:1.3.5.1]
CL4569.Contig1_All	mdo:100016708	59.04	83	1e-14	NUP54; nucleoporin 54kDa; K14308 nuclear pore complex protein Nup54
CL4569.Contig1_All	rno:53372	56.1	82	4e-13	Nup54; nucleoporin 54; K14308 nuclear pore complex protein Nup54
CL4569.Contig1_All	hsa:53371	54.88	82	4e-13	NUP54, MGC13407; nucleoporin 54kDa; K14308 nuclear pore complex protein Nup54
CL4569.Contig1_All	gga:422639	57.5	80	6e-13	NUP54; nucleoporin 54kDa; K14308 nuclear pore complex protein Nup54
CL4569.Contig1_All	mmu:269113	56.1	82	7e-13	Nup54, 3110079L04Rik, 54kDa; nucleoporin 54; K14308 nuclear pore complex protein Nup54
CL4569.Contig1_All	ecb:100051138	53.66	82	2e-12	nuclear pore complex protein Nup54-like; K14308 nuclear pore complex protein Nup54
CL4569.Contig1_All	bta:506916	55.42	83	4e-12	NUP54, MGC137666; nucleoporin 54kDa; K14308 nuclear pore complex protein Nup54
CL4569.Contig1_All	acs:100553647	54.32	81	5e-12	nuclear pore complex protein Nup54-like; K14308 nuclear pore complex protein Nup54
CL4569.Contig1_All	ssc:100512118	55.42	83	8e-12	NUP54; nucleoporin 54kDa; K14308 nuclear pore complex protein Nup54
CL4569.Contig1_All	pon:100455244	56	75	2e-11	nucleoporin p54-like; K14308 nuclear pore complex protein Nup54
CL4569.Contig1_All	xtr:550103	49.35	77	4e-11	nup54; nucleoporin 54kDa; K14308 nuclear pore complex protein Nup54
CL4569.Contig1_All	xla:398799	53.16	79	4e-11	nup54, MGC68541; nucleoporin 54kDa; K14308 nuclear pore complex protein Nup54
CL4569.Contig1_All	cfa:487813	54.67	75	4e-11	NUP54; nucleoporin 54kDa; K14308 nuclear pore complex protein Nup54
CL4569.Contig1_All	aml:100470201	54.67	75	9e-11	nucleoporin p54-like; K14308 nuclear pore complex protein Nup54
CL4569.Contig1_All	oaa:100078878	62.71	59	8e-10	nuclear pore complex protein Nup54-like; K14308 nuclear pore complex protein Nup54
CL4569.Contig1_All	dre:335750	40.35	114	2e-09	nup54, wu:fp63g06, zgc:77551; nucleoporin 54; K14308 nuclear pore complex protein Nup54
CL4569.Contig1_All	tgu:100217540	56.06	66	3e-09	similar to nucleoporin 54kDa; K14308 nuclear pore complex protein Nup54
CL4569.Contig1_All	mgp:100543405	61.82	55	1e-08	nuclear pore complex protein Nup54-like; K14308 nuclear pore complex protein Nup54
CL4569.Contig1_All	cqu:CpipJ_CPIJ010583	44.74	76	1e-06	nucleoporin P54; K14308 nuclear pore complex protein Nup54
CL4569.Contig1_All	tca:658410	42.22	90	3e-06	similar to CG8831-PA; K14308 nuclear pore complex protein Nup54
CL4569.Contig2_All	xtr:550103	55.56	117	2e-21	nup54; nucleoporin 54kDa; K14308 nuclear pore complex protein Nup54
CL4569.Contig2_All	dre:335750	46.85	143	1e-18	nup54, wu:fp63g06, zgc:77551; nucleoporin 54; K14308 nuclear pore complex protein Nup54
CL4569.Contig2_All	pon:100455244	50	112	5e-18	nucleoporin p54-like; K14308 nuclear pore complex protein Nup54
CL4569.Contig2_All	cfa:487813	49.11	112	1e-17	NUP54; nucleoporin 54kDa; K14308 nuclear pore complex protein Nup54
CL4569.Contig2_All	aml:100470201	49.11	112	2e-17	nucleoporin p54-like; K14308 nuclear pore complex protein Nup54
CL4569.Contig2_All	mdo:100016708	57.32	82	1e-14	NUP54; nucleoporin 54kDa; K14308 nuclear pore complex protein Nup54
CL4569.Contig2_All	hsa:53371	46.9	113	2e-13	NUP54, MGC13407; nucleoporin 54kDa; K14308 nuclear pore complex protein Nup54
CL4569.Contig2_All	hmg:100213351	43.86	114	3e-13	similar to nucleoporin 54kDa; K14308 nuclear pore complex protein Nup54
CL4569.Contig2_All	spu:581674	41.96	143	4e-13	similar to nucleoporin p54; K14308 nuclear pore complex protein Nup54
CL4569.Contig2_All	rno:53372	44.25	113	1e-12	Nup54; nucleoporin 54; K14308 nuclear pore complex protein Nup54
CL4569.Contig2_All	bta:506916	45.13	113	1e-12	NUP54, MGC137666; nucleoporin 54kDa; K14308 nuclear pore complex protein Nup54
CL4569.Contig2_All	gga:422639	55.56	81	2e-12	NUP54; nucleoporin 54kDa; K14308 nuclear pore complex protein Nup54
CL4569.Contig2_All	mmu:269113	44.25	113	2e-12	Nup54, 3110079L04Rik, 54kDa; nucleoporin 54; K14308 nuclear pore complex protein Nup54
CL4569.Contig2_All	ecb:100051138	44.25	113	2e-12	nuclear pore complex protein Nup54-like; K14308 nuclear pore complex protein Nup54
CL4569.Contig2_All	ssc:100512118	50	84	2e-12	NUP54; nucleoporin 54kDa; K14308 nuclear pore complex protein Nup54
CL4569.Contig2_All	mmu:227720	40.16	122	8e-12	Nup214, BC039282, CAN, D2H9S46E, MGC37347; nucleoporin 214; K14317 nuclear pore complex protein Nup214
CL4569.Contig2_All	hmg:100212577	42.86	133	1e-11	similar to nucleoporin 98kDa; K14297 nuclear pore complex protein Nup98-Nup96
CL4569.Contig2_All	acs:100553647	52.44	82	3e-11	nuclear pore complex protein Nup54-like; K14308 nuclear pore complex protein Nup54
CL4569.Contig2_All	aag:AaeL_AAEL006544	41.54	130	3e-11	nucleoporin P54; K14308 nuclear pore complex protein Nup54
CL4569.Contig2_All	xla:398799	50.6	83	3e-11	nup54, MGC68541; nucleoporin 54kDa; K14308 nuclear pore complex protein Nup54
CL4570.Contig1_All	dre:541429	74.48	239	3e-106	aoc3, wu:fa94a08, wu:fe14c05; zgc:113006 (EC:1.4.3.6); K00276 primary-amine oxidase [EC:1.4.3.21]
CL4570.Contig1_All	acs:100552532	54.81	239	3e-75	membrane primary amine oxidase-like; K00276 primary-amine oxidase [EC:1.4.3.21]
CL4570.Contig1_All	mgp:100545760	52.48	242	3e-71	membrane primary amine oxidase-like; K00276 primary-amine oxidase [EC:1.4.3.21]
CL4570.Contig1_All	gga:428308	52.89	242	7e-71	AOC3, AOC2; amine oxidase, copper containing 3 (vascular adhesion protein 1); K00276 primary-amine oxidase [EC:1.4.3.21]
CL4570.Contig1_All	acs:100551923	53.06	245	5e-70	membrane primary amine oxidase-like; K00276 primary-amine oxidase [EC:1.4.3.21]
CL4570.Contig1_All	xtr:594972	54.47	235	3e-68	aoc3, MGC107885, aoc2; amine oxidase, copper containing 3 (vascular adhesion protein 1) (EC:1.4.3.22); K00276 primary-amine oxidase [EC:1.4.3.21]
CL4570.Contig1_All	rno:29473	50.83	240	2e-67	Aoc3, SSAO; amine oxidase, copper containing 3 (vascular adhesion protein 1) (EC:1.4.3.21); K00276 primary-amine oxidase [EC:1.4.3.21]
CL4570.Contig1_All	xla:446874	53.62	235	4e-67	aoc3, MGC80876, aoc2; amine oxidase, copper containing 3 (vascular adhesion protein 1) (EC:1.4.3.22); K00276 primary-amine oxidase [EC:1.4.3.21]
CL4570.Contig1_All	gga:420015	52.17	230	8e-67	AOC3; amine oxidase, copper containing 3 (vascular adhesion protein 1); K00276 primary-amine oxidase [EC:1.4.3.21]
CL4570.Contig1_All	mgp:100548064	52.17	230	2e-66	membrane primary amine oxidase-like; K00276 primary-amine oxidase [EC:1.4.3.21]
CL4570.Contig1_All	mdo:100011232	52.4	229	2e-66	AOC2; amine oxidase, copper containing 2 (retina-specific); K00276 primary-amine oxidase [EC:1.4.3.21]
CL4570.Contig1_All	tgu:100190280	58.29	199	3e-66	proteaseome (prosome macropain) 28 subunit 3-like; K00276 primary-amine oxidase [EC:1.4.3.21]
CL4570.Contig1_All	bta:281002	50.42	240	6e-66	AOC3, BOLAO; amine oxidase, copper containing 3 (vascular adhesion protein 1) (EC:1.4.3.21); K00276 primary-amine oxidase [EC:1.4.3.21]
CL4570.Contig1_All	mmu:11754	50	240	6e-66	Aoc3, SSAO, VAP1; amine oxidase, copper containing 3 (EC:1.4.3.21); K00276 primary-amine oxidase [EC:1.4.3.21]
CL4570.Contig1_All	bta:789307	49.59	242	2e-65	SAO, BSAO; amine oxidase, copper containing 3 (EC:1.4.3.21); K00276 primary-amine oxidase [EC:1.4.3.21]
CL4570.Contig1_All	mcc:100431015	51.53	229	1e-64	AOC2; amine oxidase, copper containing 2 (retina-specific); K00276 primary-amine oxidase [EC:1.4.3.21]
CL4570.Contig1_All	hsa:8639	49.58	240	1e-64	AOC3, HPAO, SSAO, VAP-1, VAP1; amine oxidase, copper containing 3 (vascular adhesion protein 1) (EC:1.4.3.21); K00276 primary-amine oxidase [EC:1.4.3.21]
CL4570.Contig1_All	ptr:100610374	51.53	229	2e-64	AOC2; amine oxidase, copper containing 2 (retina-specific); K00276 primary-amine oxidase [EC:1.4.3.21]
CL4570.Contig1_All	mdo:100011196	50.44	226	2e-64	membrane primary amine oxidase-like; K00276 primary-amine oxidase [EC:1.4.3.21]
CL4570.Contig1_All	aml:100474209	47.92	240	2e-64	membrane primary amine oxidase-like; K00276 primary-amine oxidase [EC:1.4.3.21]
CL4570.Contig2_All	dre:541429	82.13	431	0	aoc3, wu:fa94a08, wu:fe14c05; zgc:113006 (EC:1.4.3.6); K00276 primary-amine oxidase [EC:1.4.3.21]
CL4570.Contig2_All	gga:428308	57.08	431	8e-147	AOC3, AOC2; amine oxidase, copper containing 3 (vascular adhesion protein 1); K00276 primary-amine oxidase [EC:1.4.3.21]
CL4570.Contig2_All	mgp:100545760	56.38	431	2e-145	membrane primary amine oxidase-like; K00276 primary-amine oxidase [EC:1.4.3.21]
CL4570.Contig2_All	acs:100552532	54.29	431	1e-143	membrane primary amine oxidase-like; K00276 primary-amine oxidase [EC:1.4.3.21]
CL4570.Contig2_All	xtr:594972	56.91	427	1e-141	aoc3, MGC107885, aoc2; amine oxidase, copper containing 3 (vascular adhesion protein 1) (EC:1.4.3.22); K00276 primary-amine oxidase [EC:1.4.3.21]
CL4570.Contig2_All	tgu:100190280	59.59	391	7e-141	proteaseome (prosome macropain) 28 subunit 3-like; K00276 primary-amine oxidase [EC:1.4.3.21]
CL4570.Contig2_All	xla:446874	55.74	427	1e-138	aoc3, MGC80876, aoc2; amine oxidase, copper containing 3 (vascular adhesion protein 1) (EC:1.4.3.22); K00276 primary-amine oxidase [EC:1.4.3.21]
CL4570.Contig2_All	mgp:100548064	54.67	428	4e-138	membrane primary amine oxidase-like; K00276 primary-amine oxidase [EC:1.4.3.21]
CL4570.Contig2_All	gga:420015	54.67	428	5e-138	AOC3; amine oxidase, copper containing 3 (vascular adhesion protein 1); K00276 primary-amine oxidase [EC:1.4.3.21]
CL4570.Contig2_All	acs:100551923	52.44	431	2e-133	membrane primary amine oxidase-like; K00276 primary-amine oxidase [EC:1.4.3.21]
CL4570.Contig2_All	rno:29473	50.7	426	1e-132	Aoc3, SSAO; amine oxidase, copper containing 3 (vascular adhesion protein 1) (EC:1.4.3.21); K00276 primary-amine oxidase [EC:1.4.3.21]
CL4570.Contig2_All	bta:789307	50.7	428	7e-132	SAO, BSAO; amine oxidase, copper containing 3 (EC:1.4.3.21); K00276 primary-amine oxidase [EC:1.4.3.21]
CL4570.Contig2_All	bta:281002	50.7	426	4e-131	AOC3, BOLAO; amine oxidase, copper containing 3 (vascular adhesion protein 1) (EC:1.4.3.21); K00276 primary-amine oxidase [EC:1.4.3.21]
CL4570.Contig2_All	cfa:480511	50.23	426	5e-131	membrane primary amine oxidase-like; K00276 primary-amine oxidase [EC:1.4.3.21]
CL4570.Contig2_All	aml:100474209	49.3	426	1e-130	membrane primary amine oxidase-like; K00276 primary-amine oxidase [EC:1.4.3.21]
CL4570.Contig2_All	mmu:11754	49.77	426	2e-130	Aoc3, SSAO, VAP1; amine oxidase, copper containing 3 (EC:1.4.3.21); K00276 primary-amine oxidase [EC:1.4.3.21]
CL4570.Contig2_All	mcc:100431015	50.93	428	7e-130	AOC2; amine oxidase, copper containing 2 (retina-specific); K00276 primary-amine oxidase [EC:1.4.3.21]
CL4570.Contig2_All	mcc:708053	49.76	424	9e-130	AOC3; amine oxidase, copper containing 3 (vascular adhesion protein 1); K00276 primary-amine oxidase [EC:1.4.3.21]
CL4570.Contig2_All	ptr:100610374	51.4	428	1e-129	AOC2; amine oxidase, copper containing 2 (retina-specific); K00276 primary-amine oxidase [EC:1.4.3.21]
CL4570.Contig2_All	mdo:100011232	50.23	428	2e-128	AOC2; amine oxidase, copper containing 2 (retina-specific); K00276 primary-amine oxidase [EC:1.4.3.21]
CL4574.Contig1_All	mmu:20020	30.9	288	4e-15	Polr2a, 220kDa, Rpb1, Rpo2-1; polymerase (RNA) II (DNA directed) polypeptide A (EC:2.7.7.6); K03006 DNA-directed RNA polymerase II subunit RPB1 [EC:2.7.7.6]
CL4574.Contig1_All	acs:100561860	30.56	288	1e-14	polr2a; polymerase (RNA) II (DNA directed) polypeptide A, 220kDa; K03006 DNA-directed RNA polymerase II subunit RPB1 [EC:2.7.7.6]
CL4574.Contig1_All	mdo:100014728	30.56	288	1e-14	POLR2A; polymerase (RNA) II (DNA directed) polypeptide A, 220kDa; K03006 DNA-directed RNA polymerase II subunit RPB1 [EC:2.7.7.6]
CL4574.Contig1_All	bta:282312	30.56	288	1e-14	POLR2A; polymerase (RNA) II (DNA directed) polypeptide A, 220kDa; K03006 DNA-directed RNA polymerase II subunit RPB1 [EC:2.7.7.6]
CL4574.Contig1_All	aml:100466109	30.56	288	1e-14	POLR2A; polymerase (RNA) II (DNA directed) polypeptide A, 220kDa; K03006 DNA-directed RNA polymerase II subunit RPB1 [EC:2.7.7.6]
CL4574.Contig1_All	rno:363633	30.56	288	1e-14	Polr2a, Rpo2-1; polymerase (RNA) II (DNA directed) polypeptide A; K03006 DNA-directed RNA polymerase II subunit RPB1 [EC:2.7.7.6]
CL4574.Contig1_All	hsa:5430	30.56	288	1e-14	POLR2A, MGC75453, POLR2, POLRA, RPB1, RPBh1, RPO2, RPOL2, RpIILS, hRPB220, hsRPB1; polymerase (RNA) II (DNA directed) polypeptide A, 220kDa (EC:2.7.7.6 2.7.7.48); K03006 DNA-directed RNA polymerase II subunit RPB1 [EC:2.7.7.6]
CL4574.Contig1_All	hmg:100204515	30.23	311	2e-14	similar to DNA-directed RNA polymerase II subunit RPB1; K03006 DNA-directed RNA polymerase II subunit RPB1 [EC:2.7.7.6]
CL4574.Contig1_All	mdo:100030834	26.62	293	4e-14	uncharacterized LOC100030834; K03626 nascent polypeptide-associated complex subunit alpha
CL4574.Contig1_All	xtr:100498183	29.93	284	5e-14	DNA-directed RNA polymerase II subunit RPB1-like; K03006 DNA-directed RNA polymerase II subunit RPB1 [EC:2.7.7.6]
CL4574.Contig1_All	dre:553347	30.77	273	1e-13	polr2a, im:7136071; polymerase (RNA) II (DNA directed) polypeptide A; K03006 DNA-directed RNA polymerase II subunit RPB1 [EC:2.7.7.6]
CL4574.Contig1_All	spu:583794	29.97	287	3e-13	similar to DNA-directed RNA polymerase II largest subunit (RPB1); K03006 DNA-directed RNA polymerase II subunit RPB1 [EC:2.7.7.6]
CL4574.Contig1_All	mmu:13800	27.97	286	4e-13	Enah, AI464316, AW045240, Mena, Ndpp1, WBP8; enabled homolog (Drosophila); K05746 enabled
CL4574.Contig1_All	hsa:4583	24.24	264	4e-13	MUC2, MLP, MUC-2, SMUC; mucin 2, oligomeric mucus/gel-forming; K10955 intestinal mucin-2
CL4574.Contig1_All	gga:396544	24.26	305	7e-13	NACA, PTGES3, TEBP, cPGES; nascent polypeptide-associated complex alpha subunit; K03626 nascent polypeptide-associated complex subunit alpha
CL4574.Contig1_All	xtr:733804	31.77	192	1e-12	srcap; Snf2-related CREBBP activator protein; K11661 helicase SRCAP [EC:3.6.4.-]
CL4574.Contig1_All	spu:574695	28.68	272	2e-12	similar to bromodomain containing 3; K11721 bromodomain-containing protein 3
CL4574.Contig1_All	mdo:100029791	27.83	327	2e-12	uncharacterized LOC100029791; K11661 helicase SRCAP [EC:3.6.4.-]
CL4574.Contig1_All	pon:100442005	26.19	294	3e-12	histone-lysine N-methyltransferase MLL4-like; K14959 histone-lysine N-methyltransferase MLL4 [EC:2.1.1.43]
CL4574.Contig1_All	ptr:454463	27.8	277	3e-12	POLR2A; polymerase (RNA) II (DNA directed) polypeptide A, 220kDa; K03006 DNA-directed RNA polymerase II subunit RPB1 [EC:2.7.7.6]
CL4574.Contig2_All	xtr:733804	31.77	192	7e-13	srcap; Snf2-related CREBBP activator protein; K11661 helicase SRCAP [EC:3.6.4.-]
CL4574.Contig2_All	mmu:13800	30.65	186	1e-11	Enah, AI464316, AW045240, Mena, Ndpp1, WBP8; enabled homolog (Drosophila); K05746 enabled
CL4574.Contig2_All	spu:574695	31.92	213	3e-11	similar to bromodomain containing 3; K11721 bromodomain-containing protein 3
CL4574.Contig2_All	dre:563805	29.27	205	3e-11	enah, id:ibd2798, si:ch211-215p14.1; enabled homolog (Drosophila); K05746 enabled
CL4574.Contig2_All	dya:Dyak_GE15824	27.5	200	5e-11	GE15824 gene product from transcript GE15824-RA; K11651 SWI/SNF-related matrix-associated actin-dependent regulator of chromatin subfamily E, member 1
CL4574.Contig2_All	dvi:Dvir_GJ24177	34.88	129	9e-11	GJ24177 gene product from transcript GJ24177-RA; K05747 Wiskott-Aldrich syndrome protein
CL4574.Contig2_All	dme:Dmel_CG7055	28.14	199	9e-11	dalao; CG7055 gene product from transcript CG7055-RA; K11651 SWI/SNF-related matrix-associated actin-dependent regulator of chromatin subfamily E, member 1
CL4574.Contig2_All	dse:Dsec_GM13722	28.72	195	3e-10	GM13722 gene product from transcript GM13722-RA; K11651 SWI/SNF-related matrix-associated actin-dependent regulator of chromatin subfamily E, member 1
CL4574.Contig2_All	dpe:Dper_GL26801	27.96	211	3e-10	GL26801 gene product from transcript GL26801-RA; K11651 SWI/SNF-related matrix-associated actin-dependent regulator of chromatin subfamily E, member 1
CL4574.Contig2_All	dan:Dana_GF19131	30.61	196	3e-10	GF19131 gene product from transcript GF19131-RA; K11651 SWI/SNF-related matrix-associated actin-dependent regulator of chromatin subfamily E, member 1
CL4574.Contig2_All	cfa:487343	25.23	218	3e-10	WASF2; WAS protein family, member 2; K05748 WAS protein family, member 2
CL4574.Contig2_All	der:Dere_GG18291	27.08	192	4e-10	GG18291 gene product from transcript GG18291-RA; K11651 SWI/SNF-related matrix-associated actin-dependent regulator of chromatin subfamily E, member 1
CL4574.Contig2_All	cfa:490390	26.01	223	6e-10	uncharacterized LOC490390; K05746 enabled
CL4574.Contig2_All	mdo:100030834	26.17	256	8e-10	uncharacterized LOC100030834; K03626 nascent polypeptide-associated complex subunit alpha
CL4574.Contig2_All	pon:100457429	28.1	242	8e-10	mucin-7-like; K13909 mucin-7
CL4574.Contig2_All	gga:396544	27.9	233	1e-09	NACA, PTGES3, TEBP, cPGES; nascent polypeptide-associated complex alpha subunit; K03626 nascent polypeptide-associated complex subunit alpha
CL4574.Contig2_All	dmo:Dmoj_GI10525	35.66	129	1e-09	GI10525 gene product from transcript GI10525-RA; K05747 Wiskott-Aldrich syndrome protein
CL4574.Contig2_All	gga:374180	26.87	227	1e-09	ENAH; enabled homolog (Drosophila); K05746 enabled
CL4574.Contig2_All	spu:583794	27.98	243	2e-09	similar to DNA-directed RNA polymerase II largest subunit (RPB1); K03006 DNA-directed RNA polymerase II subunit RPB1 [EC:2.7.7.6]
CL4574.Contig2_All	mdo:100029791	28.24	255	2e-09	uncharacterized LOC100029791; K11661 helicase SRCAP [EC:3.6.4.-]
CL4575.Contig1_All	dre:437025	97.31	223	5e-123	yeats4, zgc:100841; YEATS domain containing 4; K11341 YEATS domain-containing protein 4
CL4575.Contig1_All	aml:100482765	93.27	223	2e-115	YEATS domain-containing protein 4-like; K11341 YEATS domain-containing protein 4
CL4575.Contig1_All	mmu:64050	93.27	223	2e-115	Yeats4, 4930573H17Rik, B230215M10Rik, GAS41, NuBI-1; YEATS domain containing 4; K11341 YEATS domain-containing protein 4
CL4575.Contig1_All	pon:100451642	93.27	223	2e-115	YEATS domain-containing protein 4-like; K11341 YEATS domain-containing protein 4
CL4575.Contig1_All	ptr:452069	93.27	223	2e-115	YEATS4; YEATS domain containing 4; K11341 YEATS domain-containing protein 4
CL4575.Contig1_All	hsa:8089	93.27	223	2e-115	YEATS4, 4930573H17Rik, B230215M10Rik, GAS41, NUBI-1, YAF9; YEATS domain containing 4; K11341 YEATS domain-containing protein 4
CL4575.Contig1_All	mdo:100011152	92.83	223	5e-115	YEATS domain-containing protein 4-like; K11341 YEATS domain-containing protein 4
CL4575.Contig1_All	bta:615330	92.83	223	5e-115	YEATS4, MGC133571; YEATS domain containing 4; K11341 YEATS domain-containing protein 4
CL4575.Contig1_All	rno:299810	92.83	223	5e-115	Yeats4, RGD1305741; YEATS domain containing 4; K11341 YEATS domain-containing protein 4
CL4575.Contig1_All	tgu:100217948	92.38	223	8e-115	YEATS domain containing 4; K11341 YEATS domain-containing protein 4
CL4575.Contig1_All	cfa:474443	93.24	222	8e-115	YEATS4; YEATS domain containing 4; K11341 YEATS domain-containing protein 4
CL4575.Contig1_All	gga:771226	91.93	223	1e-114	YEATS4, GAS41; YEATS domain containing 4; K11341 YEATS domain-containing protein 4
CL4575.Contig1_All	xtr:448430	91.03	223	9e-114	yeats4, MGC89432; YEATS domain containing 4; K11341 YEATS domain-containing protein 4
CL4575.Contig1_All	acs:100554373	91.03	223	2e-113	YEATS domain-containing protein 4-like; K11341 YEATS domain-containing protein 4
CL4575.Contig1_All	xla:398909	90.58	223	6e-113	yeats4, MGC68689; YEATS domain containing 4; K11341 YEATS domain-containing protein 4
CL4575.Contig1_All	mgp:100547659	91.9	210	5e-107	YEATS domain-containing protein 4-like; K11341 YEATS domain-containing protein 4
CL4575.Contig1_All	ecb:100059724	92.82	209	8e-107	YEATS domain-containing protein 4-like; K11341 YEATS domain-containing protein 4
CL4575.Contig1_All	oaa:100080877	92.34	209	5e-106	YEATS domain-containing protein 4-like; K11341 YEATS domain-containing protein 4
CL4575.Contig1_All	spu:587180	71.36	220	2e-91	similar to YEATS domain containing 4; K11341 YEATS domain-containing protein 4
CL4575.Contig1_All	cin:100182070	69.34	212	2e-84	similar to YEATS domain containing 4; K11341 YEATS domain-containing protein 4
CL4575.Contig2_All	dre:437025	97.35	226	6e-125	yeats4, zgc:100841; YEATS domain containing 4; K11341 YEATS domain-containing protein 4
CL4575.Contig2_All	aml:100482765	93.36	226	2e-117	YEATS domain-containing protein 4-like; K11341 YEATS domain-containing protein 4
CL4575.Contig2_All	mmu:64050	93.36	226	2e-117	Yeats4, 4930573H17Rik, B230215M10Rik, GAS41, NuBI-1; YEATS domain containing 4; K11341 YEATS domain-containing protein 4
CL4575.Contig2_All	pon:100451642	93.36	226	2e-117	YEATS domain-containing protein 4-like; K11341 YEATS domain-containing protein 4
CL4575.Contig2_All	ptr:452069	93.36	226	2e-117	YEATS4; YEATS domain containing 4; K11341 YEATS domain-containing protein 4
CL4575.Contig2_All	hsa:8089	93.36	226	2e-117	YEATS4, 4930573H17Rik, B230215M10Rik, GAS41, NUBI-1, YAF9; YEATS domain containing 4; K11341 YEATS domain-containing protein 4
CL4575.Contig2_All	mdo:100011152	92.92	226	6e-117	YEATS domain-containing protein 4-like; K11341 YEATS domain-containing protein 4
CL4575.Contig2_All	bta:615330	92.92	226	6e-117	YEATS4, MGC133571; YEATS domain containing 4; K11341 YEATS domain-containing protein 4
CL4575.Contig2_All	rno:299810	92.92	226	6e-117	Yeats4, RGD1305741; YEATS domain containing 4; K11341 YEATS domain-containing protein 4
CL4575.Contig2_All	tgu:100217948	92.48	226	9e-117	YEATS domain containing 4; K11341 YEATS domain-containing protein 4
CL4575.Contig2_All	gga:771226	92.04	226	1e-116	YEATS4, GAS41; YEATS domain containing 4; K11341 YEATS domain-containing protein 4
CL4575.Contig2_All	xtr:448430	91.15	226	1e-115	yeats4, MGC89432; YEATS domain containing 4; K11341 YEATS domain-containing protein 4
CL4575.Contig2_All	acs:100554373	91.15	226	2e-115	YEATS domain-containing protein 4-like; K11341 YEATS domain-containing protein 4
CL4575.Contig2_All	xla:398909	90.71	226	7e-115	yeats4, MGC68689; YEATS domain containing 4; K11341 YEATS domain-containing protein 4
CL4575.Contig2_All	cfa:474443	93.24	222	7e-115	YEATS4; YEATS domain containing 4; K11341 YEATS domain-containing protein 4
CL4575.Contig2_All	mgp:100547659	91.9	210	4e-107	YEATS domain-containing protein 4-like; K11341 YEATS domain-containing protein 4
CL4575.Contig2_All	ecb:100059724	92.82	209	7e-107	YEATS domain-containing protein 4-like; K11341 YEATS domain-containing protein 4
CL4575.Contig2_All	oaa:100080877	92.34	209	4e-106	YEATS domain-containing protein 4-like; K11341 YEATS domain-containing protein 4
CL4575.Contig2_All	spu:587180	71.36	220	1e-91	similar to YEATS domain containing 4; K11341 YEATS domain-containing protein 4
CL4575.Contig2_All	cin:100182070	69.34	212	2e-84	similar to YEATS domain containing 4; K11341 YEATS domain-containing protein 4
CL4576.Contig2_All	dre:100136866	31.13	151	3e-09	zgc:172295 (EC:2.7.1.30); K00864 glycerol kinase [EC:2.7.1.30]
CL4576.Contig2_All	mdo:100018582	30.3	132	4e-09	glycerol kinase-like; K00864 glycerol kinase [EC:2.7.1.30]
CL4576.Contig2_All	acs:100558273	33.33	108	1e-08	glycerol kinase-like; K00864 glycerol kinase [EC:2.7.1.30]
CL4576.Contig2_All	api:100164331	32.06	131	1e-08	glycerol kinase-like; K00864 glycerol kinase [EC:2.7.1.30]
CL4576.Contig2_All	xtr:100038285	33.33	108	2e-08	gk, gk1, gk2, gkd, gyk; glycerol kinase (EC:2.7.1.30); K00864 glycerol kinase [EC:2.7.1.30]
CL4576.Contig2_All	oaa:100075036	33.33	108	2e-08	glycerol kinase-like; K00864 glycerol kinase [EC:2.7.1.30]
CL4576.Contig2_All	aml:100469143	28.03	132	2e-08	GK2; glycerol kinase 2; K00864 glycerol kinase [EC:2.7.1.30]
CL4576.Contig2_All	mdo:100016814	34.26	108	3e-08	glycerol kinase-like; K00864 glycerol kinase [EC:2.7.1.30]
CL4576.Contig2_All	tgu:100232763	32.41	108	3e-08	glycerol kinase; K00864 glycerol kinase [EC:2.7.1.30]
CL4576.Contig2_All	mgp:100546541	32.41	108	3e-08	glycerol kinase-like; K00864 glycerol kinase [EC:2.7.1.30]
CL4576.Contig2_All	gga:418589	32.41	108	3e-08	GK; glycerol kinase; K00864 glycerol kinase [EC:2.7.1.30]
CL4576.Contig2_All	ptr:465555	29.55	132	4e-08	glycerol kinase-like; K00864 glycerol kinase [EC:2.7.1.30]
CL4576.Contig2_All	xla:380332	32.41	108	4e-08	gk, MGC69102, gk1, gk2, gkd, gyk; glycerol kinase (EC:2.7.1.30); K00864 glycerol kinase [EC:2.7.1.30]
CL4576.Contig2_All	ecb:100051016	29.55	132	4e-08	glycerol kinase-like; K00864 glycerol kinase [EC:2.7.1.30]
CL4576.Contig2_All	ssc:100233182	28.48	151	4e-08	GK; glycerol kinase (EC:2.7.1.30); K00864 glycerol kinase [EC:2.7.1.30]
CL4576.Contig2_All	ssc:100523928	29.55	132	4e-08	glycerol kinase-like; K00864 glycerol kinase [EC:2.7.1.30]
CL4576.Contig2_All	bta:505987	29.55	132	4e-08	GK, MGC142800; glycerol kinase (EC:2.7.1.30); K00864 glycerol kinase [EC:2.7.1.30]
CL4576.Contig2_All	aml:100478394	29.55	132	4e-08	glycerol kinase-like; K00864 glycerol kinase [EC:2.7.1.30]
CL4576.Contig2_All	cfa:480872	29.55	132	4e-08	GK; glycerol kinase; K00864 glycerol kinase [EC:2.7.1.30]
CL4576.Contig2_All	cfa:478448	28.03	132	4e-08	GK2; glycerol kinase 2; K00864 glycerol kinase [EC:2.7.1.30]
CL4578.Contig1_All	dme:Dmel_CG3373	32.22	90	9e-07	Hmu; Hemomucin (EC:3.4.21.- 4.3.3.2); K01774 [EC:4.-.-.-]
CL4578.Contig2_All	ssc:100521629	32.5	200	9e-09	SRRM1; serine/arginine repetitive matrix 1; K13171 serine/arginine repetitive matrix protein 1
CL4578.Contig2_All	rno:499390	33.33	216	3e-08	Clasrp, Sfrs16, Srsf16; CLK4-associating serine/arginine rich protein; K13168 splicing factor, arginine/serine-rich 16
CL4578.Contig2_All	hsa:11129	31.67	221	3e-08	CLASRP, CLASP, FLJ90109, SFRS16, SWAP2; CLK4-associating serine/arginine rich protein; K13168 splicing factor, arginine/serine-rich 16
CL4578.Contig2_All	oaa:100078424	30.5	200	5e-08	uncharacterized LOC100078424; K13171 serine/arginine repetitive matrix protein 1
CL4578.Contig2_All	pon:100173713	32	200	5e-08	SRRM1; serine/arginine repetitive matrix 1; K13171 serine/arginine repetitive matrix protein 1
CL4578.Contig2_All	ptr:456632	32	200	5e-08	SRRM1; serine/arginine repetitive matrix 1; K13171 serine/arginine repetitive matrix protein 1
CL4578.Contig2_All	hsa:10250	32	200	5e-08	SRRM1, 160-KD, MGC39488, POP101, SRM160; serine/arginine repetitive matrix 1; K13171 serine/arginine repetitive matrix protein 1
CL4578.Contig2_All	cfa:478185	32	200	6e-08	SRRM1; serine/arginine repetitive matrix 1; K13171 serine/arginine repetitive matrix protein 1
CL4578.Contig2_All	mdo:100017905	32.93	82	8e-08	ubiquitin carboxyl-terminal hydrolase 11-like; K11835 ubiquitin carboxyl-terminal hydrolase 4/11/15 [EC:3.1.2.15]
CL4578.Contig2_All	cfa:476436	31.53	222	8e-08	CLASRP, SFRS16; CLK4-associating serine/arginine rich protein; K13168 splicing factor, arginine/serine-rich 16
CL4578.Contig2_All	dya:Dyak_GE12732	31.37	153	1e-07	GE12732 gene product from transcript GE12732-RA; K13100 pre-mRNA-splicing factor CWC22
CL4578.Contig2_All	aml:100474834	31.02	245	1e-07	SRRM2; serine/arginine repetitive matrix 2; K13172 serine/arginine repetitive matrix protein 2
CL4578.Contig2_All	mcc:712258	31.5	200	1e-07	serine/arginine repetitive matrix protein 1-like; K13171 serine/arginine repetitive matrix protein 1
CL4578.Contig2_All	mmu:53609	33.33	216	2e-07	Clasrp, Clasp, MGC118002, Sfrs16, Srsf16, Swap2; CLK4-associating serine/arginine rich protein; K13168 splicing factor, arginine/serine-rich 16
CL4578.Contig2_All	mcc:713561	31.84	223	2e-07	splicing factor, arginine/serine-rich 16-like; K13168 splicing factor, arginine/serine-rich 16
CL4578.Contig2_All	ptr:456120	31.84	223	2e-07	CLASRP, SFRS16; CLK4-associating serine/arginine rich protein; K13168 splicing factor, arginine/serine-rich 16
CL4578.Contig2_All	bta:509208	32.87	216	2e-07	CLASRP, MGC152223, SFRS16; CLK4-associating serine/arginine rich protein; K13168 splicing factor, arginine/serine-rich 16
CL4578.Contig2_All	pon:100451429	31.84	223	2e-07	splicing factor, arginine/serine-rich 16-like; K13168 splicing factor, arginine/serine-rich 16
CL4578.Contig2_All	mdo:100010857	30.5	200	7e-07	uncharacterized LOC100010857; K13171 serine/arginine repetitive matrix protein 1
CL4578.Contig2_All	oaa:100075123	27.73	256	9e-07	uncharacterized LOC100075123; K13172 serine/arginine repetitive matrix protein 2
CL4579.Contig2_All	dre:431716	89.74	39	2e-11	SSAT-1, bZ1F1.2; zgc:91957 (EC:2.3.1.57); K00657 diamine N-acetyltransferase [EC:2.3.1.57]
CL4579.Contig2_All	dre:565700	78.05	41	9e-11	sat1a, zgc:114142; spermidine/spermine N1-acetyltransferase 1a (EC:2.3.1.57); K00657 diamine N-acetyltransferase [EC:2.3.1.57]
CL4579.Contig2_All	mgp:100547154	74.36	39	4e-09	diamine acetyltransferase 1-like; K00657 diamine N-acetyltransferase [EC:2.3.1.57]
CL4579.Contig2_All	gga:374006	74.36	39	4e-09	SAT1, SAT; spermidine/spermine N1-acetyltransferase 1 (EC:2.3.1.57); K00657 diamine N-acetyltransferase [EC:2.3.1.57]
CL4579.Contig2_All	tgu:100190555	74.36	39	6e-09	spermidine/spermine N1-acetyl transferase 1-like; K00657 diamine N-acetyltransferase [EC:2.3.1.57]
CL4579.Contig2_All	mdo:100010615	73.17	41	6e-09	diamine acetyltransferase 1-like; K00657 diamine N-acetyltransferase [EC:2.3.1.57]
CL4579.Contig2_All	acs:100561557	68.29	41	4e-08	diamine acetyltransferase 1-like; K00657 diamine N-acetyltransferase [EC:2.3.1.57]
CL4579.Contig2_All	xtr:493359	68.29	41	4e-07	sat1, MGC79460, dc21, kfsd, kfsdx, sat, ssat, ssat-1; spermidine/spermine N1-acetyltransferase 1 (EC:2.3.1.57); K00657 diamine N-acetyltransferase [EC:2.3.1.57]
CL4579.Contig2_All	rno:302642	65.85	41	1e-06	Sat1, Ab2-402, SSAT, Sat; spermidine/spermine N1-acetyl transferase 1 (EC:2.3.1.57); K00657 diamine N-acetyltransferase [EC:2.3.1.57]
CL4579.Contig2_All	xla:447322	65.85	41	1e-06	sat1-b, dc21, kfsd, kfsdx, sat1, sat1b, ssat, ssat-1; spermidine/spermine N1-acetyltransferase 1; K00657 diamine N-acetyltransferase [EC:2.3.1.57]
CL4579.Contig2_All	ssc:397645	65.85	41	1e-06	SAT1, SAT; spermidine/spermine N1-acetyltransferase 1 (EC:2.3.1.57); K00657 diamine N-acetyltransferase [EC:2.3.1.57]
CL4579.Contig2_All	mmu:20229	63.41	41	1e-06	Sat1, AA617398, SSAT, Sat; spermidine/spermine N1-acetyl transferase 1 (EC:2.3.1.57); K00657 diamine N-acetyltransferase [EC:2.3.1.57]
CL4579.Contig2_All	mcc:697884	65.85	41	1e-06	SAT1, SAT; diamine acetyltransferase 1-like; K00657 diamine N-acetyltransferase [EC:2.3.1.57]
CL4579.Contig2_All	pon:100459131	65.85	41	1e-06	diamine acetyltransferase 1-like; K00657 diamine N-acetyltransferase [EC:2.3.1.57]
CL4579.Contig2_All	ptr:465538	65.85	41	1e-06	SAT1, SAT; spermidine/spermine N1-acetyltransferase 1; K00657 diamine N-acetyltransferase [EC:2.3.1.57]
CL4579.Contig2_All	hsa:6303	65.85	41	1e-06	SAT1, DC21, KFSD, KFSDX, SAT, SSAT, SSAT-1; spermidine/spermine N1-acetyltransferase 1 (EC:2.3.1.57); K00657 diamine N-acetyltransferase [EC:2.3.1.57]
CL4579.Contig2_All	ecb:100051982	65.85	41	2e-06	diamine acetyltransferase 1-like; K00657 diamine N-acetyltransferase [EC:2.3.1.57]
CL4579.Contig2_All	bta:508861	65.85	41	2e-06	SAT1, MGC127572, SAT; spermidine/spermine N1-acetyltransferase 1 (EC:2.3.1.57); K00657 diamine N-acetyltransferase [EC:2.3.1.57]
CL4579.Contig2_All	aml:100467618	65.85	41	2e-06	diamine acetyltransferase 1-like; K00657 diamine N-acetyltransferase [EC:2.3.1.57]
CL4580.Contig1_All	mcc:692082	85.23	88	4e-37	KPNA1; karyopherin alpha 1 (importin alpha 5); K15042 importin subunit alpha-1
CL4580.Contig1_All	pon:100172964	85.23	88	4e-37	KPNA1; karyopherin alpha 1 (importin alpha 5); K15042 importin subunit alpha-1
CL4580.Contig1_All	ptr:460631	85.23	88	4e-37	KPNA1; karyopherin alpha 1 (importin alpha 5); K15042 importin subunit alpha-1
CL4580.Contig1_All	hsa:3836	85.23	88	4e-37	KPNA1, IPOA5, NPI-1, RCH2, SRP1; karyopherin alpha 1 (importin alpha 5); K15042 importin subunit alpha-1
CL4580.Contig1_All	tgu:100224021	84.09	88	1e-36	karyopherin alpha 1 (importin alpha 5); K15042 importin subunit alpha-1
CL4580.Contig1_All	xtr:394800	82.95	88	2e-36	kpna1, MGC76184, ipoa5, npi-1, rch2, srp1; karyopherin alpha 1 (importin alpha 5); K15042 importin subunit alpha-1
CL4580.Contig1_All	ecb:100070623	84.09	88	2e-36	importin subunit alpha-1-like; K15042 importin subunit alpha-1
CL4580.Contig1_All	ssc:397235	84.09	88	2e-36	KPNA1; karyopherin alpha 1 (importin alpha 5); K15042 importin subunit alpha-1
CL4580.Contig1_All	bta:539679	84.09	88	2e-36	KPNA1, MGC152064; karyopherin alpha 1 (importin alpha 5); K15042 importin subunit alpha-1
CL4580.Contig1_All	aml:100464606	84.09	88	2e-36	importin subunit alpha-1-like; K15042 importin subunit alpha-1
CL4580.Contig1_All	cfa:478585	84.09	88	2e-36	KPNA1; karyopherin alpha 1 (importin alpha 5); K15042 importin subunit alpha-1
CL4580.Contig1_All	rno:288064	84.09	88	2e-36	Kpna1; karyopherin alpha 1; K15042 importin subunit alpha-1
CL4580.Contig1_All	mmu:16646	84.09	88	2e-36	Kpna1, AW494490, IPOA5, NPI1, Rch2, mSRP1; karyopherin (importin) alpha 1; K15042 importin subunit alpha-1
CL4580.Contig1_All	acs:100554066	84.09	88	2e-36	importin subunit alpha-1-like; K15042 importin subunit alpha-1
CL4580.Contig1_All	dre:572542	81.61	87	3e-36	importin subunit alpha-1-like; K15042 importin subunit alpha-1
CL4580.Contig1_All	mgp:100551399	82.95	88	4e-36	importin subunit alpha-1-like; K15042 importin subunit alpha-1
CL4580.Contig1_All	gga:418271	82.95	88	4e-36	KPNA1; karyopherin alpha 1 (importin alpha 5); K15042 importin subunit alpha-1
CL4580.Contig1_All	mdo:100013631	82.95	88	6e-36	KPNA1; karyopherin alpha 1 (importin alpha 5); K15042 importin subunit alpha-1
CL4580.Contig1_All	dgr:Dgri_GH11072	41.25	80	9e-11	GH11072 gene product from transcript GH11072-RA; K15043 importin subunit alpha-2
CL4580.Contig1_All	dmo:Dmoj_GI17589	41.25	80	3e-10	GI17589 gene product from transcript GI17589-RA; K15043 importin subunit alpha-2
CL4580.Contig2_All	mcc:692082	91.15	113	6e-55	KPNA1; karyopherin alpha 1 (importin alpha 5); K15042 importin subunit alpha-1
CL4580.Contig2_All	pon:100172964	91.15	113	6e-55	KPNA1; karyopherin alpha 1 (importin alpha 5); K15042 importin subunit alpha-1
CL4580.Contig2_All	ptr:460631	91.15	113	6e-55	KPNA1; karyopherin alpha 1 (importin alpha 5); K15042 importin subunit alpha-1
CL4580.Contig2_All	hsa:3836	91.15	113	6e-55	KPNA1, IPOA5, NPI-1, RCH2, SRP1; karyopherin alpha 1 (importin alpha 5); K15042 importin subunit alpha-1
CL4580.Contig2_All	ecb:100070623	90.27	113	2e-54	importin subunit alpha-1-like; K15042 importin subunit alpha-1
CL4580.Contig2_All	ssc:397235	90.27	113	2e-54	KPNA1; karyopherin alpha 1 (importin alpha 5); K15042 importin subunit alpha-1
CL4580.Contig2_All	bta:539679	90.27	113	2e-54	KPNA1, MGC152064; karyopherin alpha 1 (importin alpha 5); K15042 importin subunit alpha-1
CL4580.Contig2_All	aml:100464606	90.27	113	2e-54	importin subunit alpha-1-like; K15042 importin subunit alpha-1
CL4580.Contig2_All	cfa:478585	90.27	113	2e-54	KPNA1; karyopherin alpha 1 (importin alpha 5); K15042 importin subunit alpha-1
CL4580.Contig2_All	tgu:100224021	89.38	113	7e-54	karyopherin alpha 1 (importin alpha 5); K15042 importin subunit alpha-1
CL4580.Contig2_All	xtr:394800	88.5	113	9e-54	kpna1, MGC76184, ipoa5, npi-1, rch2, srp1; karyopherin alpha 1 (importin alpha 5); K15042 importin subunit alpha-1
CL4580.Contig2_All	acs:100554066	89.38	113	1e-53	importin subunit alpha-1-like; K15042 importin subunit alpha-1
CL4580.Contig2_All	rno:288064	88.5	113	2e-53	Kpna1; karyopherin alpha 1; K15042 importin subunit alpha-1
CL4580.Contig2_All	mmu:16646	88.5	113	2e-53	Kpna1, AW494490, IPOA5, NPI1, Rch2, mSRP1; karyopherin (importin) alpha 1; K15042 importin subunit alpha-1
CL4580.Contig2_All	mdo:100013631	88.5	113	3e-53	KPNA1; karyopherin alpha 1 (importin alpha 5); K15042 importin subunit alpha-1
CL4580.Contig2_All	mgp:100551399	86.73	113	3e-52	importin subunit alpha-1-like; K15042 importin subunit alpha-1
CL4580.Contig2_All	gga:418271	86.73	113	3e-52	KPNA1; karyopherin alpha 1 (importin alpha 5); K15042 importin subunit alpha-1
CL4580.Contig2_All	dre:572542	78.76	113	7e-46	importin subunit alpha-1-like; K15042 importin subunit alpha-1
CL4580.Contig2_All	spu:583874	43.86	114	3e-18	similar to nuclear pore-targeting complex component of 58 kDa; K15043 importin subunit alpha-2
CL4580.Contig2_All	mdo:100029583	45.28	106	1e-15	KPNA2; karyopherin alpha 2 (RAG cohort 1, importin alpha 1); K15043 importin subunit alpha-2
CL4581.Contig1_All	xtr:496492	91.2	216	6e-117	mob3a, mobkl2a, mobkl2c, moblak; MOB kinase activator 3A; K06685 maintenance of ploidy protein MOB1 (MPS1 binder 1)
CL4581.Contig1_All	ptr:743792	84.72	216	3e-109	MOBKL2B; MOB1, Mps One Binder kinase activator-like 2B (yeast); K06685 maintenance of ploidy protein MOB1 (MPS1 binder 1)
[truncated: 433,739+ more rows]
