# Supplementary material for: Transcriptome analysis gene expression in the liver of Coilia nasus during the stress response
Source: BMC Genomics. 2014 Jul 4;15(1):558. doi: 10.1186/1471-2164-15-558 (PMC4094779; doi:10.1186/1471-2164-15-558)
Supplement: Supplementary file 3 — Additional file 3: Table S3: List of the genes up-regulated or down-regulated in response to stress. (XLSX 2 MB) [file 12864_2013_6232_MOESM3_ESM.xlsx]

## Sheet: Sheet1
geneID(6406)	geneLength	Control_rawfragments(20383280)	Stress_rawfragments(19872659)	Control_FPKM	Stress_FPKM	log2(Stress_FPKM/Control_FPKM)	up/down	pvalue	FDR	Nr-ID	Nr-Score	Nr-Evalue	Nr-annotation	Nt-ID	Nt-Score	Nt-Evalue	Nt-annotation	Swissprot-ID	Swissprot-Score	Swissprot-Evalue	Swissprot-annotation	COG-Protein-or-Domain	COG-Score	COG-Evalue	COG-ID	COG-Function-Description	KO_id	KEGG-Evalue	KEGG-Score	KEGG-Gene	ko_definition	GO-BiologicalProcess	GO-MolecularFunction	Go-CellularComponent	Pathway ID//Pathway
Unigene48644_All	271	0	193	0	35.837	15.1292	Up	6.69e-60	5.87e-58	gi|2232162|gb|AAB62232.1|	146.4	4e-34	MHC class I heavy chain [Oncorhynchus mykiss]	gi|308606325|gb|HQ290120.1|	103	4e-19	Dicentrarchus labrax clone 15 MHC class Ia antigen (Dila-UA) mRNA, partial cds	sp|P15979|HA1F_CHICK	75.9	2e-14	Class I histocompatibility antigen, F10 alpha chain OS=Gallus gallus PE=2 SV=1	--	--	--	--	--	K06751	1e-25	115	dre:64885	major histocompatibility complex, class I	-	-	-	ko04612//Antigen processing and presentation;ko05330//Allograft rejection;ko05320//Autoimmune thyroid disease;ko04145//Phagosome;ko04940//Type I diabetes mellitus;ko05332//Graft-versus-host disease;ko04650//Natural killer cell mediated cytotoxicity;ko05416//Viral myocarditis;ko05169//Epstein-Barr virus infection;ko05166//HTLV-I infection;ko05168//Herpes simplex infection;ko04514//Cell adhesion mo…
Unigene48588_All	795	0	472	0	29.8758	14.8667	Up	1.96e-145	3.35e-143	gi|213515122|ref|NP_001134140.1|	109.8	1e-22	c-reactive protein, pentraxin-related precursor [Salmo salar] >gi|209730946|gb|ACI66342.1| C-reactive protein precursor [Salmo salar] >gi|223646448|gb|ACN09982.1| C-reactive protein precursor [Salmo salar] >gi|223672295|gb|ACN12329.1| C-reactive protein precursor [Salmo salar]	--	--	--	--	sp|P49255|SAMP_CAVPO	82.4	1e-15	Serum amyloid P-component OS=Cavia porcellus GN=PTX2 PE=3 SV=1	--	--	--	--	--	--	--	--	--	--	-	-	-	--
Unigene48836_All	200	0	90	0	22.6442	14.4669	Up	2.53e-28	1.17e-26	--	--	--	--	--	--	--	--	--	--	--	--	--	--	--	--	--	--	--	--	--	--	-	-	-	--
CL1744.Contig1_All	482	0	151	0	15.7643	13.9444	Up	5.03e-47	3.56e-45	--	--	--	--	--	--	--	--	--	--	--	--	--	--	--	--	--	--	--	--	--	--	-	-	-	--
Unigene48249_All	256	0	73	0	14.3492	13.8087	Up	4.12e-23	1.58e-21	--	--	--	--	--	--	--	--	--	--	--	--	--	--	--	--	--	--	--	--	--	--	-	-	-	--
CL477.Contig1_All	371	0	104	0	14.106	13.784	Up	1.29e-32	6.71e-31	--	--	--	--	--	--	--	--	--	--	--	--	--	--	--	--	--	--	--	--	--	--	-	-	-	--
Unigene45862_All	211	0	59	0	14.0706	13.7804	Up	8.06e-19	2.53e-17	--	--	--	--	--	--	--	--	--	--	--	--	--	--	--	--	--	--	--	--	--	--	-	-	-	--
Unigene45736_All	307	0	78	0	12.785	13.6422	Up	1.21e-24	4.94e-23	--	--	--	--	gi|25251452|emb|AL683807.22|	67.9	3e-08	Human DNA sequence from clone RP13-297E16 on chromosome X, complete sequence	--	--	--	--	--	--	--	--	--	--	--	--	--	--	-	-	-	--
Unigene48840_All	250	0	62	0	12.4795	13.6073	Up	9.7e-20	3.22e-18	--	--	--	--	--	--	--	--	--	--	--	--	--	--	--	--	--	--	--	--	--	--	-	-	-	--
Unigene48830_All	230	0	55	0	12.0331	13.5547	Up	1.36e-17	4.05e-16	gi|170577703|ref|XP_001894106.1|	53.1	4e-06	Hypothetical 17.1 kDa protein in PUR5 3&apos;region [Brugia malayi] >gi|158599453|gb|EDP37055.1| Hypothetical 17.1 kDa protein in PUR5 3&apos;region, putative [Brugia malayi]	gi|46309690|gb|AC131781.3|	63.9	3e-07	Mus musculus BAC clone RP24-344J9 from chromosome 15, complete sequence	--	--	--	--	--	--	--	--	--	--	--	--	--	--	-	-	-	--
CL463.Contig1_All	458	0	92	0	10.108	13.3032	Up	6.16e-29	2.89e-27	--	--	--	--	--	--	--	--	--	--	--	--	--	--	--	--	--	--	--	--	--	--	-	-	-	--
Unigene46923_All	299	0	53	0	8.9197	13.1228	Up	5.57e-17	1.62e-15	--	--	--	--	--	--	--	--	--	--	--	--	--	--	--	--	--	--	--	--	--	--	-	-	-	--
Unigene48170_All	315	0	51	0	8.1471	12.9921	Up	2.29e-16	6.41e-15	--	--	--	--	--	--	--	--	--	--	--	--	--	--	--	--	--	--	--	--	--	--	-	-	-	--
Unigene48861_All	236	0	38	0	8.1024	12.9841	Up	2.21e-12	4.65e-11	--	--	--	--	--	--	--	--	--	--	--	--	--	--	--	--	--	--	--	--	--	--	-	-	-	--
Unigene48847_All	594	0	95	0	8.0479	12.9744	Up	7.41e-30	3.6e-28	--	--	--	--	--	--	--	--	--	--	--	--	--	--	--	--	--	--	--	--	--	--	-	-	-	--
Unigene47410_All	548	0	85	0	7.8052	12.9302	Up	8.62e-27	3.8e-25	gi|183233184|ref|XP_651006.2|	54.3	3e-06	calponin homology domain protein [Entamoeba histolytica HM-1:IMSS]	--	--	--	--	sp|Q8N8S7|ENAH_HUMAN	61.6	9e-10	Protein enabled homolog OS=Homo sapiens GN=ENAH PE=1 SV=2	aq_2032	51.6	8e-07	COG0532	Translation initiation factor 2 (IF-2; GTPase)	K05746	5e-10	64.3	xtr:100144977	enabled	-	-	-	ko04810//Regulation of actin cytoskeleton
CL3111.Contig2_All	216	0	33	0	7.6878	12.9084	Up	7.54e-11	1.4e-09	--	--	--	--	--	--	--	--	--	--	--	--	--	--	--	--	--	--	--	--	--	--	-	-	-	--
CL3327.Contig1_All	203	0	31	0	7.6844	12.9077	Up	3.1e-10	5.37e-09	--	--	--	--	--	--	--	--	--	--	--	--	--	--	--	--	--	--	--	--	--	--	-	-	-	--
Unigene47238_All	232	0	34	0	7.3745	12.8483	Up	3.72e-11	7.1e-10	--	--	--	--	--	--	--	--	--	--	--	--	--	--	--	--	--	--	--	--	--	--	-	-	-	--
Unigene48850_All	220	0	32	0	7.3193	12.8375	Up	1.53e-10	2.74e-09	--	--	--	--	--	--	--	--	--	--	--	--	--	--	--	--	--	--	--	--	--	--	-	-	-	--
Unigene48722_All	225	0	32	0	7.1567	12.8051	Up	1.53e-10	2.74e-09	--	--	--	--	--	--	--	--	--	--	--	--	--	--	--	--	--	--	--	--	--	--	-	-	-	--
Unigene46883_All	447	0	60	0	6.7544	12.7216	Up	3.98e-19	1.28e-17	--	--	--	--	--	--	--	--	--	--	--	--	--	--	--	--	--	--	--	--	--	--	-	-	-	--
Unigene48060_All	314	0	42	0	6.7308	12.7166	Up	1.31e-13	3.05e-12	--	--	--	--	--	--	--	--	--	--	--	--	--	--	--	--	--	--	--	--	--	--	-	-	-	--
Unigene48889_All	302	0	40	0	6.665	12.7024	Up	5.39e-13	1.2e-11	gi|410931177|ref|XP_003978972.1|	102.8	5e-21	PREDICTED: serine/threonine-protein kinase/endoribonuclease IRE1-like, partial [Takifugu rubripes]	--	--	--	--	--	--	--	--	--	--	--	--	--	--	--	--	--	--	-	-	-	--
Unigene48113_All	222	0	29	0	6.5734	12.6824	Up	1.27e-09	2.06e-08	--	--	--	--	--	--	--	--	--	--	--	--	--	--	--	--	--	--	--	--	--	--	-	-	-	--
Unigene47265_All	211	0	27	0	6.4391	12.6526	Up	5.21e-09	7.88e-08	gi|167523461|ref|XP_001746067.1|	54.3	2e-06	hypothetical protein [Monosiga brevicollis MX1] >gi|163775338|gb|EDQ88962.1| predicted protein [Monosiga brevicollis MX1]	gi|207080614|emb|CU861455.9|	87.7	2e-14	Zebrafish DNA sequence from clone CH1073-186H22 in linkage group 11, complete sequence	--	--	--	--	--	--	--	--	--	--	--	--	--	--	-	-	-	--
Unigene48361_All	376	0	48	0	6.4239	12.6492	Up	1.9e-15	5.05e-14	--	--	--	--	gi|67763900|gb|AC149502.2|	61.9	2e-06	Xenopus (Silurana) tropicalis clone CH216-11H14, complete sequence	--	--	--	--	--	--	--	--	--	--	--	--	--	--	-	-	-	--
Unigene45849_All	1500	0	188	0	6.3068	12.6227	Up	2.28e-58	1.95e-56	gi|432930973|ref|XP_004081552.1|	408.7	4e-112	PREDICTED: potassium/sodium hyperpolarization-activated cyclic nucleotide-gated channel 4-like [Oryzias latipes]	--	--	--	--	sp|Q9Y3Q4|HCN4_HUMAN	288	2e-77	Potassium/sodium hyperpolarization-activated cyclic nucleotide-gated channel 4 OS=Homo sapiens GN=HCN4 PE=1 SV=1	mll3241_2	69.3	2e-11	COG0664	cAMP-binding proteins - catabolite gene activator and regulatory subunit of cAMP-dependent protein kinases	K04957	4e-77	289	ssc:100156534	hyperpolarization activated cyclic nucleotide-gated potassium channel 4	-	-	-	--
Unigene48761_All	226	0	28	0	6.2344	12.606	Up	2.57e-09	4.03e-08	--	--	--	--	--	--	--	--	--	--	--	--	--	--	--	--	--	--	--	--	--	--	-	-	-	--
Unigene48906_All	206	0	25	0	6.1068	12.5762	Up	2.14e-08	2.99e-07	--	--	--	--	--	--	--	--	--	--	--	--	--	--	--	--	--	--	--	--	--	--	-	-	-	--
Unigene48290_All	661	0	80	0	6.0902	12.5723	Up	2.94e-25	1.23e-23	--	--	--	--	--	--	--	--	--	--	--	--	--	--	--	--	--	--	--	--	--	--	-	-	-	--
Unigene48898_All	313	0	37	0	5.9484	12.5383	Up	4.48e-12	9.19e-11	--	--	--	--	gi|375235527|gb|JN777817.1|	63.9	4e-07	Cyprinus carpio clone 893006 microsatellite sequence	--	--	--	--	--	--	--	--	--	--	--	--	--	--	-	-	-	--
Unigene47505_All	781	0	92	0	5.9276	12.5332	Up	6.16e-29	2.89e-27	gi|76157476|gb|AAX28387.2|	127.5	6e-28	SJCHGC01615 protein [Schistosoma japonicum]	--	--	--	--	--	--	--	--	--	--	--	--	--	--	--	--	--	--	-	-	-	--
CL3308.Contig1_All	344	0	40	0	5.8512	12.5145	Up	5.39e-13	1.2e-11	--	--	--	--	gi|12666246|emb|AL355152.8|	65.9	1e-07	Human DNA sequence from clone RP11-725M24 on chromosome 9, complete sequence	--	--	--	--	--	--	--	--	--	--	--	--	--	--	-	-	-	--
Unigene48075_All	214	0	24	0	5.6434	12.4623	Up	4.33e-08	5.8e-07	gi|348523996|ref|XP_003449509.1|	96.3	4e-19	PREDICTED: microfibril-associated glycoprotein 4-like [Oreochromis niloticus]	--	--	--	--	sp|P55918|MFAP4_BOVIN	67	9e-12	Microfibril-associated glycoprotein 4 OS=Bos taurus GN=MFAP4 PE=1 SV=2	--	--	--	--	--	K10104	3e-10	63.9	aml:100479345	ficolin	-	-	-	--
Unigene48580_All	252	0	28	0	5.5912	12.4489	Up	2.57e-09	4.03e-08	--	--	--	--	gi|426396347|ref|XM_004064361.1|	71.9	1e-09	PREDICTED: Gorilla gorilla gorilla zinc finger, MYM-type 3, transcript variant 3 (ZMYM3), mRNA	--	--	--	--	--	--	--	--	--	--	--	--	--	--	-	-	-	--
Unigene48959_All	352	0	39	0	5.5753	12.4448	Up	1.09e-12	2.36e-11	--	--	--	--	gi|468880103|gb|GAGG010624655.1|	61.9	2e-06	TSA: Anolis carolinensis k36:6889824 transcribed RNA sequence	--	--	--	--	--	--	--	--	--	--	--	--	--	--	-	-	-	--
Unigene48942_All	263	0	29	0	5.5486	12.4379	Up	1.27e-09	2.05e-08	--	--	--	--	--	--	--	--	--	--	--	--	--	--	--	--	--	--	--	--	--	--	-	-	-	--
Unigene48988_All	247	0	27	0	5.5006	12.4254	Up	5.21e-09	7.88e-08	--	--	--	--	--	--	--	--	--	--	--	--	--	--	--	--	--	--	--	--	--	--	-	-	-	--
Unigene49005_All	248	0	27	0	5.4784	12.4195	Up	5.21e-09	7.88e-08	--	--	--	--	--	--	--	--	--	--	--	--	--	--	--	--	--	--	--	--	--	--	-	-	-	--
Unigene48886_All	368	0	40	0	5.4696	12.4172	Up	5.39e-13	1.2e-11	--	--	--	--	--	--	--	--	--	--	--	--	--	--	--	--	--	--	--	--	--	--	-	-	-	--
Unigene48061_All	222	0	24	0	5.44	12.4094	Up	4.33e-08	5.8e-07	--	--	--	--	--	--	--	--	--	--	--	--	--	--	--	--	--	--	--	--	--	--	-	-	-	--
CL2833.Contig2_All	574	0	62	0	5.4353	12.4081	Up	9.7e-20	3.22e-18	gi|49256657|gb|AAH74076.1|	291.2	1e-77	Mmadhc protein [Danio rerio]	gi|471303505|gb|GAGT01011031.1|	210	5e-51	TSA: Anguilla japonica contig11633 transcribed RNA sequence	sp|Q99LS1|MMAD_MOUSE	259	3e-69	Methylmalonic aciduria and homocystinuria type D homolog, mitochondrial OS=Mus musculus GN=Mmadhc PE=2 SV=1	--	--	--	--	--	K15265	8e-24	110	smm:Smp_194510	pseudouridylate synthase 5 [EC:5.4.99.-]	GO:0009235//cobalamin metabolic process	-	GO:0005739//mitochondrion	--
CL4741.Contig1_All	311	0	33	0	5.3395	12.3825	Up	7.54e-11	1.4e-09	--	--	--	--	--	--	--	--	--	--	--	--	--	--	--	--	--	--	--	--	--	--	-	-	-	--
Unigene46830_All	275	0	29	0	5.3065	12.3735	Up	1.27e-09	2.06e-08	--	--	--	--	--	--	--	--	--	--	--	--	--	--	--	--	--	--	--	--	--	--	-	-	-	--
CL329.Contig1_All	305	0	32	0	5.2795	12.3662	Up	1.53e-10	2.74e-09	--	--	--	--	--	--	--	--	--	--	--	--	--	--	--	--	--	--	--	--	--	--	-	-	-	--
Unigene48963_All	334	0	35	0	5.2731	12.3644	Up	1.84e-11	3.59e-10	--	--	--	--	--	--	--	--	--	--	--	--	--	--	--	--	--	--	--	--	--	--	-	-	-	--
Unigene48333_All	449	0	47	0	5.2674	12.3629	Up	3.85e-15	1e-13	gi|62798763|gb|AAY14591.1|	194.5	1e-48	B-cell translocation protein 4a [Danio rerio]	--	--	--	--	sp|P40745|B915_XENLA	121	6e-28	Maternal B9.15 protein OS=Xenopus laevis PE=2 SV=1	--	--	--	--	--	K14443	7e-49	192	dre:378946	protein Tob/BTG	-	-	-	ko03018//RNA degradation
Unigene47979_All	249	0	26	0	5.2543	12.3593	Up	1.06e-08	1.53e-07	--	--	--	--	--	--	--	--	--	--	--	--	--	--	--	--	--	--	--	--	--	--	-	-	-	--
CL754.Contig6_All	223	0	23	0	5.19	12.3415	Up	8.78e-08	1.13e-06	--	--	--	--	--	--	--	--	--	--	--	--	--	--	--	--	--	--	--	--	--	--	-	-	-	--
Unigene49007_All	366	0	37	0	5.087	12.3126	Up	4.48e-12	9.18e-11	--	--	--	--	--	--	--	--	--	--	--	--	--	--	--	--	--	--	--	--	--	--	-	-	-	--
CL2451.Contig2_All	249	0	25	0	5.0522	12.3027	Up	2.14e-08	2.99e-07	--	--	--	--	--	--	--	--	--	--	--	--	--	--	--	--	--	--	--	--	--	--	-	-	-	--
Unigene48306_All	400	0	40	0	5.032	12.2969	Up	5.39e-13	1.2e-11	--	--	--	--	--	--	--	--	--	--	--	--	--	--	--	--	--	--	--	--	--	--	-	-	-	--
Unigene47557_All	223	0	22	0	4.9643	12.2774	Up	1.78e-07	2.17e-06	--	--	--	--	--	--	--	--	--	--	--	--	--	--	--	--	--	--	--	--	--	--	-	-	-	--
Unigene47306_All	295	0	29	0	4.9468	12.2723	Up	1.27e-09	2.06e-08	gi|226731904|gb|ACO82046.1|	54.3	2e-06	C-type lectin 13 [Perca flavescens]	--	--	--	--	sp|Q90WJ8|AJL2_ANGJA	51.2	5e-07	Lactose-binding lectin l-2 OS=Anguilla japonica GN=l-2 PE=1 SV=2	--	--	--	--	--	--	--	--	--	--	-	-	-	--
CL3408.Contig1_All	200	0	19	0	4.7804	12.2229	Up	1.48e-06	1.55e-05	--	--	--	--	--	--	--	--	--	--	--	--	--	--	--	--	--	--	--	--	--	--	-	-	-	--
Unigene47512_All	316	0	30	0	4.7773	12.222	Up	6.27e-10	1.05e-08	--	--	--	--	--	--	--	--	--	--	--	--	--	--	--	--	--	--	--	--	--	--	-	-	-	--
Unigene45651_All	267	0	25	0	4.7116	12.202	Up	2.14e-08	2.99e-07	gi|348505404|ref|XP_003440251.1|	53.1	4e-06	PREDICTED: tripartite motif-containing protein 16-like [Oreochromis niloticus]	--	--	--	--	--	--	--	--	--	--	--	--	--	--	--	--	--	--	-	-	-	--
Unigene46899_All	365	0	34	0	4.6874	12.1946	Up	3.72e-11	7.1e-10	--	--	--	--	--	--	--	--	--	--	--	--	--	--	--	--	--	--	--	--	--	--	-	-	-	--
CL799.Contig2_All	227	0	21	0	4.6552	12.1846	Up	3.6e-07	4.18e-06	gi|189532340|ref|XP_001922696.1|	52.8	6e-06	PREDICTED: stonustoxin subunit beta [Danio rerio]	--	--	--	--	--	--	--	--	--	--	--	--	--	--	--	--	--	--	-	-	-	--
Unigene46905_All	336	0	31	0	4.6427	12.1807	Up	3.1e-10	5.37e-09	--	--	--	--	--	--	--	--	--	--	--	--	--	--	--	--	--	--	--	--	--	--	-	-	-	--
CL145.Contig1_All	239	0	22	0	4.632	12.1774	Up	1.78e-07	2.17e-06	--	--	--	--	--	--	--	--	--	--	--	--	--	--	--	--	--	--	--	--	--	--	-	-	-	--
Unigene48964_All	252	0	23	0	4.5927	12.1651	Up	8.78e-08	1.13e-06	--	--	--	--	--	--	--	--	--	--	--	--	--	--	--	--	--	--	--	--	--	--	-	-	-	--
Unigene49652_All	210	0	19	0	4.5528	12.1525	Up	1.48e-06	1.54e-05	--	--	--	--	--	--	--	--	--	--	--	--	--	--	--	--	--	--	--	--	--	--	-	-	-	--
Unigene48723_All	755	0	68	0	4.5322	12.146	Up	1.4e-21	5.04e-20	--	--	--	--	--	--	--	--	--	--	--	--	--	--	--	--	--	--	--	--	--	--	-	-	-	--
Unigene45646_All	269	0	24	0	4.4896	12.1324	Up	4.33e-08	5.8e-07	--	--	--	--	--	--	--	--	--	--	--	--	--	--	--	--	--	--	--	--	--	--	-	-	-	--
Unigene46946_All	213	0	19	0	4.4887	12.1321	Up	1.48e-06	1.54e-05	gi|209730994|gb|ACI66366.1|	79.3	6e-14	Nattectin precursor [Salmo salar]	--	--	--	--	sp|Q90WJ8|AJL2_ANGJA	60.8	6e-10	Lactose-binding lectin l-2 OS=Anguilla japonica GN=l-2 PE=1 SV=2	--	--	--	--	--	K06794	2e-07	54.3	bta:523701	chondroitin sulfate proteoglycan 3 (neurocan)	-	-	-	ko04514//Cell adhesion molecules (CAMs)
CL799.Contig1_All	303	0	27	0	4.484	12.1306	Up	5.21e-09	7.89e-08	gi|465953234|gb|EMP25287.1|	60.1	3e-08	Stonustoxin subunit alpha [Chelonia mydas]	--	--	--	--	--	--	--	--	--	--	--	--	--	--	--	--	--	--	-	-	-	--
Unigene45625_All	283	0	25	0	4.4453	12.1181	Up	2.14e-08	2.99e-07	--	--	--	--	--	--	--	--	--	--	--	--	--	--	--	--	--	--	--	--	--	--	-	-	-	--
Unigene46822_All	517	0	45	0	4.3799	12.0967	Up	1.58e-14	3.95e-13	gi|125820830|ref|XP_001340299.1|	107.5	2e-22	PREDICTED: hypothetical protein LOC100000010 [Danio rerio]	--	--	--	--	--	--	--	--	--	--	--	--	--	--	--	--	--	--	-	-	-	--
CL3787.Contig2_All	394	0	34	0	4.3424	12.0843	Up	3.72e-11	7.1e-10	--	--	--	--	--	--	--	--	--	--	--	--	--	--	--	--	--	--	--	--	--	--	-	-	-	--
Unigene46884_All	360	0	31	0	4.3331	12.0812	Up	3.1e-10	5.37e-09	--	--	--	--	--	--	--	--	--	--	--	--	--	--	--	--	--	--	--	--	--	--	-	-	-	--
Unigene46170_All	258	0	22	0	4.2909	12.0671	Up	1.78e-07	2.17e-06	--	--	--	--	--	--	--	--	--	--	--	--	--	--	--	--	--	--	--	--	--	--	-	-	-	--
Unigene46835_All	223	0	19	0	4.2874	12.0659	Up	1.48e-06	1.55e-05	gi|30725822|ref|NP_851295.1|	113.2	3e-24	claudin-like protein ZF-A89 [Danio rerio] >gi|6685321|sp|Q9YH91.1|CLDY_DANRE RecName: Full=Claudin-like protein ZF-A89; AltName: Full=Claudin d >gi|4127541|emb|CAA09777.1| claudin-like [Danio rerio] >gi|50604121|gb|AAH78260.1| Claudin d [Danio rerio]	gi|169640244|tpg|BK006404.1|	103	3e-19	TPA_exp: Salmo salar claudin 29a2 mRNA, partial cds	sp|Q9YH91|CLDY_DANRE	113	1e-25	Claudin-like protein ZF-A89 OS=Danio rerio GN=cldnd PE=2 SV=1	--	--	--	--	--	K06087	4e-25	113	dre:81583	claudin	GO:0016338//calcium-independent cell-cell adhesion	GO:0005198//structural molecule activity;GO:0042802//identical protein binding	GO:0016021//integral to membrane;GO:0005923//tight junction;GO:0005886//plasma membrane	ko04514//Cell adhesion molecules (CAMs);ko05160//Hepatitis C;ko05130//Pathogenic Escherichia coli infection;ko04670//Leukocyte transendothelial migration;ko04530//Tight junction
Unigene46990_All	225	0	19	0	4.2493	12.053	Up	1.48e-06	1.54e-05	--	--	--	--	--	--	--	--	--	--	--	--	--	--	--	--	--	--	--	--	--	--	-	-	-	--
Unigene48190_All	332	0	28	0	4.2439	12.0512	Up	2.57e-09	4.03e-08	--	--	--	--	--	--	--	--	--	--	--	--	--	--	--	--	--	--	--	--	--	--	-	-	-	--
Unigene48869_All	203	0	17	0	4.214	12.041	Up	6.06e-06	5.63e-05	--	--	--	--	--	--	--	--	--	--	--	--	--	--	--	--	--	--	--	--	--	--	-	-	-	--
CL2797.Contig1_All	576	0	48	0	4.1934	12.0339	Up	1.9e-15	5.05e-14	--	--	--	--	--	--	--	--	--	--	--	--	--	--	--	--	--	--	--	--	--	--	-	-	-	--
Unigene49181_All	517	0	43	0	4.1853	12.0311	Up	6.48e-14	1.55e-12	--	--	--	--	--	--	--	--	--	--	--	--	--	--	--	--	--	--	--	--	--	--	-	-	-	--
Unigene46961_All	339	0	28	0	4.1563	12.0211	Up	2.57e-09	4.03e-08	gi|237820709|ref|NP_001106809.2|	188.3	9e-47	uncharacterized protein LOC559426 [Danio rerio]	gi|237820708|ref|NM_001113338.2|	113	5e-22	Danio rerio si:dkey-246g23.4 (si:dkey-246g23.4), mRNA	sp|Q8BGC3|MOT12_MOUSE	121	3e-28	Monocarboxylate transporter 12 OS=Mus musculus GN=Slc16a12 PE=2 SV=1	--	--	--	--	--	K08183	1e-28	124	mgp:100540812	MFS transporter, MCP family, solute carrier family 16 (monocarboxylic acid transporters), member 6	-	-	-	--
Unigene46636_All	499	0	41	0	4.1345	12.0135	Up	2.66e-13	6.04e-12	gi|42627833|tpe|CAE00408.1|	122.5	7e-27	TPA: putative ISG12(2) protein [Salmo salar]	--	--	--	--	sp|Q8R412|IF27A_MOUSE	97.4	1e-20	Interferon alpha-inducible protein 27-like protein 2A OS=Mus musculus GN=Ifi27l2a PE=3 SV=1	--	--	--	--	--	K03626	3e-08	58.2	gga:396544	nascent polypeptide-associated complex subunit alpha	GO:0009056//catabolic process;GO:0043170	-	-	--
CL485.Contig1_All	331	0	27	0	4.1047	12.0031	Up	5.21e-09	7.89e-08	--	--	--	--	--	--	--	--	--	--	--	--	--	--	--	--	--	--	--	--	--	--	-	-	-	--
Unigene46361_All	246	0	20	0	4.0911	11.9983	Up	7.29e-07	8.06e-06	--	--	--	--	--	--	--	--	--	--	--	--	--	--	--	--	--	--	--	--	--	--	-	-	-	--
CL4530.Contig1_All	321	0	26	0	4.0758	11.9929	Up	1.06e-08	1.53e-07	--	--	--	--	--	--	--	--	--	--	--	--	--	--	--	--	--	--	--	--	--	--	-	-	-	--
CL627.Contig1_All	334	0	27	0	4.0678	11.99	Up	5.21e-09	7.89e-08	--	--	--	--	--	--	--	--	--	--	--	--	--	--	--	--	--	--	--	--	--	--	-	-	-	--
Unigene48562_All	211	0	17	0	4.0542	11.9852	Up	6.06e-06	5.63e-05	--	--	--	--	--	--	--	--	sp|Q07283|TRHY_HUMAN	48.1	4e-06	Trichohyalin OS=Homo sapiens GN=TCHH PE=1 SV=2	--	--	--	--	--	--	--	--	--	--	-	-	-	--
Unigene46008_All	265	0	21	0	3.9877	11.9613	Up	3.6e-07	4.18e-06	--	--	--	--	--	--	--	--	--	--	--	--	--	--	--	--	--	--	--	--	--	--	-	-	-	--
CL401.Contig1_All	366	0	29	0	3.9871	11.9611	Up	1.27e-09	2.06e-08	--	--	--	--	gi|467610782|gb|GACT010283329.1|	60	8e-06	TSA: Anolis carolinensis k26:19085054 transcribed RNA sequence	--	--	--	--	--	--	--	--	--	--	--	--	--	--	-	-	-	--
Unigene47514_All	241	0	19	0	3.9672	11.9539	Up	1.48e-06	1.54e-05	--	--	--	--	--	--	--	--	--	--	--	--	--	--	--	--	--	--	--	--	--	--	-	-	-	--
Unigene49226_All	419	0	33	0	3.9632	11.9525	Up	7.54e-11	1.4e-09	gi|432912019|ref|XP_004078827.1|	60.5	2e-08	PREDICTED: armadillo repeat-containing protein 1-like [Oryzias latipes]	gi|348510640|ref|XM_003442805.1|	89.7	1e-14	PREDICTED: Oreochromis niloticus immunoglobulin lambda-like polypeptide 5-like (LOC100701627), mRNA	sp|Q5ZMQ0|ARMC1_CHICK	56.2	2e-08	Armadillo repeat-containing protein 1 OS=Gallus gallus GN=ARMC1 PE=2 SV=1	--	--	--	--	--	--	--	--	--	--	GO:0030001//metal ion transport	GO:0046872//metal ion binding	GO:0005739//mitochondrion	--
Unigene47092_All	540	0	42	0	3.9138	11.9344	Up	1.31e-13	3.05e-12	gi|292629400|ref|XP_001345825.3|	87.8	2e-16	PREDICTED: GTPase IMAP family member 8-like [Danio rerio]	gi|326672093|ref|XM_001345789.4|	83.8	8e-13	PREDICTED: Danio rerio GTPase IMAP family member 8-like (LOC100007341), mRNA	--	--	--	--	--	--	--	--	--	K05305	3e-10	64.7	dre:100150934	fucokinase [EC:2.7.1.52]	-	-	-	ko01100//Metabolic pathways;ko00520//Amino sugar and nucleotide sugar metabolism;ko00051//Fructose and mannose metabolism
Unigene47351_All	310	0	24	0	3.8958	11.9277	Up	4.33e-08	5.8e-07	gi|351722165|ref|NP_001087755.2|	54.3	2e-06	family with sequence similarity 184, member A [Xenopus laevis]	gi|375216309|gb|JN758600.1|	75.8	1e-10	Cyprinus carpio clone 658183 microsatellite sequence	sp|Q8NB25|F184A_HUMAN	49.7	2e-06	Protein FAM184A OS=Homo sapiens GN=FAM184A PE=2 SV=3	--	--	--	--	--	--	--	--	--	--	-	-	-	--
CL4942.Contig1_All	646	0	50	0	3.8948	11.9273	Up	4.63e-16	1.27e-14	gi|292629400|ref|XP_001345825.3|	58.9	2e-07	PREDICTED: GTPase IMAP family member 8-like [Danio rerio]	--	--	--	--	sp|Q8ND71|GIMA8_HUMAN	52	1e-06	GTPase IMAP family member 8 OS=Homo sapiens GN=GIMAP8 PE=1 SV=2	--	--	--	--	--	K05305	6e-19	94.4	dre:100150934	fucokinase [EC:2.7.1.52]	-	-	-	ko01100//Metabolic pathways;ko00520//Amino sugar and nucleotide sugar metabolism;ko00051//Fructose and mannose metabolism
CL3888.Contig2_All	207	0	16	0	3.8895	11.9254	Up	1.23e-05	0.000107	gi|348537812|ref|XP_003456387.1|	89.7	4e-17	PREDICTED: lysosomal alpha-glucosidase-like [Oreochromis niloticus]	--	--	--	--	--	--	--	--	--	--	--	--	--	--	--	--	--	--	-	-	-	--
Unigene48950_All	287	0	22	0	3.8573	11.9134	Up	1.78e-07	2.17e-06	--	--	--	--	--	--	--	--	--	--	--	--	--	--	--	--	--	--	--	--	--	--	-	-	-	--
Unigene47985_All	302	0	23	0	3.8323	11.904	Up	8.78e-08	1.13e-06	gi|268556532|ref|XP_002636255.1|	52.4	7e-06	Hypothetical protein CBG08535 [Caenorhabditis briggsae]	--	--	--	--	sp|Q05049|MUC1_XENLA	56.6	6e-10	Integumentary mucin C.1 (Fragment) OS=Xenopus laevis PE=2 SV=1	--	--	--	--	--	K10955	7e-09	55.5	xtr:100493286	intestinal mucin-2	-	-	-	ko05146//Amoebiasis;ko05110//Vibrio cholerae infection
Unigene47183_All	462	0	35	0	3.8122	11.8964	Up	1.84e-11	3.59e-10	--	--	--	--	--	--	--	--	--	--	--	--	--	--	--	--	--	--	--	--	--	--	-	-	-	--
Unigene45980_All	251	0	19	0	3.8091	11.8952	Up	1.48e-06	1.55e-05	--	--	--	--	--	--	--	--	--	--	--	--	--	--	--	--	--	--	--	--	--	--	-	-	-	--
Unigene46431_All	242	0	18	0	3.7428	11.8699	Up	2.99e-06	2.96e-05	gi|47229962|emb|CAG10376.1|	58.9	8e-08	unnamed protein product [Tetraodon nigroviridis]	--	--	--	--	sp|Q06HQ7|PLB1_MONDO	50.1	1e-06	Phospholipase B1, membrane-associated OS=Monodelphis domestica GN=PLB1 PE=2 SV=1	--	--	--	--	--	K14621	1e-07	55.1	dre:560649	phospholipase B1, membrane-associated [EC:3.1.1.4 3.1.1.5]	-	-	-	ko01100//Metabolic pathways;ko00590//Arachidonic acid metabolism;ko04977//Vitamin digestion and absorption;ko00592//alpha-Linolenic acid metabolism;ko00565//Ether lipid metabolism;ko00564//Glycerophospholipid metabolism;ko00591//Linoleic acid metabolism
Unigene46141_All	365	0	27	0	3.7223	11.862	Up	5.21e-09	7.88e-08	--	--	--	--	--	--	--	--	--	--	--	--	--	--	--	--	--	--	--	--	--	--	-	-	-	--
Unigene48956_All	609	0	45	0	3.7183	11.8604	Up	1.58e-14	3.95e-13	--	--	--	--	--	--	--	--	--	--	--	--	--	--	--	--	--	--	--	--	--	--	-	-	-	--
Unigene50303_All	217	0	16	0	3.7103	11.8573	Up	1.23e-05	0.000107	gi|213514866|ref|NP_001133656.1|	95.1	1e-18	docking protein 2 [Salmo salar] >gi|209154836|gb|ACI33650.1| Docking protein 2 [Salmo salar]	--	--	--	--	sp|Q5EA84|DOK1_BOVIN	47.8	6e-06	Docking protein 1 OS=Bos taurus GN=DOK1 PE=2 SV=1	--	--	--	--	--	--	--	--	--	--	-	GO:0005543//phospholipid binding;GO:0005158//insulin receptor binding	-	--
Unigene49225_All	204	0	15	0	3.7	11.8533	Up	2.49e-05	0.000203	--	--	--	--	gi|354782087|gb|JN946588.1|	67.9	2e-08	Mus musculus targeted KO-first, conditional ready, lacZ-tagged mutant allele Ccdc55:tm1a(EUCOMM)Hmgu; transgenic	--	--	--	--	--	--	--	--	--	--	--	--	--	--	-	-	-	--
Unigene47158_All	205	0	15	0	3.682	11.8463	Up	2.49e-05	0.000203	gi|432883806|ref|XP_004074362.1|	88.6	9e-17	PREDICTED: zinc finger protein 40-like [Oryzias latipes]	gi|348519544|ref|XR_134831.1|	71.9	1e-09	PREDICTED: Oreochromis niloticus zinc finger protein 40-like (LOC100704881), miscRNA	sp|P15822|ZEP1_HUMAN	63.9	8e-11	Zinc finger protein 40 OS=Homo sapiens GN=HIVEP1 PE=1 SV=3	--	--	--	--	--	K09239	4e-17	86.7	dre:100000517	human immunodeficiency virus type I enhancer-binding protein	-	-	-	--
CL2369.Contig2_All	260	0	19	0	3.6773	11.8444	Up	1.48e-06	1.55e-05	--	--	--	--	--	--	--	--	--	--	--	--	--	--	--	--	--	--	--	--	--	--	-	-	-	--
CL2170.Contig2_All	356	0	26	0	3.6751	11.8436	Up	1.06e-08	1.53e-07	gi|348500649|ref|XP_003437885.1|	197.2	1e-49	PREDICTED: hypothetical protein LOC100692229 [Oreochromis niloticus]	gi|348500648|ref|XM_003437837.1|	73.8	5e-10	PREDICTED: Oreochromis niloticus hypothetical protein LOC100692229 (LOC100692229), mRNA	sp|D3ZDK2|UB2D1_RAT	103	1e-22	Ubiquitin-conjugating enzyme E2 D1 OS=Rattus norvegicus GN=Ube2d1 PE=1 SV=1	YDR059c	97.1	7e-21	COG5078	Ubiquitin-protein ligase	K06689	1e-22	104	hmg:100207010	ubiquitin-conjugating enzyme E2 D/E [EC:6.3.2.19]	-	GO:0016874//ligase activity	-	ko04141//Protein processing in endoplasmic reticulum;ko04120//Ubiquitin mediated proteolysis;ko05131//Shigellosis
Unigene49368_All	262	0	19	0	3.6492	11.8334	Up	1.48e-06	1.54e-05	--	--	--	--	--	--	--	--	--	--	--	--	--	--	--	--	--	--	--	--	--	--	-	-	-	--
CL2160.Contig2_All	207	0	15	0	3.6464	11.8323	Up	2.49e-05	0.000203	--	--	--	--	--	--	--	--	--	--	--	--	--	--	--	--	--	--	--	--	--	--	-	-	-	--
CL1353.Contig1_All	305	0	22	0	3.6297	11.8256	Up	1.78e-07	2.17e-06	--	--	--	--	--	--	--	--	--	--	--	--	--	--	--	--	--	--	--	--	--	--	-	-	-	--
Unigene48624_All	518	0	37	0	3.5943	11.8115	Up	4.48e-12	9.19e-11	gi|326694225|gb|AEA03390.1|	90.5	3e-17	CYP27B1 [Kryptolebias marmoratus]	--	--	--	--	sp|O15528|CP27B_HUMAN	76.6	3e-14	25-hydroxyvitamin D-1 alpha hydroxylase, mitochondrial OS=Homo sapiens GN=CYP27B1 PE=1 SV=1	--	--	--	--	--	K07438	2e-14	78.6	ecb:100034100	cytochrome P450, family 27, subfamily B (25-hydroxyvitamin D3 1alpha-hydroxylase) [EC:1.14.13.13]	GO:0044763;GO:0033280//response to vitamin D;GO:0051341//regulation of oxidoreductase activity;GO:0044237//cellular metabolic process;GO:2000026//regulation of multicellular organismal development;GO:0034097//response to cytokine stimulus;GO:0030282//bone mineralization;GO:0048522//positive regulation of cellular process;GO:0051704;GO:0048523//negative regulation of cellular process;GO:0042359//v…	GO:0005488//binding	-	ko00100//Steroid biosynthesis;ko01100//Metabolic pathways;ko05152//Tuberculosis
Unigene49424_All	294	0	21	0	3.5943	11.8115	Up	3.6e-07	4.18e-06	--	--	--	--	--	--	--	--	--	--	--	--	--	--	--	--	--	--	--	--	--	--	-	-	-	--
CL4590.Contig1_All	636	0	45	0	3.5604	11.7978	Up	1.58e-14	3.95e-13	--	--	--	--	gi|20334567|gb|AC116339.2|	67.9	6e-08	Homo sapiens chromosome 5 clone RP11-1006G2, complete sequence	--	--	--	--	--	--	--	--	--	--	--	--	--	--	-	-	-	--
CL1528.Contig1_All	707	0	50	0	3.5587	11.7971	Up	4.63e-16	1.27e-14	--	--	--	--	--	--	--	--	--	--	--	--	--	--	--	--	--	--	--	--	--	--	-	-	-	--
Unigene49582_All	255	0	18	0	3.552	11.7944	Up	2.99e-06	2.96e-05	gi|148744749|gb|AAI42896.1|	69.7	4e-11	Zgc:165604 [Danio rerio]	--	--	--	--	--	--	--	--	--	--	--	--	--	--	--	--	--	--	-	-	-	--
CL712.Contig2_All	242	0	17	0	3.5349	11.7875	Up	6.06e-06	5.63e-05	--	--	--	--	--	--	--	--	--	--	--	--	--	--	--	--	--	--	--	--	--	--	-	-	-	--
Unigene47735_All	242	0	17	0	3.5349	11.7875	Up	6.06e-06	5.63e-05	--	--	--	--	--	--	--	--	--	--	--	--	--	--	--	--	--	--	--	--	--	--	-	-	-	--
Unigene47105_All	257	0	18	0	3.5244	11.7832	Up	2.99e-06	2.96e-05	--	--	--	--	--	--	--	--	--	--	--	--	--	--	--	--	--	--	--	--	--	--	-	-	-	--
Unigene49508_All	357	0	25	0	3.5238	11.7829	Up	2.14e-08	2.99e-07	--	--	--	--	--	--	--	--	--	--	--	--	--	--	--	--	--	--	--	--	--	--	-	-	-	--
Unigene47470_All	200	0	14	0	3.5224	11.7823	Up	5.04e-05	0.000381	gi|292618400|ref|XP_002663640.1|	107.8	1e-22	PREDICTED: hypothetical protein LOC100331156 [Danio rerio]	gi|262317504|emb|CU896656.7|	67.9	2e-08	Zebrafish DNA sequence from clone CH211-241C8, complete sequence	--	--	--	--	--	--	--	--	--	K05853	2e-06	50.8	smm:Smp_136710.2	Ca2+ transporting ATPase, sarcoplasmic/endoplasmic reticulum [EC:3.6.3.8]	-	-	-	ko04972//Pancreatic secretion;ko04020//Calcium signaling pathway;ko05010//Alzheimer's disease;ko05414//Dilated cardiomyopathy;ko04260//Cardiac muscle contraction;ko05410//Hypertrophic cardiomyopathy (HCM);ko05412//Arrhythmogenic right ventricular cardiomyopathy (ARVC)
Unigene49237_All	302	0	21	0	3.4991	11.7728	Up	3.6e-07	4.18e-06	gi|348530668|ref|XP_003452832.1|	130.2	2e-29	PREDICTED: hypothetical protein LOC100704369 [Oreochromis niloticus]	--	--	--	--	--	--	--	--	--	--	--	--	--	--	--	--	--	--	-	-	-	--
Unigene47086_All	404	0	28	0	3.4876	11.768	Up	2.57e-09	4.03e-08	gi|47213211|emb|CAF95327.1|	115.2	1e-24	unnamed protein product [Tetraodon nigroviridis]	--	--	--	--	sp|Q96EH8|NEUL3_HUMAN	64.7	5e-11	E3 ubiquitin-protein ligase NEURL3 OS=Homo sapiens GN=NEURL3 PE=2 SV=2	--	--	--	--	--	K01931	2e-11	67.4	dre:561943	protein neuralized [EC:6.3.2.19]	-	-	-	--
CL1965.Contig1_All	419	0	29	0	3.4828	11.766	Up	1.27e-09	2.06e-08	--	--	--	--	--	--	--	--	--	--	--	--	--	--	--	--	--	--	--	--	--	--	-	-	-	--
Unigene49573_All	448	0	31	0	3.482	11.7657	Up	3.1e-10	5.37e-09	gi|292622279|ref|XP_002664937.1|	127.1	2e-28	PREDICTED: urokinase plasminogen activator surface receptor-like [Danio rerio]	--	--	--	--	sp|Q9CQD7|PINLY_MOUSE	63.2	2e-10	phospholipase A2 inhibitor and Ly6/PLAUR domain-containing protein OS=Mus musculus GN=Pinlyp PE=2 SV=1	--	--	--	--	--	--	--	--	--	--	-	-	-	--
CL1963.Contig2_All	434	0	30	0	3.4784	11.7642	Up	6.27e-10	1.05e-08	gi|348530346|ref|XP_003452672.1|	70.1	3e-11	PREDICTED: E3 ubiquitin-protein ligase NEURL3-like [Oreochromis niloticus]	--	--	--	--	--	--	--	--	--	--	--	--	--	--	--	--	--	--	-	GO:0046872//metal ion binding	-	--
Unigene46063_All	203	0	14	0	3.4704	11.7609	Up	5.04e-05	0.000381	gi|348544273|ref|XP_003459606.1|	78.2	1e-13	PREDICTED: hypothetical protein LOC100703585 [Oreochromis niloticus]	--	--	--	--	--	--	--	--	--	--	--	--	--	--	--	--	--	--	-	-	-	--
Unigene47944_All	205	0	14	0	3.4365	11.7467	Up	5.04e-05	0.000381	--	--	--	--	--	--	--	--	--	--	--	--	--	--	--	--	--	--	--	--	--	--	-	-	-	--
CL4381.Contig2_All	970	0	66	0	3.4239	11.7414	Up	5.76e-21	2.02e-19	gi|465997086|gb|EMP40185.1|	208	5e-52	Sterile alpha motif domain-containing protein 9-like protein [Chelonia mydas]	gi|45752230|emb|AL929509.15|	73.8	1e-09	Zebrafish DNA sequence from clone CH211-165I22 in linkage group 1, complete sequence	sp|Q69Z37|SAM9L_MOUSE	117	3e-26	Sterile alpha motif domain-containing protein 9-like OS=Mus musculus GN=Samd9l PE=2 SV=2	--	--	--	--	--	--	--	--	--	--	-	-	-	--
Unigene49724_All	222	0	15	0	3.4	11.7313	Up	2.49e-05	0.000203	--	--	--	--	--	--	--	--	--	--	--	--	--	--	--	--	--	--	--	--	--	--	-	-	-	--
Unigene48485_All	400	0	27	0	3.3966	11.7299	Up	5.21e-09	7.88e-08	--	--	--	--	--	--	--	--	--	--	--	--	--	--	--	--	--	--	--	--	--	--	-	-	-	--
CL2041.Contig1_All	450	0	30	0	3.3547	11.712	Up	6.27e-10	1.05e-08	--	--	--	--	--	--	--	--	--	--	--	--	--	--	--	--	--	--	--	--	--	--	-	-	-	--
CL3866.Contig2_All	301	0	20	0	3.3435	11.7071	Up	7.29e-07	8.07e-06	--	--	--	--	--	--	--	--	--	--	--	--	--	--	--	--	--	--	--	--	--	--	-	-	-	--
Unigene46572_All	226	0	15	0	3.3398	11.7055	Up	2.49e-05	0.000203	--	--	--	--	--	--	--	--	--	--	--	--	--	--	--	--	--	--	--	--	--	--	-	-	-	--
Unigene46175_All	665	0	44	0	3.3295	11.7011	Up	3.2e-14	7.8e-13	gi|50539760|ref|NP_001002350.1|	241.9	1e-62	group 10 secretory phospholipase A2 [Danio rerio] >gi|49901228|gb|AAH75910.1| Zgc:92162 [Danio rerio]	gi|410902836|ref|XM_003964851.1|	79.8	2e-11	PREDICTED: Takifugu rubripes group 10 secretory phospholipase A2-like (LOC101064976), mRNA	sp|O15496|PA2GX_HUMAN	168	8e-42	Group 10 secretory phospholipase A2 OS=Homo sapiens GN=PLA2G10 PE=1 SV=3	--	--	--	--	--	K01047	2e-63	241	dre:436622	phospholipase A2 [EC:3.1.1.4]	GO:0006644//phospholipid metabolic process;GO:0016042//lipid catabolic process	GO:0005509//calcium ion binding;GO:0004623//phospholipase A2 activity	GO:0005576//extracellular region	ko01100//Metabolic pathways;ko04972//Pancreatic secretion;ko00590//Arachidonic acid metabolism;ko04975//Fat digestion and absorption;ko00592//alpha-Linolenic acid metabolism;ko00565//Ether lipid metabolism;ko00564//Glycerophospholipid metabolism;ko04726//Serotonergic synapse;ko00591//Linoleic acid metabolism;ko04724//Glutamatergic synapse;ko05145//Toxoplasmosis;ko04664//Fc epsilon RI signaling pa…
Unigene48625_All	303	0	20	0	3.3215	11.6976	Up	7.29e-07	8.06e-06	--	--	--	--	--	--	--	--	--	--	--	--	--	--	--	--	--	--	--	--	--	--	-	-	-	--
Unigene49707_All	288	0	19	0	3.3197	11.6968	Up	1.48e-06	1.54e-05	--	--	--	--	--	--	--	--	--	--	--	--	--	--	--	--	--	--	--	--	--	--	-	-	-	--
Unigene50171_All	336	0	22	0	3.2948	11.686	Up	1.78e-07	2.17e-06	--	--	--	--	--	--	--	--	--	--	--	--	--	--	--	--	--	--	--	--	--	--	-	-	-	--
Unigene47341_All	291	0	19	0	3.2855	11.6819	Up	1.48e-06	1.54e-05	gi|213512152|ref|NP_001134890.1|	134.8	1e-30	Tartrate-resistant acid phosphatase type 5 precursor [Salmo salar] >gi|209736908|gb|ACI69323.1| Tartrate-resistant acid phosphatase type 5 precursor [Salmo salar]	--	--	--	--	sp|O97860|PPA5_RABIT	92	3e-19	Tartrate-resistant acid phosphatase type 5 OS=Oryctolagus cuniculus GN=ACP5 PE=2 SV=1	--	--	--	--	--	K14379	2e-31	134	dre:406801	tartrate-resistant acid phosphatase type 5 [EC:3.1.3.2]	-	GO:0003993//acid phosphatase activity;GO:0005506//iron ion binding	-	ko05323//Rheumatoid arthritis;ko00740//Riboflavin metabolism;ko04142//Lysosome;ko04380//Osteoclast differentiation
Unigene48133_All	385	0	25	0	3.2676	11.674	Up	2.14e-08	2.99e-07	--	--	--	--	--	--	--	--	--	--	--	--	--	--	--	--	--	--	--	--	--	--	-	-	-	--
Unigene49106_All	324	0	21	0	3.2615	11.6713	Up	3.6e-07	4.18e-06	--	--	--	--	--	--	--	--	--	--	--	--	--	--	--	--	--	--	--	--	--	--	-	-	-	--
Unigene49736_All	247	0	16	0	3.2596	11.6705	Up	1.23e-05	0.000107	gi|348543045|ref|XP_003458994.1|	73.9	2e-12	PREDICTED: hypothetical protein LOC100702146 [Oreochromis niloticus]	--	--	--	--	sp|Q91453|STXB_SYNHO	55.1	4e-08	Stonustoxin subunit beta OS=Synanceia horrida PE=1 SV=3	--	--	--	--	--	--	--	--	--	--	-	-	-	--
Unigene49200_All	403	0	26	0	3.2465	11.6647	Up	1.06e-08	1.53e-07	--	--	--	--	--	--	--	--	--	--	--	--	--	--	--	--	--	--	--	--	--	--	-	-	-	--
CL581.Contig1_All	264	0	17	0	3.2403	11.6619	Up	6.06e-06	5.63e-05	--	--	--	--	--	--	--	--	--	--	--	--	--	--	--	--	--	--	--	--	--	--	-	-	-	--
Unigene47301_All	280	0	18	0	3.2349	11.6595	Up	2.99e-06	2.96e-05	--	--	--	--	--	--	--	--	--	--	--	--	--	--	--	--	--	--	--	--	--	--	-	-	-	--
Unigene49170_All	235	0	15	0	3.2119	11.6492	Up	2.49e-05	0.000203	--	--	--	--	--	--	--	--	--	--	--	--	--	--	--	--	--	--	--	--	--	--	-	-	-	--
Unigene49629_All	472	0	30	0	3.1983	11.6431	Up	6.27e-10	1.05e-08	gi|281203804|gb|EFA78000.1|	57.4	2e-07	hypothetical protein PPL_08645 [Polysphondylium pallidum PN500]	--	--	--	--	sp|Q2TA51|KRA55_MOUSE	52.4	4e-07	Keratin-associated protein 5-5 OS=Mus musculus GN=Krtap5-5 PE=2 SV=1	--	--	--	--	--	--	--	--	--	--	-	-	-	--
CL4717.Contig1_All	379	0	24	0	3.1865	11.6378	Up	4.33e-08	5.8e-07	--	--	--	--	--	--	--	--	--	--	--	--	--	--	--	--	--	--	--	--	--	--	-	-	-	--
CL1045.Contig2_All	632	0	40	0	3.1848	11.637	Up	5.39e-13	1.2e-11	gi|357394888|ref|NP_001239433.1|	100.5	5e-20	thioredoxin interacting protein b [Danio rerio]	gi|471304989|gb|GAGT01009547.1|	107	7e-20	TSA: Anguilla japonica contig09797 transcribed RNA sequence	sp|Q5M7W1|TXNIP_RAT	69.3	6e-12	Thioredoxin-interacting protein OS=Rattus norvegicus GN=Txnip PE=2 SV=1	--	--	--	--	--	--	--	--	--	--	-	-	-	--
Unigene51006_All	237	0	15	0	3.1848	11.637	Up	2.49e-05	0.000202	gi|199556831|ref|NP_001116479.2|	111.7	1e-23	nucleoplasmin-2 [Danio rerio] >gi|198657009|gb|ACB30108.3| nucleoplasmin [Danio rerio]	--	--	--	--	sp|P05221|NUPL_XENLA	77	9e-15	Nucleoplasmin OS=Xenopus laevis PE=1 SV=1	--	--	--	--	--	K11277	1e-24	111	dre:555786	nucleophosmin 2	GO:0044699	-	-	--
CL554.Contig2_All	955	0	60	0	3.1615	11.6264	Up	3.98e-19	1.28e-17	--	--	--	--	--	--	--	--	--	--	--	--	--	--	--	--	--	--	--	--	--	--	-	-	-	--
Unigene46313_All	223	0	14	0	3.1591	11.6253	Up	5.04e-05	0.000381	--	--	--	--	--	--	--	--	--	--	--	--	--	--	--	--	--	--	--	--	--	--	-	-	-	--
Unigene47974_All	239	0	15	0	3.1582	11.6249	Up	2.49e-05	0.000203	--	--	--	--	--	--	--	--	--	--	--	--	--	--	--	--	--	--	--	--	--	--	-	-	-	--
Unigene46798_All	271	0	17	0	3.1566	11.6242	Up	6.06e-06	5.63e-05	--	--	--	--	--	--	--	--	--	--	--	--	--	--	--	--	--	--	--	--	--	--	-	-	-	--
Unigene50263_All	209	0	13	0	3.13	11.6119	Up	0.000102	0.000709	--	--	--	--	--	--	--	--	--	--	--	--	--	--	--	--	--	--	--	--	--	--	-	-	-	--
Unigene50420_All	209	0	13	0	3.13	11.6119	Up	0.000102	0.000709	--	--	--	--	--	--	--	--	--	--	--	--	--	--	--	--	--	--	--	--	--	--	-	-	-	--
CL3001.Contig1_All	242	0	15	0	3.119	11.6069	Up	2.49e-05	0.000203	--	--	--	--	gi|187467035|emb|CU469523.12|	60	5e-06	Zebrafish DNA sequence from clone CH1073-391C6 in linkage group 9, complete sequence	--	--	--	--	--	--	--	--	--	--	--	--	--	--	-	-	-	--
Unigene49807_All	242	0	15	0	3.119	11.6069	Up	2.49e-05	0.000203	--	--	--	--	--	--	--	--	--	--	--	--	--	--	--	--	--	--	--	--	--	--	-	-	-	--
Unigene50160_All	226	0	14	0	3.1172	11.606	Up	5.04e-05	0.00038	--	--	--	--	--	--	--	--	--	--	--	--	--	--	--	--	--	--	--	--	--	--	-	-	-	--
Unigene46119_All	211	0	13	0	3.1003	11.5982	Up	0.000102	0.00071	--	--	--	--	--	--	--	--	--	--	--	--	--	--	--	--	--	--	--	--	--	--	-	-	-	--
Unigene49594_All	325	0	20	0	3.0966	11.5965	Up	7.29e-07	8.06e-06	--	--	--	--	--	--	--	--	--	--	--	--	--	--	--	--	--	--	--	--	--	--	-	-	-	--
CL251.Contig2_All	244	0	15	0	3.0935	11.595	Up	2.49e-05	0.000203	--	--	--	--	--	--	--	--	--	--	--	--	--	--	--	--	--	--	--	--	--	--	-	-	-	--
CL1751.Contig2_All	329	0	20	0	3.059	11.5788	Up	7.29e-07	8.08e-06	--	--	--	--	--	--	--	--	--	--	--	--	--	--	--	--	--	--	--	--	--	--	-	-	-	--
Unigene50515_All	429	0	26	0	3.0497	11.5745	Up	1.06e-08	1.53e-07	gi|125829828|ref|XP_001343048.1|	55.1	1e-06	PREDICTED: hypothetical protein LOC100003507 [Danio rerio]	--	--	--	--	--	--	--	--	--	--	--	--	--	--	--	--	--	--	-	-	-	--
Unigene46156_All	264	0	16	0	3.0497	11.5745	Up	1.23e-05	0.000107	--	--	--	--	--	--	--	--	--	--	--	--	--	--	--	--	--	--	--	--	--	--	-	-	-	--
Unigene49797_All	248	0	15	0	3.0436	11.5716	Up	2.49e-05	0.000203	gi|348537812|ref|XP_003456387.1|	90.1	3e-17	PREDICTED: lysosomal alpha-glucosidase-like [Oreochromis niloticus]	--	--	--	--	--	--	--	--	--	--	--	--	--	--	--	--	--	--	-	-	-	--
Unigene46150_All	332	0	20	0	3.0313	11.5657	Up	7.29e-07	8.07e-06	--	--	--	--	--	--	--	--	--	--	--	--	--	--	--	--	--	--	--	--	--	--	-	-	-	--
CL3756.Contig2_All	515	0	31	0	3.029	11.5646	Up	3.1e-10	5.37e-09	--	--	--	--	--	--	--	--	--	--	--	--	--	--	--	--	--	--	--	--	--	--	-	-	-	--
CL4324.Contig2_All	233	0	14	0	3.0235	11.562	Up	5.04e-05	0.000381	--	--	--	--	gi|7527376|dbj|AB033213.1|	71.9	1e-09	Oryzias latipes Orla-DBB gene for MHC class II antigen, partial cds	--	--	--	--	--	--	--	--	--	--	--	--	--	--	-	-	-	--
Unigene49098_All	250	0	15	0	3.0192	11.56	Up	2.49e-05	0.000203	--	--	--	--	gi|62551026|emb|AL732508.13|	60	5e-06	Mouse DNA sequence from clone RP23-270A11 on chromosome 4, complete sequence	--	--	--	--	--	--	--	--	--	--	--	--	--	--	-	-	-	--
Unigene50026_All	217	0	13	0	3.0146	11.5578	Up	0.000102	0.000709	gi|195112839|ref|XP_002000979.1|	57.4	2e-07	GI22234 [Drosophila mojavensis] >gi|193917573|gb|EDW16440.1| GI22234 [Drosophila mojavensis]	--	--	--	--	sp|Q5H9F3|BCORL_HUMAN	51.2	5e-07	BCL-6 corepressor-like protein 1 OS=Homo sapiens GN=BCORL1 PE=1 SV=1	--	--	--	--	--	K10367	7e-06	49.3	pon:100461920	formin 1	-	-	-	ko04110//Cell cycle
Unigene48955_All	251	0	15	0	3.0072	11.5542	Up	2.49e-05	0.000203	--	--	--	--	--	--	--	--	--	--	--	--	--	--	--	--	--	--	--	--	--	--	-	-	-	--
Unigene50219_All	252	0	15	0	2.9953	11.5485	Up	2.49e-05	0.000203	--	--	--	--	--	--	--	--	--	--	--	--	--	--	--	--	--	--	--	--	--	--	-	-	-	--
Unigene49242_All	303	0	18	0	2.9893	11.5456	Up	2.99e-06	2.96e-05	--	--	--	--	--	--	--	--	--	--	--	--	--	--	--	--	--	--	--	--	--	--	-	-	-	--
Unigene50395_All	253	0	15	0	2.9834	11.5427	Up	2.49e-05	0.000202	gi|198413727|ref|XP_002121098.1|	70.5	2e-11	PREDICTED: uncharacterized protein LOC100184639 [Ciona intestinalis]	gi|60219424|emb|BX510945.13|	71.9	1e-09	Zebrafish DNA sequence from clone CH211-59D17 in linkage group 21, complete sequence	--	--	--	--	--	--	--	--	--	--	--	--	--	--	-	-	-	--
Unigene47869_All	338	0	20	0	2.9775	11.5399	Up	7.29e-07	8.06e-06	--	--	--	--	--	--	--	--	--	--	--	--	--	--	--	--	--	--	--	--	--	--	-	-	-	--
Unigene48195_All	373	0	22	0	2.968	11.5353	Up	1.78e-07	2.17e-06	--	--	--	--	--	--	--	--	--	--	--	--	--	--	--	--	--	--	--	--	--	--	-	-	-	--
Unigene46681_All	238	0	14	0	2.96	11.5314	Up	5.04e-05	0.000381	--	--	--	--	--	--	--	--	--	--	--	--	--	--	--	--	--	--	--	--	--	--	-	-	-	--
Unigene48551_All	221	0	13	0	2.96	11.5314	Up	0.000102	0.000709	gi|42556325|gb|AAS19751.1|	127.5	1e-28	myosin heavy chain [Gasterosteus aculeatus]	gi|171702767|dbj|AB330140.1|	190	2e-45	Coryphaenoides armatus MyHC mRNA for myosin heavy chain, complete cds	sp|Q90339|MYSS_CYPCA	121	3e-28	Myosin heavy chain, fast skeletal muscle OS=Cyprinus carpio PE=2 SV=2	YHR023w	47.4	7e-06	COG5022	Myosin heavy chain	K10352	1e-27	121	dre:100008376	myosin heavy chain	-	GO:0003779//actin binding;GO:0005524//ATP binding;GO:0003774//motor activity	GO:0016459//myosin complex	ko05416//Viral myocarditis;ko04270//Vascular smooth muscle contraction;ko05414//Dilated cardiomyopathy;ko04260//Cardiac muscle contraction;ko05410//Hypertrophic cardiomyopathy (HCM);ko05132//Salmonella infection;ko04530//Tight junction;ko04810//Regulation of actin cytoskeleton
Unigene50302_All	752	0	44	0	2.9443	11.5237	Up	3.2e-14	7.79e-13	gi|57525796|ref|NP_001003581.1|	349.4	1e-94	uncharacterized protein LOC445187 [Danio rerio] >gi|50417175|gb|AAH78201.1| Zgc:101050 [Danio rerio]	gi|432911987|ref|XM_004078764.1|	99.6	2e-17	PREDICTED: Oryzias latipes tripartite motif-containing protein 55-like (LOC101169972), mRNA	sp|Q9BYV6|TRI55_HUMAN	313	3e-85	Tripartite motif-containing protein 55 OS=Homo sapiens GN=TRIM55 PE=1 SV=2	--	--	--	--	--	K10654	1e-95	349	dre:445187	tripartite motif-containing protein 55	-	GO:0008270//zinc ion binding	GO:0005622//intracellular	--
CL3385.Contig4_All	890	0	52	0	2.9401	11.5216	Up	1.13e-16	3.23e-15	gi|146147385|gb|ABQ01988.1|	29.3	2e-41	reverse transcriptase-like protein [Salmo salar] >gi|148362149|gb|ABQ59672.1| reverse transcriptase-like protein [Salmo salar] >gi|260182170|gb|ACX35599.1| reverse transcriptase-like protein [Salmo salar]	--	--	--	--	--	--	--	--	--	--	--	--	--	K05016	2e-16	86.7	spu:753989	chloride channel 7	-	-	-	--
Unigene50804_All	274	0	16	0	2.9384	11.5208	Up	1.23e-05	0.000107	--	--	--	--	--	--	--	--	--	--	--	--	--	--	--	--	--	--	--	--	--	--	-	-	-	--
Unigene51912_All	240	0	14	0	2.9354	11.5193	Up	5.04e-05	0.00038	gi|158267318|gb|ABW24829.1|	159.8	3e-38	metabotropic glutamate receptor 4 [Carassius auratus]	gi|345311992|ref|XM_001519980.2|	149	7e-33	PREDICTED: Ornithorhynchus anatinus metabotropic glutamate receptor 4-like (LOC100091057), mRNA	sp|Q1ZZH0|GRM4_MACFA	136	9e-33	Metabotropic glutamate receptor 4 OS=Macaca fascicularis GN=GRM4 PE=2 SV=1	--	--	--	--	--	K04607	5e-39	159	dre:567181	metabotropic glutamate receptor 4	-	-	-	ko04724//Glutamatergic synapse;ko04080//Neuroactive ligand-receptor interaction;ko04742//Taste transduction
Unigene48253_All	241	0	14	0	2.9232	11.5133	Up	5.04e-05	0.00038	gi|213511186|ref|NP_001133314.1|	151.8	9e-36	BNIP2 motif-containing molecule at the C-terminal region 1 [Salmo salar] >gi|209150231|gb|ACI33014.1| BNIP2 motif-containing molecule at the C-terminal region 1 [Salmo salar]	gi|213511185|ref|NM_001139842.1|	153	4e-34	Salmo salar BNIP2 motif-containing molecule at the C-terminal region 1 (bmcc1), mRNA	sp|Q0IHU9|PRUN2_XENTR	145	2e-35	Protein prune homolog 2 OS=Xenopus tropicalis GN=Prune2 PE=2 SV=1	--	--	--	--	--	K01514	2e-20	97.4	mdo:100017806	exopolyphosphatase [EC:3.6.1.11]	GO:0006915//apoptotic process	-	GO:0005737//cytoplasm	ko00230//Purine metabolism
CL5055.Contig1_All	293	0	17	0	2.9196	11.5116	Up	6.06e-06	5.64e-05	gi|52345748|ref|NP_001004920.1|	188.7	7e-47	Rho family GTPase 3 [Xenopus (Silurana) tropicalis] >gi|49523003|gb|AAH75375.1| Rho family GTPase 3 [Xenopus (Silurana) tropicalis]	gi|52351774|gb|AY610204.1|	119	8e-24	Sus scrofa clone Clu_95883.scr.msk.p1.Contig1, mRNA sequence	sp|Q6SA80|RND3_RAT	186	8e-48	Rho-related GTP-binding protein RhoE OS=Rattus norvegicus GN=Rnd3 PE=2 SV=1	SPAC16A10.04	114	4e-26	COG1100	GTPase SAR1 and related small G proteins	K07859	7e-48	188	xtr:448301	Rho family GTPase 3	GO:0007264//small GTPase mediated signal transduction;GO:0030036//actin cytoskeleton organization;GO:0006184//GTP catabolic process;GO:0007155//cell adhesion	GO:0003924//GTPase activity;GO:0005525//GTP binding	GO:0000139//Golgi membrane;GO:0005886//plasma membrane	--
Unigene49702_All	293	0	17	0	2.9196	11.5116	Up	6.06e-06	5.63e-05	--	--	--	--	--	--	--	--	--	--	--	--	--	--	--	--	--	--	--	--	--	--	-	-	-	--
CL375.Contig2_All	518	0	30	0	2.9143	11.5089	Up	6.27e-10	1.05e-08	--	--	--	--	--	--	--	--	--	--	--	--	--	--	--	--	--	--	--	--	--	--	-	-	-	--
Unigene48268_All	398	0	23	0	2.908	11.5058	Up	8.78e-08	1.13e-06	--	--	--	--	--	--	--	--	--	--	--	--	--	--	--	--	--	--	--	--	--	--	-	-	-	--
Unigene46740_All	260	0	15	0	2.9031	11.5034	Up	2.49e-05	0.000203	--	--	--	--	gi|32812376|emb|BX571725.1|	73.8	4e-10	Carp DNA sequence from clone XXfos-118, complete sequence	--	--	--	--	--	--	--	--	--	--	--	--	--	--	-	-	-	--
CL1102.Contig2_All	261	0	15	0	2.892	11.4979	Up	2.49e-05	0.000203	--	--	--	--	--	--	--	--	--	--	--	--	--	--	--	--	--	--	--	--	--	--	-	-	-	--
Unigene49622_All	296	0	17	0	2.89	11.4969	Up	6.06e-06	5.63e-05	--	--	--	--	--	--	--	--	--	--	--	--	--	--	--	--	--	--	--	--	--	--	-	-	-	--
Unigene50678_All	404	0	23	0	2.8648	11.4842	Up	8.78e-08	1.13e-06	gi|401408201|ref|XP_003883549.1|	55.8	7e-07	conserved hypothetical protein [Neospora caninum Liverpool] >gi|325117966|emb|CBZ53517.1| conserved hypothetical protein [Neospora caninum Liverpool]	--	--	--	--	sp|Q55CW2|SAMKC_DICDI	51.2	6e-07	Probable serine/threonine-protein kinase samkC OS=Dictyostelium discoideum GN=samkC PE=3 SV=2	--	--	--	--	--	K14972	1e-06	52	aga:AgaP_AGAP004734	PAX-interacting protein 1	-	-	-	--
Unigene45954_All	440	0	25	0	2.8591	11.4813	Up	2.14e-08	2.99e-07	--	--	--	--	--	--	--	--	--	--	--	--	--	--	--	--	--	--	--	--	--	--	-	-	-	--
Unigene48228_All	300	0	17	0	2.8515	11.4775	Up	6.06e-06	5.63e-05	--	--	--	--	--	--	--	--	--	--	--	--	--	--	--	--	--	--	--	--	--	--	-	-	-	--
Unigene49714_All	318	0	18	0	2.8483	11.4759	Up	2.99e-06	2.96e-05	--	--	--	--	--	--	--	--	--	--	--	--	--	--	--	--	--	--	--	--	--	--	-	-	-	--
Unigene47981_All	230	0	13	0	2.8442	11.4738	Up	0.000102	0.000709	--	--	--	--	--	--	--	--	--	--	--	--	--	--	--	--	--	--	--	--	--	--	-	-	-	--
Unigene50934_All	372	0	21	0	2.8407	11.472	Up	3.6e-07	4.18e-06	--	--	--	--	--	--	--	--	--	--	--	--	--	--	--	--	--	--	--	--	--	--	-	-	-	--
Unigene46738_All	355	0	20	0	2.835	11.4691	Up	7.29e-07	8.06e-06	gi|410912492|ref|XP_003969723.1|	144.8	1e-33	PREDICTED: polyadenylate-binding protein 2-like [Takifugu rubripes]	gi|432851904|ref|XM_004067052.1|	87.7	3e-14	PREDICTED: Oryzias latipes embryonic polyadenylate-binding protein 2-like (LOC101170990), mRNA	sp|Q6TY21|EPA2B_XENLA	142	1e-34	Embryonic polyadenylate-binding protein 2-B OS=Xenopus laevis GN=Pabpn1l-b PE=1 SV=1	HP0827	56.2	1e-08	COG0724	RNA-binding proteins (RRM domain)	K14396	4e-34	142	xla:403372	polyadenylate-binding protein 2	-	GO:0008143//poly(A) RNA binding;GO:0000166//nucleotide binding	GO:0005737//cytoplasm	ko05164//Influenza A;ko03015//mRNA surveillance pathway
CL835.Contig2_All	232	0	13	0	2.8197	11.4613	Up	0.000102	0.00071	--	--	--	--	--	--	--	--	--	--	--	--	--	--	--	--	--	--	--	--	--	--	-	-	-	--
CL1216.Contig2_All	362	0	20	0	2.7801	11.4409	Up	7.29e-07	8.08e-06	--	--	--	--	--	--	--	--	--	--	--	--	--	--	--	--	--	--	--	--	--	--	-	-	-	--
Unigene51179_All	328	0	18	0	2.7615	11.4312	Up	2.99e-06	2.96e-05	gi|326665528|ref|XP_002664874.2|	87	2e-16	PREDICTED: hypothetical protein LOC100334359 [Danio rerio]	--	--	--	--	sp|Q4KME6|PERQ2_DANRE	48.1	4e-06	PERQ amino acid-rich with GYF domain-containing protein 2 OS=Danio rerio GN=gigyf2 PE=2 SV=1	--	--	--	--	--	--	--	--	--	--	-	-	-	--
CL303.Contig2_All	530	0	29	0	2.7534	11.427	Up	1.27e-09	2.06e-08	--	--	--	--	gi|410066873|gb|M62415.2|PSUHPLCDD	71.9	3e-09	Pseudopleuronectes americanus antifreeze protein (HPLC6) gene, complete cds	--	--	--	--	--	--	--	--	--	--	--	--	--	--	-	-	-	--
Unigene47402_All	238	0	13	0	2.7486	11.4245	Up	0.000102	0.000709	gi|432858267|ref|XP_004068875.1|	147.5	1e-34	PREDICTED: metabotropic glutamate receptor 4-like isoform 2 [Oryzias latipes]	gi|345318758|ref|XM_003430013.1|	210	2e-51	PREDICTED: Ornithorhynchus anatinus metabotropic glutamate receptor 4-like (LOC100680685), mRNA	sp|P31423|GRM4_RAT	135	2e-32	Metabotropic glutamate receptor 4 OS=Rattus norvegicus GN=Grm4 PE=1 SV=1	--	--	--	--	--	K04607	4e-35	146	dre:567181	metabotropic glutamate receptor 4	-	-	-	ko04724//Glutamatergic synapse;ko04080//Neuroactive ligand-receptor interaction;ko04742//Taste transduction
Unigene47896_All	238	0	13	0	2.7486	11.4245	Up	0.000102	0.000709	--	--	--	--	--	--	--	--	--	--	--	--	--	--	--	--	--	--	--	--	--	--	-	-	-	--
Unigene47146_All	404	0	22	0	2.7402	11.4201	Up	1.78e-07	2.17e-06	--	--	--	--	gi|20340500|gb|AC105277.2|	63.9	5e-07	Homo sapiens chromosome 1 clone RP4-794H19, complete sequence	--	--	--	--	--	--	--	--	--	--	--	--	--	--	-	-	-	--
Unigene46668_All	262	0	14	0	2.6889	11.3928	Up	5.04e-05	0.000381	--	--	--	--	--	--	--	--	--	--	--	--	--	--	--	--	--	--	--	--	--	--	-	-	-	--
Unigene46969_All	281	0	15	0	2.6861	11.3913	Up	2.49e-05	0.000203	gi|348541017|ref|XP_003457983.1|	100.9	1e-20	PREDICTED: hypothetical protein LOC100702678 [Oreochromis niloticus]	--	--	--	--	--	--	--	--	--	--	--	--	--	--	--	--	--	--	-	-	-	--
Unigene50105_All	282	0	15	0	2.6766	11.3862	Up	2.49e-05	0.000203	gi|326676990|ref|XP_003200725.1|	152.5	5e-36	PREDICTED: proprotein convertase subtilisin/kexin type 9 [Danio rerio]	--	--	--	--	sp|A8T695|PCSK9_SAIBB	125	2e-29	Proprotein convertase subtilisin/kexin type 9 OS=Saimiri boliviensis boliviensis GN=PCSK9 PE=2 SV=1	DR2325	49.7	1e-06	COG1404	Subtilisin-like serine proteases	K13050	6e-37	152	dre:100150316	proprotein convertase subtilisin/kexin type 9 [EC:3.4.21.-]	GO:0043086//negative regulation of catalytic activity;GO:0008202//steroid metabolic process;GO:0032869//cellular response to insulin stimulus;GO:0001822//kidney development;GO:0010989//negative regulation of low-density lipoprotein particle clearance;GO:0044255//cellular lipid metabolic process;GO:0001920//negative regulation of receptor recycling;GO:0032802//low-density lipoprotein particle rece…	GO:0034190//apolipoprotein receptor binding;GO:0019871//sodium channel inhibitor activity;GO:0004252//serine-type endopeptidase activity;GO:0034189//very-low-density lipoprotein particle binding;GO:0043621//protein self-association;GO:0050750//low-density lipoprotein particle receptor binding;GO:0070326//very-low-density lipoprotein particle receptor binding;GO:0030169//low-density lipoprotein pa…	GO:0005615//extracellular space;GO:0005764//lysosome;GO:0005794//Golgi apparatus;GO:0005770//late endosome;GO:0005769//early endosome;GO:0048471//perinuclear region of cytoplasm;GO:0005783//endoplasmic reticulum;GO:0031232//extrinsic to external side of plasma membrane	--
Unigene46074_All	320	0	17	0	2.6733	11.3844	Up	6.06e-06	5.63e-05	gi|125839918|ref|XP_001340673.1|	57.8	1e-07	PREDICTED: hypothetical protein LOC100006986 [Danio rerio]	--	--	--	--	--	--	--	--	--	--	--	--	--	--	--	--	--	--	-	-	-	--
Unigene51814_All	245	0	13	0	2.6701	11.3827	Up	0.000102	0.000708	gi|116014325|ref|NP_001070653.1|	58.9	8e-08	phospholipase B1, membrane-associated precursor [Monodelphis domestica] >gi|122131959|sp|Q06HQ7.1|PLB1_MONDO RecName: Full=Phospholipase B1, membrane-associated; Short=Phospholipase B; AltName: Full=Phospholipase B/lipase; Short=PLB/LIP; Includes: RecName: Full=Phospholipase A2; Includes: RecName: Full=Lysophospholipase; Flags: Precursor >gi|114431563|gb|ABI74623.1| phospholipase B [Monodelphis d…	gi|297667926|ref|XM_002812163.1|	97.6	2e-17	PREDICTED: Pongo abelii phospholipase B1 (PLB1), mRNA	sp|Q06HQ7|PLB1_MONDO	129	1e-30	Phospholipase B1, membrane-associated OS=Monodelphis domestica GN=PLB1 PE=2 SV=1	--	--	--	--	--	K14621	4e-30	129	mdo:768082	phospholipase B1, membrane-associated [EC:3.1.1.4 3.1.1.5]	GO:0060314//regulation of ryanodine-sensitive calcium-release channel activity;GO:0086004//regulation of cardiac muscle cell contraction;GO:0045822//negative regulation of heart contraction;GO:0086092//regulation of the force of heart contraction by cardiac conduction;GO:0016042//lipid catabolic process;GO:1901077//regulation of relaxation of muscle;GO:0086023//adrenergic receptor signaling pathw…	GO:0004622//lysophospholipase activity;GO:0004623//phospholipase A2 activity;GO:0005246//calcium channel regulator activity;GO:0042030//ATPase inhibitor activity	GO:0016529//sarcoplasmic reticulum;GO:0016021//integral to membrane;GO:0016324//apical plasma membrane	ko01100//Metabolic pathways;ko00590//Arachidonic acid metabolism;ko04977//Vitamin digestion and absorption;ko00592//alpha-Linolenic acid metabolism;ko00565//Ether lipid metabolism;ko00564//Glycerophospholipid metabolism;ko00591//Linoleic acid metabolism
CL1489.Contig1_All	586	0	31	0	2.662	11.3783	Up	3.1e-10	5.38e-09	--	--	--	--	--	--	--	--	--	--	--	--	--	--	--	--	--	--	--	--	--	--	-	-	-	--
Unigene50131_All	435	0	23	0	2.6606	11.3775	Up	8.78e-08	1.13e-06	--	--	--	--	--	--	--	--	--	--	--	--	--	--	--	--	--	--	--	--	--	--	-	-	-	--
Unigene50141_All	292	0	15	0	2.585	11.3359	Up	2.49e-05	0.000203	--	--	--	--	--	--	--	--	--	--	--	--	--	--	--	--	--	--	--	--	--	--	-	-	-	--
CL4430.Contig1_All	605	0	31	0	2.5784	11.3323	Up	3.1e-10	5.37e-09	gi|348530668|ref|XP_003452832.1|	191	3e-47	PREDICTED: hypothetical protein LOC100704369 [Oreochromis niloticus]	--	--	--	--	--	--	--	--	--	--	--	--	--	--	--	--	--	--	-	-	-	--
CL1832.Contig2_All	274	0	14	0	2.5711	11.3282	Up	5.04e-05	0.000381	--	--	--	--	--	--	--	--	--	--	--	--	--	--	--	--	--	--	--	--	--	--	-	-	-	--
CL2058.Contig1_All	274	0	14	0	2.5711	11.3282	Up	5.04e-05	0.000381	gi|392902290|ref|NP_001255944.1|	62.8	5e-09	Protein CLEC-199, isoform e [Caenorhabditis elegans] >gi|358246425|emb|CCE71670.1| Protein CLEC-199, isoform e [Caenorhabditis elegans]	--	--	--	--	sp|Q05049|MUC1_XENLA	70.1	1e-12	Integumentary mucin C.1 (Fragment) OS=Xenopus laevis PE=2 SV=1	--	--	--	--	--	K10955	8e-12	68.9	xtr:100493286	intestinal mucin-2	-	-	-	ko05146//Amoebiasis;ko05110//Vibrio cholerae infection
Unigene46364_All	294	0	15	0	2.5674	11.3261	Up	2.49e-05	0.000203	--	--	--	--	--	--	--	--	--	--	--	--	--	--	--	--	--	--	--	--	--	--	-	-	-	--
Unigene45574_All	255	0	13	0	2.5654	11.325	Up	0.000102	0.00071	gi|410931177|ref|XP_003978972.1|	105.5	7e-22	PREDICTED: serine/threonine-protein kinase/endoribonuclease IRE1-like, partial [Takifugu rubripes]	--	--	--	--	sp|Q69Z37|SAM9L_MOUSE	57.4	7e-09	Sterile alpha motif domain-containing protein 9-like OS=Mus musculus GN=Samd9l PE=2 SV=2	--	--	--	--	--	--	--	--	--	--	-	-	-	--
CL4522.Contig1_All	650	0	33	0	2.5547	11.3189	Up	7.54e-11	1.4e-09	--	--	--	--	gi|328791060|ref|XM_393586.4|	71.9	4e-09	PREDICTED: Apis mellifera WD repeat and FYVE domain-containing protein 2-like (LOC410098), mRNA	--	--	--	--	--	--	--	--	--	--	--	--	--	--	-	-	-	--
CL3853.Contig1_All	532	0	27	0	2.5539	11.3185	Up	5.21e-09	7.89e-08	--	--	--	--	--	--	--	--	--	--	--	--	--	--	--	--	--	--	--	--	--	--	-	-	-	--
Unigene51218_All	277	0	14	0	2.5433	11.3125	Up	5.04e-05	0.00038	gi|326673033|ref|XP_701288.5|	124	2e-27	PREDICTED: WD repeat- and FYVE domain-containing protein 4 [Danio rerio]	--	--	--	--	--	--	--	--	--	--	--	--	--	K12047	1e-09	61.6	xtr:100379714	maltase-glucoamylase [EC:3.2.1.20 3.2.1.3]	-	-	-	ko01100//Metabolic pathways;ko00500//Starch and sucrose metabolism;ko00052//Galactose metabolism;ko04973//Carbohydrate digestion and absorption
CL3117.Contig2_All	397	0	20	0	2.535	11.3078	Up	7.29e-07	8.07e-06	--	--	--	--	--	--	--	--	--	--	--	--	--	--	--	--	--	--	--	--	--	--	-	-	-	--
Unigene50232_All	278	0	14	0	2.5341	11.3073	Up	5.04e-05	0.00038	gi|355757024|gb|EHH60632.1|	55.5	9e-07	hypothetical protein EGM_12032, partial [Macaca fascicularis]	gi|46518680|gb|AC101752.14|	61.9	1e-06	Mus musculus chromosome 1, clone RP24-344C18, complete sequence	--	--	--	--	--	--	--	--	--	--	--	--	--	--	-	-	-	--
Unigene46100_All	379	0	19	0	2.5227	11.3008	Up	1.48e-06	1.55e-05	gi|432924617|ref|XP_004080644.1|	185.7	5e-46		gi|112419793|gb|BT026610.1|	63.9	5e-07	Gasterosteus aculeatus clone CEC21-F12 mRNA sequence	sp|Q64FW2|RETST_MOUSE	137	7e-33	All-trans-retinol 13,14-reductase OS=Mus musculus GN=Retsat PE=1 SV=3	MA0127	67.8	5e-12	COG1233	Phytoene dehydrogenase and related proteins	K09516	2e-37	154	dre:677660	all-trans-retinol 13,14-reductase [EC:1.3.99.23]	GO:0042572//retinol metabolic process;GO:0055114//oxidation-reduction process	GO:0051786//all-trans-retinol 13,14-reductase activity	GO:0005789//endoplasmic reticulum membrane	ko00830//Retinol metabolism
Unigene50998_All	340	0	17	0	2.516	11.2969	Up	6.06e-06	5.63e-05	--	--	--	--	--	--	--	--	--	--	--	--	--	--	--	--	--	--	--	--	--	--	-	-	-	--
Unigene51972_All	320	0	16	0	2.516	11.2969	Up	1.23e-05	0.000107	gi|51467892|ref|NP_001003834.1|	207.6	1e-52	DNA topoisomerase 2-alpha [Danio rerio] >gi|49619131|gb|AAT68150.1| topoisomerase 2 [Danio rerio]	gi|51467891|ref|NM_001003834.1|	180	3e-42	Danio rerio topoisomerase (DNA) II alpha (top2a), mRNA >gi|49619130|gb|AY648832.1| Danio rerio topoisomerase 2 mRNA, complete cds	sp|O42130|TOP2A_CHICK	179	2e-45	DNA topoisomerase 2-alpha OS=Gallus gallus GN=TOP2A PE=2 SV=2	ECU04g0350_2	74.7	4e-14	COG0188	Type IIA topoisomerase (DNA gyrase/topo II, topoisomerase IV), A subunit	K03164	2e-53	207	dre:323733	DNA topoisomerase II [EC:5.99.1.3]	GO:0043065//positive regulation of apoptotic process;GO:0021707//cerebellar granule cell differentiation;GO:0006261//DNA-dependent DNA replication;GO:0000712//resolution of meiotic recombination intermediates;GO:0006266//DNA ligation;GO:0000819//sister chromatid segregation;GO:0006312//mitotic recombination;GO:0006200//ATP catabolic process;GO:0044774//mitotic DNA integrity checkpoint;GO:0031100/…	GO:0043130//ubiquitin binding;GO:0005080//protein kinase C binding;GO:0042803//protein homodimerization activity;GO:0008022//protein C-terminus binding;GO:0000287//magnesium ion binding;GO:0008144//drug binding;GO:0043566//structure-specific DNA binding;GO:0005524//ATP binding;GO:0003682//chromatin binding;GO:0046982//protein heterodimerization activity;GO:0043565//sequence-specific DNA binding;G…	GO:0005654//nucleoplasm;GO:0009330//DNA topoisomerase complex (ATP-hydrolyzing);GO:0005814//centriole;GO:0005730//nucleolus;GO:0000795//synaptonemal complex;GO:0009295//nucleoid	--
Unigene48313_All	260	0	13	0	2.516	11.2969	Up	0.000102	0.000709	gi|160333855|ref|NP_001103956.1|	155.2	8e-37	filamin A-interacting protein 1-like [Danio rerio] >gi|160385738|sp|A3KNA5.1|FIL1L_DANRE RecName: Full=Filamin A-interacting protein 1-like >gi|126631251|gb|AAI33735.1| Zgc:158292 protein [Danio rerio]	gi|160333854|ref|NM_001110486.1|	139	7e-30	Danio rerio zgc:158292 (zgc:158292), mRNA >gi|126631250|gb|BC133734.1| Danio rerio zgc:158292, mRNA (cDNA clone MGC:158292 IMAGE:6964356), complete cds	sp|A3KNA5|FIL1L_DANRE	155	3e-38	Filamin A-interacting protein 1-like OS=Danio rerio GN=filip1l PE=2 SV=1	--	--	--	--	--	--	--	--	--	--	-	-	-	--
Unigene46356_All	262	0	13	0	2.4968	11.2859	Up	0.000102	0.00071	--	--	--	--	--	--	--	--	--	--	--	--	--	--	--	--	--	--	--	--	--	--	-	-	-	--
Unigene49373_All	303	0	15	0	2.4911	11.2826	Up	2.49e-05	0.000203	--	--	--	--	--	--	--	--	--	--	--	--	--	--	--	--	--	--	--	--	--	--	-	-	-	--
Unigene51029_All	264	0	13	0	2.4779	11.2749	Up	0.000102	0.000709	gi|326665580|ref|XP_002661092.2|	93.6	3e-18	PREDICTED: GTPase IMAP family member 8-like [Danio rerio]	--	--	--	--	sp|Q9NUV9|GIMA4_HUMAN	63.2	1e-10	GTPase IMAP family member 4 OS=Homo sapiens GN=GIMAP4 PE=1 SV=1	--	--	--	--	--	K05328	2e-06	51.2	ame:724608	transient receptor potential cation channel subfamily C, invertebrate	-	-	-	ko04745//Phototransduction - fly
CL3930.Contig2_All	754	0	37	0	2.4693	11.2699	Up	4.48e-12	9.2e-11	--	--	--	--	--	--	--	--	--	--	--	--	--	--	--	--	--	--	--	--	--	--	-	-	-	--
Unigene51577_All	410	0	20	0	2.4547	11.2613	Up	7.29e-07	8.06e-06	--	--	--	--	--	--	--	--	--	--	--	--	--	--	--	--	--	--	--	--	--	--	-	-	-	--
Unigene50807_All	272	0	13	0	2.405	11.2318	Up	0.000102	0.000709	gi|125846825|ref|XP_683302.2|	132.1	7e-30	PREDICTED: protein FAM184A [Danio rerio]	gi|38488521|emb|BX649543.6|	226	4e-56	Zebrafish DNA sequence from clone DKEY-238K23 in linkage group 20, complete sequence	sp|Q8NB25|F184A_HUMAN	106	1e-23	Protein FAM184A OS=Homo sapiens GN=FAM184A PE=2 SV=3	--	--	--	--	--	--	--	--	--	--	-	-	-	--
CL4974.Contig2_All	294	0	14	0	2.3962	11.2265	Up	5.04e-05	0.000381	--	--	--	--	--	--	--	--	--	--	--	--	--	--	--	--	--	--	--	--	--	--	-	-	-	--
CL2667.Contig1_All	505	0	24	0	2.3915	11.2237	Up	4.33e-08	5.8e-07	--	--	--	--	--	--	--	--	--	--	--	--	--	--	--	--	--	--	--	--	--	--	-	-	-	--
Unigene46462_All	274	0	13	0	2.3875	11.2213	Up	0.000102	0.000709	--	--	--	--	--	--	--	--	--	--	--	--	--	--	--	--	--	--	--	--	--	--	-	-	-	--
Unigene48783_All	509	0	24	0	2.3727	11.2123	Up	4.33e-08	5.79e-07	gi|50540464|ref|NP_001002700.1|	63.9	3e-09	fatty-acid amide hydrolase 2-A [Danio rerio] >gi|82183203|sp|Q6DH69.1|FAH2A_DANRE RecName: Full=Fatty-acid amide hydrolase 2-A >gi|49901071|gb|AAH76113.1| Fatty acid amide hydrolase 2a [Danio rerio]	--	--	--	--	sp|Q6DH69|FAH2A_DANRE	63.9	2e-10	Fatty-acid amide hydrolase 2-A OS=Danio rerio GN=faah2a PE=2 SV=1	--	--	--	--	--	--	--	--	--	--	-	-	-	--
CL1315.Contig1_All	456	0	21	0	2.3174	11.1783	Up	3.6e-07	4.18e-06	gi|166406457|gb|ABY87189.1|	55.1	1e-06	interferon-gamma receptor 2 [Oncorhynchus mykiss]	--	--	--	--	--	--	--	--	--	--	--	--	--	--	--	--	--	--	-	-	-	--
Unigene50146_All	304	0	14	0	2.3174	11.1783	Up	5.04e-05	0.00038	--	--	--	--	--	--	--	--	--	--	--	--	--	--	--	--	--	--	--	--	--	--	-	-	-	--
Unigene51332_All	284	0	13	0	2.3034	11.1695	Up	0.000102	0.000708	gi|47222820|emb|CAF96487.1|	192.2	6e-48	unnamed protein product [Tetraodon nigroviridis]	gi|348533752|ref|XM_003454321.1|	274	2e-70	PREDICTED: Oreochromis niloticus protein shisa-4-like (LOC100698518), mRNA	sp|Q96DD7|SHSA4_HUMAN	125	3e-29	Protein shisa-4 OS=Homo sapiens GN=SHISA4 PE=2 SV=3	--	--	--	--	--	K10135	4e-08	56.6	dre:558619	scotin	-	-	-	ko04115//p53 signaling pathway
Unigene50360_All	285	0	13	0	2.2953	11.1645	Up	0.000102	0.000709	--	--	--	--	--	--	--	--	--	--	--	--	--	--	--	--	--	--	--	--	--	--	-	-	-	--
Unigene45680_All	307	0	14	0	2.2947	11.1641	Up	5.04e-05	0.000381	gi|326674234|ref|XP_687391.4|	192.6	4e-48	PREDICTED: myosin-XVIIIa [Danio rerio]	gi|156972288|gb|EU057694.1|	198	1e-47	Hippoglossus hippoglossus myosin 18A mRNA, partial cds	sp|Q92614|MY18A_HUMAN	158	2e-39	Unconventional myosin-XVIIIa OS=Homo sapiens GN=MYO18A PE=1 SV=3	SPCC645.05c	78.6	3e-15	COG5022	Myosin heavy chain	K10362	5e-49	192	dre:559005	myosin XVIII	-	-	-	--
Unigene51141_All	308	0	14	0	2.2873	11.1594	Up	5.04e-05	0.00038	gi|301631257|ref|XP_002944716.1|	88.2	1e-16	PREDICTED: general transcription factor II-I repeat domain-containing protein 2-like [Xenopus (Silurana) tropicalis]	gi|301631256|ref|XM_002944670.1|	79.8	7e-12	PREDICTED: Xenopus (Silurana) tropicalis general transcription factor II-I repeat domain-containing protein 2-like (LOC100495193), mRNA	--	--	--	--	--	--	--	--	--	--	--	--	--	--	-	-	-	--
Unigene50618_All	311	0	14	0	2.2652	11.1454	Up	5.04e-05	0.00038	gi|340383987|ref|XP_003390497.1|	136.7	3e-31	PREDICTED: uncharacterized protein K02A2.6-like [Amphimedon queenslandica]	--	--	--	--	sp|Q8I7P9|POL5_DROME	56.6	1e-08	Retrovirus-related Pol polyprotein from transposon opus OS=Drosophila melanogaster GN=pol PE=4 SV=1	SPAC9.04	66.6	1e-11	COG2801	Transposase and inactivated derivatives	K11465	3e-08	57.4	acs:100566993	sex comb on midleg-like protein 2	-	-	-	ko04080//Neuroactive ligand-receptor interaction;ko04962//Vasopressin-regulated water reabsorption
Unigene50967_All	312	0	14	0	2.258	11.1408	Up	5.04e-05	0.00038	gi|341883563|gb|EGT39498.1|	55.5	9e-07	hypothetical protein CAEBREN_22347 [Caenorhabditis brenneri]	--	--	--	--	sp|Q55GF9|ICPA_DICDI	69.3	2e-12	Inner centromere protein A OS=Dictyostelium discoideum GN=icpA PE=1 SV=1	aq_2032	52.4	2e-07	COG0532	Translation initiation factor 2 (IF-2; GTPase)	K10750	7e-11	65.9	cqu:CpipJ_CPIJ015800	chromatin assembly factor 1 subunit A	-	-	-	--
CL5062.Contig2_All	313	0	14	0	2.2508	11.1362	Up	5.04e-05	0.000381	--	--	--	--	--	--	--	--	--	--	--	--	--	--	--	--	--	--	--	--	--	--	-	-	-	--
CL4019.Contig1_All	873	0	39	0	2.248	11.1344	Up	1.09e-12	2.37e-11	--	--	--	--	--	--	--	--	--	--	--	--	--	--	--	--	--	--	--	--	--	--	-	-	-	--
CL3213.Contig1_All	316	0	14	0	2.2294	11.1224	Up	5.04e-05	0.000381	gi|195399227|ref|XP_002058222.1|	55.8	7e-07	GJ15967 [Drosophila virilis] >gi|194150646|gb|EDW66330.1| GJ15967 [Drosophila virilis]	--	--	--	--	sp|P23246|SFPQ_HUMAN	52	3e-07	Splicing factor, proline- and glutamine-rich OS=Homo sapiens GN=SFPQ PE=1 SV=2	Rv3876	50.8	6e-07	COG0455	ATPases involved in chromosome partitioning	K05747	6e-07	52.8	bta:100336547	Wiskott-Aldrich syndrome protein	-	-	-	ko04666//Fc gamma R-mediated phagocytosis;ko05130//Pathogenic Escherichia coli infection;ko05132//Salmonella infection;ko04810//Regulation of actin cytoskeleton;ko04062//Chemokine signaling pathway;ko05131//Shigellosis;ko05100//Bacterial invasion of epithelial cells;ko04520//Adherens junction
Unigene51542_All	295	0	13	0	2.2175	11.1147	Up	0.000102	0.000708	--	--	--	--	--	--	--	--	--	--	--	--	--	--	--	--	--	--	--	--	--	--	-	-	-	--
Unigene50604_All	297	0	13	0	2.2026	11.105	Up	0.000102	0.000709	--	--	--	--	--	--	--	--	--	--	--	--	--	--	--	--	--	--	--	--	--	--	-	-	-	--
CL96.Contig1_All	457	0	20	0	2.2022	11.1047	Up	7.29e-07	8.07e-06	--	--	--	--	--	--	--	--	--	--	--	--	--	--	--	--	--	--	--	--	--	--	-	-	-	--
Unigene52073_All	320	0	14	0	2.2015	11.1043	Up	5.04e-05	0.00038	gi|410931740|ref|XP_003979253.1|	127.1	2e-28	PREDICTED: sterile alpha motif domain-containing protein 9-like [Takifugu rubripes]	--	--	--	--	--	--	--	--	--	--	--	--	--	--	--	--	--	--	-	-	-	--
CL1222.Contig1_All	367	0	16	0	2.1938	11.0992	Up	1.23e-05	0.000107	--	--	--	--	--	--	--	--	--	--	--	--	--	--	--	--	--	--	--	--	--	--	-	-	-	--
CL597.Contig1_All	691	0	29	0	2.1119	11.0443	Up	1.27e-09	2.06e-08	--	--	--	--	--	--	--	--	--	--	--	--	--	--	--	--	--	--	--	--	--	--	-	-	-	--
Unigene52171_All	335	0	14	0	2.1029	11.0382	Up	5.04e-05	0.00038	gi|432866839|ref|XP_004070961.1|	74.7	1e-12	PREDICTED: collagen alpha-1(II) chain [Oryzias latipes]	gi|197245604|gb|BC168504.1|	91.7	2e-15	Danio rerio cDNA clone IMAGE:8994163	sp|P02458|CO2A1_HUMAN	70.9	6e-13	Collagen alpha-1(II) chain OS=Homo sapiens GN=COL2A1 PE=1 SV=3	--	--	--	--	--	K06236	2e-12	70.9	ssc:100621630	collagen, type I/II/III/V/XI, alpha	GO:0033334//fin morphogenesis	-	GO:0005581//collagen	ko04974//Protein digestion and absorption;ko05146//Amoebiasis;ko04512//ECM-receptor interaction;ko04510//Focal adhesion
Unigene51461_All	433	0	18	0	2.0918	11.0305	Up	2.99e-06	2.96e-05	gi|449692374|ref|XP_004213009.1|	139.8	3e-32	PREDICTED: uncharacterized protein LOC101240207, partial [Hydra magnipapillata]	--	--	--	--	--	--	--	--	--	--	--	--	--	K05853	1e-13	75.1	smm:Smp_136710.2	Ca2+ transporting ATPase, sarcoplasmic/endoplasmic reticulum [EC:3.6.3.8]	-	-	-	ko04972//Pancreatic secretion;ko04020//Calcium signaling pathway;ko05010//Alzheimer's disease;ko05414//Dilated cardiomyopathy;ko04260//Cardiac muscle contraction;ko05410//Hypertrophic cardiomyopathy (HCM);ko05412//Arrhythmogenic right ventricular cardiomyopathy (ARVC)
CL718.Contig1_All	337	0	14	0	2.0905	11.0296	Up	5.04e-05	0.000381	--	--	--	--	--	--	--	--	--	--	--	--	--	--	--	--	--	--	--	--	--	--	-	-	-	--
CL2589.Contig2_All	1519	0	62	0	2.0539	11.0042	Up	9.7e-20	3.22e-18	gi|185132778|ref|NP_001118193.1|	119.8	4e-25	pentraxin precursor [Oncorhynchus mykiss] >gi|1743390|emb|CAA67764.1| pentraxin [Oncorhynchus mykiss]	--	--	--	--	sp|O19062|CRP_PIG	68.9	3e-11	C-reactive protein OS=Sus scrofa GN=CRP PE=2 SV=1	--	--	--	--	--	K01672	9e-07	55.8	xla:443976	carbonic anhydrase [EC:4.2.1.1]	-	-	-	ko04972//Pancreatic secretion;ko04971//Gastric acid secretion;ko04964//Proximal tubule bicarbonate reclamation;ko04966//Collecting duct acid secretion;ko04976//Bile secretion
CL646.Contig2_All	351	0	14	0	2.0071	10.9709	Up	5.04e-05	0.000381	--	--	--	--	--	--	--	--	--	--	--	--	--	--	--	--	--	--	--	--	--	--	-	-	-	--
Unigene46191_All	330	0	13	0	1.9823	10.953	Up	0.000102	0.00071	gi|326676990|ref|XP_003200725.1|	181.8	8e-45	PREDICTED: proprotein convertase subtilisin/kexin type 9 [Danio rerio]	gi|326676989|ref|XM_003200677.1|	67.9	3e-08	PREDICTED: Danio rerio proprotein convertase subtilisin/kexin type 9 (pcsk9), mRNA	sp|A8T695|PCSK9_SAIBB	153	9e-38	Proprotein convertase subtilisin/kexin type 9 OS=Saimiri boliviensis boliviensis GN=PCSK9 PE=2 SV=1	VC0157	75.5	2e-14	COG1404	Subtilisin-like serine proteases	K13050	9e-46	181	dre:100150316	proprotein convertase subtilisin/kexin type 9 [EC:3.4.21.-]	GO:0006508//proteolysis;GO:0043086//negative regulation of catalytic activity;GO:0043523//regulation of neuron apoptotic process;GO:0032802//low-density lipoprotein particle receptor catabolic process;GO:0008203//cholesterol metabolic process	GO:0030169//low-density lipoprotein particle binding;GO:0042802//identical protein binding;GO:0043621//protein self-association;GO:0034185//apolipoprotein binding;GO:0004252//serine-type endopeptidase activity;GO:0034189//very-low-density lipoprotein particle binding	GO:0005764//lysosome;GO:0009986//cell surface;GO:0005770//late endosome;GO:0005769//early endosome;GO:0005576//extracellular region;GO:0005794//Golgi apparatus;GO:0005783//endoplasmic reticulum	--
CL4121.Contig2_All	552	0	20	0	1.8232	10.8323	Up	7.29e-07	8.07e-06	--	--	--	--	gi|102140506|gb|AC136987.12|	85.7	2e-13	Mus musculus chromosome 16, clone RP24-129J16, complete sequence	--	--	--	--	--	--	--	--	--	--	--	--	--	--	-	-	-	--
CL4571.Contig1_All	636	0	23	0	1.8198	10.8296	Up	8.78e-08	1.13e-06	gi|348501602|ref|XP_003438358.1|	153.3	7e-36	PREDICTED: hypothetical protein LOC100706437 [Oreochromis niloticus]	--	--	--	--	--	--	--	--	--	--	--	--	--	--	--	--	--	--	-	-	-	--
CL4131.Contig2_All	1050	0	37	0	1.7732	10.7921	Up	4.48e-12	9.19e-11	gi|190336708|gb|AAI62162.1|	189.5	2e-46	Si:ch211-199g17.1 [Danio rerio] >gi|190337846|gb|AAI62158.1| Si:ch211-199g17.1 [Danio rerio]	--	--	--	--	sp|Q32LK9|SYCE1_BOVIN	112	1e-24	Synaptonemal complex central element protein 1 OS=Bos taurus GN=SYCE1 PE=2 SV=2	--	--	--	--	--	K10352	2e-06	53.9	aml:100483607	myosin heavy chain	GO:0007127//meiosis I	-	-	ko05416//Viral myocarditis;ko04270//Vascular smooth muscle contraction;ko05414//Dilated cardiomyopathy;ko04260//Cardiac muscle contraction;ko05410//Hypertrophic cardiomyopathy (HCM);ko05132//Salmonella infection;ko04530//Tight junction;ko04810//Regulation of actin cytoskeleton
CL665.Contig2_All	548	0	19	0	1.7447	10.7688	Up	1.48e-06	1.55e-05	--	--	--	--	--	--	--	--	--	--	--	--	--	--	--	--	--	--	--	--	--	--	-	-	-	--
CL2829.Contig1_All	379	0	13	0	1.726	10.7532	Up	0.000102	0.00071	--	--	--	--	gi|38707373|emb|BX255930.3|	61.9	2e-06	Zebrafish DNA sequence from clone DKEY-101K6 in linkage group 9, complete sequence	--	--	--	--	--	--	--	--	--	--	--	--	--	--	-	-	-	--
CL5003.Contig2_All	713	0	23	0	1.6232	10.6646	Up	8.78e-08	1.13e-06	gi|317762046|ref|NP_001187144.1|	84	7e-15	DAP10 precursor [Ictalurus punctatus] >gi|70984294|gb|AAZ16503.1| DAP10 [Ictalurus punctatus] >gi|70984340|gb|AAZ16504.1| DAP10 [Ictalurus punctatus]	--	--	--	--	--	--	--	--	--	--	--	--	--	K07988	2e-12	73.2	dre:100101460	hematopoietic cell signal transducer	-	-	-	ko04650//Natural killer cell mediated cytotoxicity
CL4080.Contig3_All	1219	0	39	0	1.6099	10.6528	Up	1.09e-12	2.37e-11	gi|113678838|ref|NP_001038438.1|	579.7	1e-163	SHC-transforming protein 2 [Danio rerio]	gi|348549779|ref|XM_003460663.1|	283	1e-72	PREDICTED: Cavia porcellus SHC (Src homology 2 domain containing) transforming protein 2 (Shc2), partial mRNA	sp|O70142|SHC2_RAT	437	3e-122	SHC-transforming protein 2 OS=Rattus norvegicus GN=Shc2 PE=2 SV=2	--	--	--	--	--	K06279	1e-164	579	dre:562011	src homology 2 domain-containing transforming protein C	-	-	-	ko04910//Insulin signaling pathway;ko04650//Natural killer cell mediated cytotoxicity;ko05034//Alcoholism;ko05214//Glioma;ko04370//VEGF signaling pathway;ko05220//Chronic myeloid leukemia;ko04012//ErbB signaling pathway;ko04722//Neurotrophin signaling pathway;ko04510//Focal adhesion;ko04062//Chemokine signaling pathway;ko05100//Bacterial invasion of epithelial cells
CL3369.Contig2_All	408	0	13	0	1.6033	10.6468	Up	0.000102	0.00071	--	--	--	--	--	--	--	--	--	--	--	--	--	--	--	--	--	--	--	--	--	--	-	-	-	--
CL2751.Contig1_All	423	0	13	0	1.5465	10.5948	Up	0.000102	0.00071	--	--	--	--	--	--	--	--	--	--	--	--	--	--	--	--	--	--	--	--	--	--	-	-	-	--
CL334.Contig1_All	587	0	18	0	1.543	10.5915	Up	2.99e-06	2.96e-05	gi|348516575|ref|XP_003445814.1|	189.9	6e-47	PREDICTED: glypican-5-like [Oreochromis niloticus]	gi|348516574|ref|XM_003445766.1|	119	2e-23	PREDICTED: Oreochromis niloticus glypican-5-like (LOC100710764), mRNA	sp|P78333|GPC5_HUMAN	146	3e-35	Glypican-5 OS=Homo sapiens GN=GPC5 PE=1 SV=1	--	--	--	--	--	K08111	1e-40	166	dre:559454	glypican 5	GO:0006024//glycosaminoglycan biosynthetic process;GO:0005975//carbohydrate metabolic process;GO:0030204//chondroitin sulfate metabolic process;GO:0006027//glycosaminoglycan catabolic process	-	GO:0005796//Golgi lumen;GO:0043202//lysosomal lumen;GO:0005887//integral to plasma membrane	--
CL4332.Contig2_All	1272	0	39	0	1.5428	10.5913	Up	1.09e-12	2.36e-11	gi|185133982|ref|NP_001117912.1|	385.2	4e-105	beta-2 adrenergic receptor [Oncorhynchus mykiss] >gi|32469604|sp|Q8UUY8.1|ADRB2_ONCMY RecName: Full=Beta-2 adrenergic receptor; AltName: Full=Beta-2 adrenoreceptor; Short=Beta-2 adrenoceptor >gi|18252808|gb|AAK94672.1| beta2-adrenergic receptor [Oncorhynchus mykiss]	gi|185133981|ref|NM_001124440.1|	200	1e-47	Oncorhynchus mykiss beta2-adrenergic receptor (LOC100136153), mRNA >gi|18252807|gb|AY044093.1| Oncorhynchus mykiss beta2-adrenergic receptor mRNA, complete cds	sp|Q8UUY8|ADRB2_ONCMY	385	1e-106	Beta-2 adrenergic receptor OS=Oncorhynchus mykiss GN=adrb2 PE=2 SV=1	DR2133	51.2	4e-06	COG4372	Uncharacterized protein conserved in bacteria with the myosin-like domain	K04142	2e-103	376	dre:100037315	adrenergic receptor beta-2	GO:0043065//positive regulation of apoptotic process;GO:0002027//regulation of heart rate;GO:0030501//positive regulation of bone mineralization;GO:0050728//negative regulation of inflammatory response;GO:0035811//negative regulation of urine volume;GO:0016525//negative regulation of angiogenesis;GO:0045986//negative regulation of smooth muscle contraction;GO:0008284//positive regulation of cell …	GO:0042803//protein homodimerization activity;GO:0035240//dopamine binding;GO:0008179//adenylate cyclase binding;GO:0051380//norepinephrine binding;GO:0015459//potassium channel regulator activity;GO:0008144//drug binding;GO:0032403//protein complex binding;GO:0004941//beta2-adrenergic receptor activity;GO:0001965//G-protein alpha-subunit binding;GO:0035255//ionotropic glutamate receptor binding;…	GO:0016324//apical plasma membrane;GO:0005901//caveola;GO:0032809//neuronal cell body membrane;GO:0030424//axon;GO:0042383//sarcolemma;GO:0043235//receptor complex;GO:0005887//integral to plasma membrane;GO:0005634//nucleus;GO:0005768//endosome;GO:0043197//dendritic spine	ko04020//Calcium signaling pathway;ko04080//Neuroactive ligand-receptor interaction;ko04970//Salivary secretion;ko04144//Endocytosis
CL1366.Contig1_All	491	0	15	0	1.5373	10.5862	Up	2.49e-05	0.000203	gi|348511348|ref|XP_003443206.1|	58.5	1e-07	PREDICTED: hypothetical protein LOC100707270 [Oreochromis niloticus]	gi|112421997|gb|BT028734.1|	69.9	1e-08	Gasterosteus aculeatus clone CNB293-B05 mRNA sequence	--	--	--	--	--	--	--	--	--	--	--	--	--	--	-	-	-	--
CL2873.Contig1_All	681	0	20	0	1.4778	10.5292	Up	7.29e-07	8.07e-06	gi|390351288|ref|XP_788475.3|	67	8e-10	PREDICTED: uncharacterized protein LOC583475 [Strongylocentrotus purpuratus]	--	--	--	--	sp|Q6AXY7|PR38B_RAT	104	2e-22	Pre-mRNA-splicing factor 38B OS=Rattus norvegicus GN=Prpf38b PE=2 SV=1	PA2976	61.2	1e-09	COG1530	Ribonucleases G and E	K13107	6e-22	104	dre:553240	RNA-binding motif protein, X-linked 2	GO:0044238//primary metabolic process;GO:0044260;GO:0010467//gene expression	GO:0097159//organic cyclic compound binding;GO:1901363	-	--
CL4548.Contig1_All	494	0	14	0	1.4261	10.4779	Up	5.04e-05	0.000381	gi|50878285|ref|NP_997604.2|	198.4	1e-49	period homolog 1b [Danio rerio] >gi|50261915|gb|AAT72508.1| period 1-like protein [Danio rerio]	gi|410907000|ref|XM_003966931.1|	131	3e-27	PREDICTED: Takifugu rubripes period circadian protein homolog 1-like (LOC101071436), mRNA	sp|O35973|PER1_MOUSE	95.1	6e-20	Period circadian protein homolog 1 OS=Mus musculus GN=Per1 PE=1 SV=2	XF1267	54.7	7e-08	COG5297	Cellobiohydrolase A (1,4-beta-cellobiosidase A)	K02633	2e-50	198	dre:406204	period circadian protein	GO:0007165//signal transduction;GO:0009416//response to light stimulus;GO:0009266//response to temperature stimulus	GO:0004871//signal transducer activity	-	ko04710//Circadian rhythm - mammal;ko04711//Circadian rhythm - fly;ko05168//Herpes simplex infection;ko05202//Transcriptional misregulation in cancer
CL1450.Contig3_All	745	0	21	0	1.4184	10.47	Up	3.6e-07	4.18e-06	gi|319803077|ref|NP_001188375.1|	312	1e-83	reticulon-4 [Danio rerio]	gi|42601283|tpg|BK005098.1|	186	1e-43	TPA_inf: Cyprinus carpio RTN4-N (RTN4) mRNA, complete cds	sp|Q99P72|RTN4_MOUSE	283	3e-76	Reticulon-4 OS=Mus musculus GN=Rtn4 PE=1 SV=2	--	--	--	--	--	K00688	1e-41	170	ame:409267	starch phosphorylase [EC:2.4.1.1]	GO:0007411//axon guidance;GO:0048936//peripheral nervous system neuron axonogenesis;GO:0002040//sprouting angiogenesis	-	GO:0005783//endoplasmic reticulum	ko04910//Insulin signaling pathway;ko00500//Starch and sucrose metabolism
CL2153.Contig1_All	568	0	16	0	1.4175	10.4691	Up	1.23e-05	0.000107	gi|41055578|ref|NP_957230.1|	152.5	9e-36	sulfatase 2 precursor [Danio rerio] >gi|28279577|gb|AAH45403.1| Sulfatase 2 [Danio rerio] >gi|182890734|gb|AAI65233.1| Sulf2 protein [Danio rerio]	gi|350595020|ref|XM_003483980.1|	131	4e-27	PREDICTED: Sus scrofa extracellular sulfatase Sulf-2-like (LOC100739169), mRNA	sp|Q8IWU5|SULF2_HUMAN	132	4e-31	Extracellular sulfatase Sulf-2 OS=Homo sapiens GN=SULF2 PE=1 SV=1	--	--	--	--	--	K14607	1e-36	152	dre:393910	extracellular sulfatase Sulf [EC:3.1.6.-]	GO:0035860//glial cell-derived neurotrophic factor receptor signaling pathway;GO:0060384//innervation;GO:0002063//chondrocyte development;GO:0060348//bone development;GO:0032836//glomerular basement membrane development;GO:0048706//embryonic skeletal system development;GO:0010575//positive regulation vascular endothelial growth factor production;GO:0030201//heparan sulfate proteoglycan metabolic …	GO:0008449//N-acetylglucosamine-6-sulfatase activity;GO:0005509//calcium ion binding;GO:0004065//arylsulfatase activity	GO:0005794//Golgi apparatus;GO:0009986//cell surface;GO:0005783//endoplasmic reticulum;GO:0005886//plasma membrane	--
CL2730.Contig2_All	940	0	25	0	1.3383	10.3862	Up	2.14e-08	2.99e-07	gi|21263757|sp|O12990.1|JAK1_DANRE	331.3	4e-89	RecName: Full=Tyrosine-protein kinase JAK1; AltName: Full=Janus kinase 1; Short=JAK-1 >gi|1938358|gb|AAB54114.1| Jak1 kinase [Danio rerio]	gi|1938357|gb|U82980.1|DRU82980	85.7	4e-13	Danio rerio Jak1 kinase (JAK1) mRNA complete cds	sp|O12990|JAK1_DANRE	331	2e-90	Tyrosine-protein kinase JAK1 OS=Danio rerio GN=jak1 PE=1 SV=1	--	--	--	--	--	K11217	9e-90	330	dre:30280	Janus kinase 1 [EC:2.7.10.2]	GO:0006468//protein phosphorylation;GO:0007243//intracellular protein kinase cascade;GO:0042221//response to chemical stimulus;GO:0007166//cell surface receptor signaling pathway;GO:0033077//T cell differentiation in thymus	GO:0005524//ATP binding;GO:0004715//non-membrane spanning protein tyrosine kinase activity	GO:0005856//cytoskeleton;GO:0012505//endomembrane system;GO:0016020//membrane	ko05140//Leishmaniasis;ko05152//Tuberculosis;ko05169//Epstein-Barr virus infection;ko05166//HTLV-I infection;ko05168//Herpes simplex infection;ko05145//Toxoplasmosis;ko05164//Influenza A;ko05162//Measles;ko04380//Osteoclast differentiation;ko05200//Pathways in cancer;ko05160//Hepatitis C;ko04630//Jak-STAT signaling pathway;ko05212//Pancreatic cancer
CL2777.Contig2_All	1133	0	30	0	1.3324	10.3798	Up	6.27e-10	1.05e-08	--	--	--	--	--	--	--	--	--	--	--	--	--	--	--	--	--	--	--	--	--	--	-	-	-	--
CL650.Contig5_All	774	0	20	0	1.3003	10.3446	Up	7.29e-07	8.07e-06	gi|41054169|ref|NP_956122.1|	352.1	1e-95	cyclin-T2 isoform 2 [Danio rerio] >gi|27881856|gb|AAH44378.1| Cyclin T2 [Danio rerio]	gi|301129212|ref|NM_001193381.1|	373	1e-100	Danio rerio cyclin T2a (ccnt2a), transcript variant 1, mRNA	sp|O60583|CCNT2_HUMAN	291	8e-79	Cyclin-T2 OS=Homo sapiens GN=CCNT2 PE=1 SV=2	--	--	--	--	--	K15188	2e-96	352	dre:327568	cyclin T	GO:0080090//regulation of primary metabolic process;GO:0031323//regulation of cellular metabolic process;GO:0044260;GO:0060255	-	GO:0005634//nucleus	ko05202//Transcriptional misregulation in cancer
CL3594.Contig1_All	624	0	16	0	1.2903	10.3335	Up	1.23e-05	0.000107	--	--	--	--	--	--	--	--	--	--	--	--	--	--	--	--	--	--	--	--	--	--	-	-	-	--
CL841.Contig1_All	1527	0	37	0	1.2193	10.2518	Up	4.48e-12	9.19e-11	gi|47086527|ref|NP_997924.1|	962.6	0	cytoplasmic FMR1-interacting protein 1 homolog [Danio rerio] >gi|82108808|sp|Q90YM8.1|CYFP1_DANRE RecName: Full=Cytoplasmic FMR1-interacting protein 1 homolog >gi|14993351|gb|AAG61253.1| Cyfip [Danio rerio]	gi|432856107|ref|XM_004068310.1|	1352	0	PREDICTED: Oryzias latipes cytoplasmic FMR1-interacting protein 1 homolog (LOC101169438), mRNA	sp|Q90YM8|CYFP1_DANRE	962	0	Cytoplasmic FMR1-interacting protein 1 homolog OS=Danio rerio GN=cyfip1 PE=2 SV=1	DR2133	57	9e-08	COG4372	Uncharacterized protein conserved in bacteria with the myosin-like domain	K05749	0	962	dre:336613	cytoplasmic FMR1 interacting protein	GO:0048675//axon extension;GO:0030032//lamellipodium assembly;GO:0008360//regulation of cell shape;GO:0031529//ruffle organization	GO:0048365//Rac GTPase binding;GO:0051015//actin filament binding;GO:0005522//profilin binding	GO:0030054//cell junction;GO:0001726//ruffle;GO:0005845//mRNA cap binding complex;GO:0043005//neuron projection;GO:0045202//synapse;GO:0048471//perinuclear region of cytoplasm;GO:0030027//lamellipodium	ko03013//RNA transport;ko04810//Regulation of actin cytoskeleton
CL4738.Contig2_All	538	0	13	0	1.2159	10.2478	Up	0.000102	0.00071	--	--	--	--	--	--	--	--	--	--	--	--	--	--	--	--	--	--	--	--	--	--	-	-	-	--
CL1045.Contig1_All	953	0	23	0	1.2144	10.246	Up	8.78e-08	1.13e-06	--	--	--	--	gi|266618425|gb|AC238646.2|	71.9	5e-09	Homo sapiens FOSMID clone ABC18-2563F9 from chromosome 16, complete sequence	--	--	--	--	--	--	--	--	--	--	--	--	--	--	-	-	-	--
CL2058.Contig2_All	705	0	17	0	1.2134	10.2448	Up	6.06e-06	5.64e-05	gi|308482738|ref|XP_003103572.1|	22.7	3e-08	CRE-CLEC-202 protein [Caenorhabditis remanei] >gi|308259993|gb|EFP03946.1| CRE-CLEC-202 protein [Caenorhabditis remanei]	--	--	--	--	sp|Q02817|MUC2_HUMAN	123	2e-28	Mucin-2 OS=Homo sapiens GN=MUC2 PE=1 SV=2	YPO2725	76.6	4e-14	COG3501	Uncharacterized protein conserved in bacteria	K10955	2e-28	123	xtr:100493286	intestinal mucin-2	-	-	-	ko05146//Amoebiasis;ko05110//Vibrio cholerae infection
CL942.Contig1_All	1157	0	27	0	1.1743	10.1976	Up	5.21e-09	7.89e-08	gi|225706058|gb|ACO08875.1|	410.6	7e-113	CREG2 precursor [Osmerus mordax]	gi|348531017|ref|XM_003452959.1|	109	3e-20	PREDICTED: Oreochromis niloticus protein CREG2-like (LOC100706851), mRNA	sp|Q8BGC9|CREG2_MOUSE	266	6e-71	Protein CREG2 OS=Mus musculus GN=Creg2 PE=1 SV=1	--	--	--	--	--	K06453	2e-11	70.5	cfa:611571	CD3Z antigen, zeta polypeptide	GO:0055114//oxidation-reduction process	GO:0016491//oxidoreductase activity;GO:0010181//FMN binding	GO:0005783//endoplasmic reticulum;GO:0005794//Golgi apparatus	ko04650//Natural killer cell mediated cytotoxicity;ko05142//Chagas disease (American trypanosomiasis);ko04660//T cell receptor signaling pathway
CL2434.Contig2_All	560	0	13	0	1.1682	10.1901	Up	0.000102	0.00071	--	--	--	--	gi|322494086|emb|FR799584.1|	61.9	3e-06	Leishmania mexicana MHOM/GT/2001/U1103 complete genome, chromosome 31	--	--	--	--	--	--	--	--	--	--	--	--	--	--	-	-	-	--
CL2589.Contig1_All	1518	0	35	0	1.1602	10.1802	Up	1.84e-11	3.59e-10	gi|185132778|ref|NP_001118193.1|	119.8	4e-25	pentraxin precursor [Oncorhynchus mykiss] >gi|1743390|emb|CAA67764.1| pentraxin [Oncorhynchus mykiss]	--	--	--	--	sp|O19062|CRP_PIG	68.9	3e-11	C-reactive protein OS=Sus scrofa GN=CRP PE=2 SV=1	--	--	--	--	--	K01672	9e-07	55.8	xla:443976	carbonic anhydrase [EC:4.2.1.1]	-	-	-	ko04972//Pancreatic secretion;ko04971//Gastric acid secretion;ko04964//Proximal tubule bicarbonate reclamation;ko04966//Collecting duct acid secretion;ko04976//Bile secretion
CL4356.Contig2_All	663	0	15	0	1.1385	10.1529	Up	2.49e-05	0.000203	--	--	--	--	--	--	--	--	--	--	--	--	--	--	--	--	--	--	--	--	--	--	-	-	-	--
Unigene45433_All	769	0	17	0	1.1124	10.1195	Up	6.06e-06	5.63e-05	--	--	--	--	gi|266618425|gb|AC238646.2|	71.9	4e-09	Homo sapiens FOSMID clone ABC18-2563F9 from chromosome 16, complete sequence	--	--	--	--	--	--	--	--	--	--	--	--	--	--	-	-	-	--
Unigene45416_All	687	0	15	0	1.0987	10.1016	Up	2.49e-05	0.000203	gi|392902294|ref|NP_001255946.1|	53.9	7e-06	Protein CLEC-199, isoform a [Caenorhabditis elegans] >gi|242333231|emb|CAZ65473.1| Protein CLEC-199, isoform a [Caenorhabditis elegans]	--	--	--	--	sp|Q02817|MUC2_HUMAN	126	2e-29	Mucin-2 OS=Homo sapiens GN=MUC2 PE=1 SV=2	YPO2725	78.2	1e-14	COG3501	Uncharacterized protein conserved in bacteria	K10955	6e-29	126	hsa:4583	intestinal mucin-2	-	-	-	ko05146//Amoebiasis;ko05110//Vibrio cholerae infection
Unigene47526_All	1179	1	1067	0.0416	45.5402	10.0963	Up	0	0	gi|401663982|dbj|BAM36372.1|	119	4e-25	pentraxin-2 [Oplegnathus fasciatus]	--	--	--	--	sp|Q3T004|SAMP_BOVIN	78.2	3e-14	Serum amyloid P-component OS=Bos taurus GN=APCS PE=2 SV=1	--	--	--	--	--	K01672	3e-06	53.5	dre:100006448	carbonic anhydrase [EC:4.2.1.1]	-	-	-	ko04972//Pancreatic secretion;ko04971//Gastric acid secretion;ko04964//Proximal tubule bicarbonate reclamation;ko04966//Collecting duct acid secretion;ko04976//Bile secretion
CL479.Contig1_All	1183	0	25	0	1.0634	10.0545	Up	2.14e-08	2.99e-07	gi|326675483|ref|XP_696616.5|	63.9	1e-08	PREDICTED: hypothetical protein LOC568208 [Danio rerio]	--	--	--	--	sp|Q86TZ1|TTC6_HUMAN	75.9	2e-13	Tetratricopeptide repeat protein 6 OS=Homo sapiens GN=TTC6 PE=2 SV=1	FN1787	108	2e-23	COG0457	FOG: TPR repeat	K09667	4e-12	73.2	acs:100561277	polypeptide N-acetylglucosaminyltransferase [EC:2.4.1.-]	-	-	-	ko00514//Other types of O-glycan biosynthesis
CL2005.Contig1_All	829	0	17	0	1.0319	10.0111	Up	6.06e-06	5.64e-05	--	--	--	--	--	--	--	--	--	--	--	--	--	--	--	--	--	--	--	--	--	--	-	-	-	--
CL2880.Contig1_All	1171	0	24	0	1.0313	10.0102	Up	4.33e-08	5.8e-07	--	--	--	--	gi|161789540|gb|AC200647.3|	61.9	7e-06	Gallus gallus BAC clone CH261-192B17 from chromosome z, complete sequence	--	--	--	--	--	--	--	--	--	--	--	--	--	--	-	-	-	--
CL1448.Contig3_All	850	0	17	0	1.0064	9.975	Up	6.06e-06	5.64e-05	gi|326675101|ref|XP_003200278.1|	266.9	8e-70	PREDICTED: discoidin, CUB and LCCL domain-containing protein 1-like [Danio rerio]	--	--	--	--	sp|Q9D4J3|DCBD1_MOUSE	171	2e-42	Discoidin, CUB and LCCL domain-containing protein 1 OS=Mus musculus GN=Dcbld1 PE=2 SV=2	--	--	--	--	--	K14616	2e-13	76.6	dpo:Dpse_GA23063	cubilin	-	-	-	ko04977//Vitamin digestion and absorption
CL1129.Contig1_All	787	0	15	0	0.9591	9.9055	Up	2.49e-05	0.000203	gi|189537258|ref|XP_689354.3|	152.9	1e-35	PREDICTED: GTPase IMAP family member 8-like [Danio rerio]	--	--	--	--	sp|Q9UG22|GIMA2_HUMAN	76.6	5e-14	GTPase IMAP family member 2 OS=Homo sapiens GN=GIMAP2 PE=1 SV=2	--	--	--	--	--	K05305	5e-40	164	dre:100150934	fucokinase [EC:2.7.1.52]	-	-	-	ko01100//Metabolic pathways;ko00520//Amino sugar and nucleotide sugar metabolism;ko00051//Fructose and mannose metabolism
CL4474.Contig2_All	788	0	15	0	0.9579	9.9037	Up	2.49e-05	0.000203	--	--	--	--	--	--	--	--	--	--	--	--	--	--	--	--	--	--	--	--	--	--	-	-	-	--
CL1557.Contig1_All	947	0	17	0	0.9033	9.8191	Up	6.06e-06	5.64e-05	gi|162138962|ref|NP_001104621.1|	295	3e-78	uncharacterized protein LOC555567 precursor [Danio rerio] >gi|161611394|gb|AAI55597.1| Si:ch211-225p5.8 protein [Danio rerio] >gi|165993175|emb|CAP71899.1| si:ch211-225p5.8 [Danio rerio]	gi|348527573|ref|XM_003451246.1|	93.7	1e-15	PREDICTED: Oreochromis niloticus sodium channel subunit beta-1-like (LOC100691739), mRNA	sp|P53788|SCN1B_RABIT	168	2e-41	Sodium channel subunit beta-1 OS=Oryctolagus cuniculus GN=SCN1B PE=2 SV=1	--	--	--	--	--	K04845	2e-47	190	dre:555423	voltage-gated sodium channel type I beta	GO:0086001//regulation of cardiac muscle cell action potential;GO:0007155//cell adhesion;GO:0008016//regulation of heart contraction;GO:0051899//membrane depolarization;GO:0034220//ion transmembrane transport;GO:0050794//regulation of cellular process;GO:0035637;GO:0006814//sodium ion transport;GO:0043269//regulation of ion transport	GO:0005248//voltage-gated sodium channel activity;GO:0017080//sodium channel regulator activity	GO:0001518//voltage-gated sodium channel complex;GO:0043209//myelin sheath;GO:0043025//neuronal cell body	--
CL4655.Contig1_All	1018	0	18	0	0.8898	9.7973	Up	2.99e-06	2.96e-05	gi|326664762|ref|XP_003197877.1|	88.6	5e-16	PREDICTED: hypothetical protein LOC100538250 [Danio rerio]	--	--	--	--	--	--	--	--	--	--	--	--	--	--	--	--	--	--	-	-	-	--
Unigene45724_All	799	0	14	0	0.8817	9.7841	Up	5.04e-05	0.000381	gi|47225387|emb|CAG11870.1|	232.3	2e-59	unnamed protein product [Tetraodon nigroviridis]	gi|410905602|ref|XM_003966232.1|	149	2e-32	PREDICTED: Takifugu rubripes FAD synthase-like (LOC101072172), mRNA	sp|Q68EH8|FAD1_DANRE	226	6e-59	FAD synthase OS=Danio rerio GN=flad1 PE=2 SV=1	SPCC1235.04c	91.7	1e-18	COG0175	3'-phosphoadenosine 5'-phosphosulfate sulfotransferase (PAPS reductase)/FAD synthetase and related enzymes	K00953	2e-58	226	dre:445492	FAD synthetase [EC:2.7.7.2]	GO:0006771//riboflavin metabolic process;GO:0006777//Mo-molybdopterin cofactor biosynthetic process;GO:0006747//FAD biosynthetic process	GO:0003919//FMN adenylyltransferase activity;GO:0003676//nucleic acid binding;GO:0005524//ATP binding	GO:0005829//cytosol	ko01100//Metabolic pathways;ko00740//Riboflavin metabolism
CL4687.Contig2_All	1903	0	23	0	0.6082	9.2484	Up	8.78e-08	1.13e-06	gi|328718864|ref|XP_003246601.1|	59.3	8e-07	PREDICTED: THAP domain-containing protein 9-like [Acyrthosiphon pisum]	--	--	--	--	--	--	--	--	--	--	--	--	--	--	--	--	--	--	-	-	-	--
Unigene45459_All	1099	0	13	0	0.5952	9.2172	Up	0.000102	0.00071	gi|432863288|ref|XP_004070063.1|	421.8	3e-116	PREDICTED: sodium/nucleoside cotransporter 1-like [Oryzias latipes]	gi|37496353|emb|BX470164.10|	61.9	6e-06	Zebrafish DNA sequence from clone DKEY-24L11 in linkage group 18, complete sequence	sp|O43868|S28A2_HUMAN	325	1e-88	Sodium/nucleoside cotransporter 2 OS=Homo sapiens GN=SLC28A2 PE=2 SV=2	BH1446	176	5e-44	COG1972	Nucleoside permease	K11536	4e-94	345	xla:446617	pyrimidine nucleoside transport protein	GO:0015860//purine nucleoside transmembrane transport;GO:0006139//nucleobase-containing compound metabolic process	GO:0015211//purine nucleoside transmembrane transporter activity	GO:0005887//integral to plasma membrane	--
CL4687.Contig1_All	1793	0	15	0	0.421	8.7177	Up	2.49e-05	0.000203	gi|328718864|ref|XP_003246601.1|	74.7	1e-11	PREDICTED: THAP domain-containing protein 9-like [Acyrthosiphon pisum]	--	--	--	--	--	--	--	--	--	--	--	--	--	--	--	--	--	--	-	-	-	--
CL297.Contig2_All	2319	0	17	0	0.3689	8.5271	Up	6.06e-06	5.64e-05	gi|348518650|ref|XP_003446844.1|	860.5	0	PREDICTED: beta,beta-carotene 9&apos;,10&apos;-oxygenase-like [Oreochromis niloticus]	gi|424012025|emb|HF543835.1|	234	2e-57	Salmo salar mRNA for beta-carotene oxygenase 2b (bco2b gene)	sp|Q8HXG8|BCDO2_MACFA	688	0	Beta,beta-carotene 9',10'-oxygenase OS=Macaca fascicularis GN=BCO2 PE=2 SV=2	sll1541	121	6e-27	COG3670	Lignostilbene-alpha,beta-dioxygenase and related enzymes	K10252	0	815	dre:678554	beta,beta-carotene 9',10'-dioxygenase [EC:1.14.99.-]	-	-	-	--
Unigene47530_All	408	8	2770	0.962	341.636	8.4722	Up	0	0	gi|410922329|ref|XP_003974635.1|	143.3	3e-33	PREDICTED: phospholipase A2, major isoenzyme-like [Takifugu rubripes]	gi|298910959|emb|FQ232499.1|	69.9	9e-09	Rattus norvegicus TL0AEA65YI04 mRNA sequence	sp|P80966|PA2A1_OPHHA	105	3e-23	Acidic phospholipase A2 1 OS=Ophiophagus hannah PE=1 SV=2	--	--	--	--	--	K01047	1e-22	105	mdo:100026162	phospholipase A2 [EC:3.1.1.4]	GO:0006629//lipid metabolic process	GO:0005488//binding	-	ko01100//Metabolic pathways;ko04972//Pancreatic secretion;ko00590//Arachidonic acid metabolism;ko04975//Fat digestion and absorption;ko00592//alpha-Linolenic acid metabolism;ko00565//Ether lipid metabolism;ko00564//Glycerophospholipid metabolism;ko04726//Serotonergic synapse;ko00591//Linoleic acid metabolism;ko04724//Glutamatergic synapse;ko05145//Toxoplasmosis;ko04664//Fc epsilon RI signaling pa…
CL34.Contig4_All	642	1	329	0.0764	25.7872	8.3989	Up	2.28e-99	2.86e-97	gi|160358331|ref|NP_001098232.1|	181.8	2e-44	10 kDa heat shock protein, mitochondrial [Oryzias latipes] >gi|21263461|sp|Q9W6X3.1|CH10_ORYLA RecName: Full=10 kDa heat shock protein, mitochondrial; Short=Hsp10; AltName: Full=10 kDa chaperonin; AltName: Full=Chaperonin 10; Short=CPN10 >gi|4585812|emb|CAB40895.1| heat shock protein 10 [Oryzias latipes]	gi|471313129|gb|GAGT01001407.1|	167	8e-38	TSA: Anguilla japonica contig01472 transcribed RNA sequence	sp|Q9W6X3|CH10_ORYLA	181	8e-46	10 kDa heat shock protein, mitochondrial OS=Oryzias latipes GN=hspe1 PE=3 SV=1	CC0686	89.4	5e-18	COG0234	Co-chaperonin GroES (HSP10)	K04078	1e-42	173	dre:58041	chaperonin GroES	GO:0006457//protein folding;GO:0006950//response to stress	GO:0005524//ATP binding	GO:0005759//mitochondrial matrix	--
CL4708.Contig2_All	1314	1	245	0.0373	9.3824	7.9746	Up	9.61e-74	9.88e-72	gi|3551197|dbj|BAA32797.1|	527.7	5e-148	CXCR4 [Cyprinus carpio]	gi|380236901|emb|FN687464.1|	115	6e-22	Dicentrarchus labrax partial mRNA for CXC chemokine receptor 4 (cxcr-4 gene)	sp|Q764M9|CXCR4_PIG	429	9e-120	C-X-C chemokine receptor type 4 OS=Sus scrofa GN=CXCR4 PE=2 SV=1	--	--	--	--	--	K04189	2e-145	516	dre:114447	C-X-C chemokine receptor type 4	GO:0001764//neuron migration;GO:0007186//G-protein coupled receptor signaling pathway;GO:0032496//response to lipopolysaccharide;GO:0008354//germ cell migration;GO:0090024//negative regulation of neutrophil chemotaxis;GO:0042119//neutrophil activation;GO:0007204//elevation of cytosolic calcium ion concentration;GO:0042074//cell migration involved in gastrulation;GO:0048920//posterior lateral line…	GO:0016494//C-X-C chemokine receptor activity	GO:0016021//integral to membrane;GO:0005886//plasma membrane	ko04672//Intestinal immune network for IgA production;ko04144//Endocytosis;ko04060//Cytokine-cytokine receptor interaction;ko04670//Leukocyte transendothelial migration;ko04062//Chemokine signaling pathway;ko04360//Axon guidance
Unigene45859_All	1885	9	2177	0.2342	58.1154	7.955	Up	0	0	gi|348532127|ref|XP_003453558.1|	850.9	0	PREDICTED: squalene monooxygenase [Oreochromis niloticus]	gi|432908107|ref|XM_004077709.1|	434	1e-118	PREDICTED: Oryzias latipes squalene monooxygenase-like (LOC101165835), mRNA	sp|Q14534|ERG1_HUMAN	718	0	Squalene monooxygenase OS=Homo sapiens GN=SQLE PE=1 SV=3	SPBC713.12	362	9e-100	COG0654	2-polyprenyl-6-methoxyphenol hydroxylase and related FAD-dependent oxidoreductases	K00511	0	818	dre:799528	squalene monooxygenase [EC:1.14.13.132]	GO:0006631//fatty acid metabolic process;GO:0055114//oxidation-reduction process	GO:0050660//flavin adenine dinucleotide binding;GO:0003857//3-hydroxyacyl-CoA dehydrogenase activity;GO:0004506//squalene monooxygenase activity	GO:0016021//integral to membrane	ko01100//Metabolic pathways
CL2867.Contig2_All	503	1	236	0.0975	23.6096	7.9198	Up	5.32e-71	5.28e-69	--	--	--	--	--	--	--	--	--	--	--	--	--	--	--	--	--	--	--	--	--	--	-	-	-	--
Unigene48820_All	898	1	232	0.0546	13.0004	7.8954	Up	8.81e-70	8.59e-68	--	--	--	--	--	--	--	--	--	--	--	--	--	--	--	--	--	--	--	--	--	--	-	-	-	--
CL3170.Contig2_All	1527	1	222	0.0321	7.3157	7.8323	Up	9.81e-67	9.32e-65	--	--	--	--	--	--	--	--	--	--	--	--	--	--	--	--	--	--	--	--	--	--	-	-	-	--
CL1616.Contig1_All	1152	1	221	0.0426	9.6535	7.8241	Up	1.98e-66	1.88e-64	gi|223647324|gb|ACN10420.1|	245.7	3e-63	Fish-egg lectin [Salmo salar] >gi|223673209|gb|ACN12786.1| Fish-egg lectin [Salmo salar]	--	--	--	--	sp|P68512|FEL_CYPCA	215	1e-55	Fish-egg lectin OS=Cyprinus carpio PE=1 SV=1	--	--	--	--	--	--	--	--	--	--	-	-	-	--
Unigene47529_All	290	11	2347	1.8609	407.248	7.7738	Up	0	0	gi|13928533|dbj|BAB47142.1|	97.8	1e-19	phospholipase A2 [Pagrus major]	--	--	--	--	sp|P04054|PA21B_HUMAN	73.9	7e-14	Phospholipase A2 OS=Homo sapiens GN=PLA2G1B PE=1 SV=3	--	--	--	--	--	K01047	3e-13	73.9	pon:100445241	phospholipase A2 [EC:3.1.1.4]	GO:0002446//neutrophil mediated immunity;GO:0030593//neutrophil chemotaxis;GO:0010524//positive regulation of calcium ion transport into cytosol;GO:0007015//actin filament organization;GO:0048146//positive regulation of fibroblast proliferation;GO:0036152//phosphatidylethanolamine acyl-chain remodeling;GO:0032637//interleukin-8 production;GO:0036149//phosphatidylinositol acyl-chain remodeling;GO:…	GO:0005102//receptor binding;GO:0032052//bile acid binding;GO:0043498//cell surface binding;GO:0047498//calcium-dependent phospholipase A2 activity;GO:0005509//calcium ion binding	GO:0005615//extracellular space	ko01100//Metabolic pathways;ko04972//Pancreatic secretion;ko00590//Arachidonic acid metabolism;ko04975//Fat digestion and absorption;ko00592//alpha-Linolenic acid metabolism;ko00565//Ether lipid metabolism;ko00564//Glycerophospholipid metabolism;ko04726//Serotonergic synapse;ko00591//Linoleic acid metabolism;ko04724//Glutamatergic synapse;ko05145//Toxoplasmosis;ko04664//Fc epsilon RI signaling pa…
CL4087.Contig2_All	1019	1	213	0.0481	10.5184	7.7727	Up	5.41e-64	5e-62	--	--	--	--	gi|157074321|gb|AC207587.3|	77.8	1e-10	Homo sapiens FOSMID clone ABC10-44137900K14 from chromosome 11, complete sequence	--	--	--	--	--	--	--	--	--	--	--	--	--	--	-	-	-	--
Unigene48697_All	916	1	197	0.0536	10.8222	7.6575	Up	4.03e-59	3.49e-57	--	--	--	--	gi|119709522|emb|CT737227.8|	65.9	3e-07	Zebrafish DNA sequence from clone CH211-138K19 in linkage group 12, complete sequence	--	--	--	--	--	--	--	--	--	--	--	--	--	--	-	-	-	--
CL1675.Contig2_All	997	1	192	0.0492	9.6906	7.6218	Up	1.34e-57	1.13e-55	gi|348537517|ref|XP_003456240.1|	499.6	1e-139	PREDICTED: proteasome subunit alpha type-3-like [Oreochromis niloticus]	gi|318103604|ref|NM_001200518.1|	529	1e-147	Ictalurus punctatus proteasome subunit alpha type-3 (psa3), mRNA >gi|308323030|gb|GU588697.1| Ictalurus punctatus clone CBZA8461 proteasome subunit alpha type-3 (PSA3) mRNA, complete cds	sp|O70435|PSA3_MOUSE	474	1e-133	Proteasome subunit alpha type-3 OS=Mus musculus GN=Psma3 PE=1 SV=3	PAB0417	156	6e-38	COG0638	20S proteasome, alpha and beta subunits	K02727	5e-139	494	dre:564370	20S proteasome subunit alpha 7 [EC:3.4.25.1]	GO:0006511//ubiquitin-dependent protein catabolic process	GO:0004298//threonine-type endopeptidase activity	GO:0005737//cytoplasm;GO:0019773//proteasome core complex, alpha-subunit complex;GO:0005634//nucleus	ko03050//Proteasome
Unigene48226_All	690	3	574	0.2133	41.8607	7.6166	Up	4.38e-170	8.5e-168	gi|209738368|gb|ACI70053.1|	157.5	4e-37	Lipocalin precursor [Salmo salar]	gi|74096511|gb|AC155946.7|	81.8	4e-12	Mus musculus 6 BAC RP24-483K3 (Roswell Park Cancer Institute (C57BL/6J Male) Mouse BAC Library) complete sequence	sp|Q01584|LIPO_BUFMA	89.4	6e-18	Lipocalin OS=Bufo marinus PE=1 SV=1	--	--	--	--	--	K01830	4e-30	131	dre:336492	prostaglandin-H2 D-isomerase [EC:5.3.99.2]	-	GO:0001972//retinoic acid binding;GO:0004667//prostaglandin-D synthase activity	-	ko01100//Metabolic pathways;ko00590//Arachidonic acid metabolism
Unigene48431_All	891	1	180	0.0551	10.1657	7.5274	Up	6e-54	4.8e-52	gi|54400508|ref|NP_001006003.1|	343.2	1e-92	zinc finger, DHHC domain containing 15a [Danio rerio] >gi|53734179|gb|AAH83491.1| Zgc:103780 [Danio rerio]	gi|54400507|ref|NM_001006003.1|	109	2e-20	Danio rerio zinc finger, DHHC domain containing 15a (zdhhc15a), mRNA >gi|53734178|gb|BC083491.1| Danio rerio zgc:103780, mRNA (cDNA clone MGC:103780 IMAGE:7117947), complete cds	sp|Q96MV8|ZDH15_HUMAN	311	1e-84	Palmitoyltransferase ZDHHC15 OS=Homo sapiens GN=ZDHHC15 PE=2 SV=1	SPBC2F12.15c	124	3e-28	COG5273	Uncharacterized protein containing DHHC-type Zn finger	K05766	3e-15	82.8	spu:575378	slingshot	-	GO:0046872//metal ion binding	-	ko04810//Regulation of actin cytoskeleton
Unigene48568_All	1115	2	352	0.088	15.8859	7.496	Up	1.95e-104	2.57e-102	gi|11128013|gb|AAG29242.1|	65.5	5e-09	MHC class I antigen [Ictalurus punctatus]	--	--	--	--	--	--	--	--	--	--	--	--	--	K06751	8e-06	52	dre:64885	major histocompatibility complex, class I	-	-	-	ko04612//Antigen processing and presentation;ko05330//Allograft rejection;ko05320//Autoimmune thyroid disease;ko04145//Phagosome;ko04940//Type I diabetes mellitus;ko05332//Graft-versus-host disease;ko04650//Natural killer cell mediated cytotoxicity;ko05416//Viral myocarditis;ko05169//Epstein-Barr virus infection;ko05166//HTLV-I infection;ko05168//Herpes simplex infection;ko04514//Cell adhesion mo…
CL1616.Contig2_All	1172	3	526	0.1256	22.5841	7.4903	Up	1.76e-155	3.17e-153	gi|223647324|gb|ACN10420.1|	245.7	3e-63	Fish-egg lectin [Salmo salar] >gi|223673209|gb|ACN12786.1| Fish-egg lectin [Salmo salar]	--	--	--	--	sp|P68512|FEL_CYPCA	215	1e-55	Fish-egg lectin OS=Cyprinus carpio PE=1 SV=1	--	--	--	--	--	--	--	--	--	--	-	-	-	--
CL1506.Contig1_All	2534	16	2660	0.3098	52.8225	7.4137	Up	0	0	gi|209152556|gb|ACI33118.1|	499.2	4e-139	Dihydrodipicolinate synthase-like, mitochondrial precursor [Salmo salar]	gi|348533374|ref|XM_003454133.1|	79.8	6e-11	PREDICTED: Oreochromis niloticus probable 4-hydroxy-2-oxoglutarate aldolase, mitochondrial-like (LOC100690946), mRNA	sp|Q6NY77|HOGA1_DANRE	471	3e-132	Probable 4-hydroxy-2-oxoglutarate aldolase, mitochondrial OS=Danio rerio GN=zgc:77082 PE=2 SV=1	MA4473	154	5e-37	COG0329	Dihydrodipicolinate synthase/N-acetylneuraminate lyase	K01639	3e-15	84.7	rno:304860	N-acetylneuraminate lyase [EC:4.1.3.3]	GO:0042866//pyruvate biosynthetic process;GO:0009436//glyoxylate catabolic process;GO:0019470//4-hydroxyproline catabolic process;GO:0033609//oxalate metabolic process	GO:0008700//4-hydroxy-2-oxoglutarate aldolase activity;GO:0042803//protein homodimerization activity	GO:0005739//mitochondrion	ko00520//Amino sugar and nucleotide sugar metabolism
Unigene45629_All	257	1	153	0.1909	29.9573	7.2939	Up	9.69e-46	6.7e-44	--	--	--	--	--	--	--	--	--	--	--	--	--	--	--	--	--	--	--	--	--	--	-	-	-	--
CL694.Contig1_All	463	2	292	0.2119	31.7355	7.2266	Up	3.34e-86	3.8e-84	gi|321476629|gb|EFX87589.1|	55.1	1e-06	hypothetical protein DAPPUDRAFT_96748 [Daphnia pulex]	--	--	--	--	--	--	--	--	--	--	--	--	--	--	--	--	--	--	-	-	-	--
CL97.Contig1_All	2000	9	1233	0.2208	31.0225	7.1344	Up	0	0	gi|348556435|ref|XP_003464027.1|	351.3	1e-94	PREDICTED: integrin beta-2-like [Cavia porcellus]	--	--	--	--	sp|P05107|ITB2_HUMAN	324	4e-88	Integrin beta-2 OS=Homo sapiens GN=ITGB2 PE=1 SV=2	--	--	--	--	--	K06464	2e-88	327	xla:379708	integrin beta 2	GO:0050896//response to stimulus;GO:0002376//immune system process;GO:0007155//cell adhesion;GO:0050794//regulation of cellular process	GO:0005488//binding	GO:0016020//membrane	ko04145//Phagosome;ko05323//Rheumatoid arthritis;ko05140//Leishmaniasis;ko05150//Staphylococcus aureus infection;ko04650//Natural killer cell mediated cytotoxicity;ko05416//Viral myocarditis;ko05134//Legionellosis;ko05152//Tuberculosis;ko05133//Pertussis;ko05146//Amoebiasis;ko05166//HTLV-I infection;ko04514//Cell adhesion molecules (CAMs);ko05144//Malaria;ko04670//Leukocyte transendothelial migra…
Unigene48225_All	384	4	451	0.511	59.1003	6.8537	Up	6.32e-131	9.87e-129	--	--	--	--	--	--	--	--	--	--	--	--	--	--	--	--	--	--	--	--	--	--	-	-	-	--
CL2195.Contig1_All	1779	14	1557	0.3861	44.041	6.8337	Up	0	0	gi|148236474|ref|NP_001082963.1|	631.7	3e-179	2-amino-3-carboxymuconate-6-semialdehyde decarboxylase [Danio rerio] >gi|141796382|gb|AAI39660.1| Acmsd protein [Danio rerio]	gi|148236473|ref|NM_001089494.1|	299	2e-77	Danio rerio aminocarboxymuconate semialdehyde decarboxylase (acmsd), mRNA >gi|141796381|gb|BC139659.1| Danio rerio aminocarboxymuconate semialdehyde decarboxylase, mRNA (cDNA clone MGC:162888 IMAGE:7216636), complete cds	sp|Q8TDX5|ACMSD_HUMAN	580	3e-165	2-amino-3-carboxymuconate-6-semialdehyde decarboxylase OS=Homo sapiens GN=ACMSD PE=1 SV=1	slr0619	119	1e-26	COG2159	Predicted metal-dependent hydrolase of the TIM-barrel fold	K03392	5e-180	631	dre:557166	aminocarboxymuconate-semialdehyde decarboxylase [EC:4.1.1.45]	GO:0008152//metabolic process	GO:0001760//aminocarboxymuconate-semialdehyde decarboxylase activity	-	ko01100//Metabolic pathways;ko00380//Tryptophan metabolism
CL1801.Contig1_All	643	1	100	0.0763	7.8259	6.6804	Up	1.13e-29	5.47e-28	gi|348513753|ref|XP_003444406.1|	385.6	9e-106	PREDICTED: phosphoglycerate mutase 2-like [Oreochromis niloticus]	gi|295792343|gb|GU982578.1|	492	1e-135	Epinephelus coioides muscle phosphoglycerate mutase 2 mRNA, complete cds	sp|Q32KV0|PGAM2_BOVIN	356	2e-98	Phosphoglycerate mutase 2 OS=Bos taurus GN=PGAM2 PE=2 SV=1	RSc0353	224	7e-59	COG0588	Phosphoglycerate mutase 1	K01834	4e-105	380	dre:572733	2,3-bisphosphoglycerate-dependent phosphoglycerate mutase [EC:5.4.2.1]	GO:0046689//response to mercury ion;GO:0006941//striated muscle contraction;GO:0007283//spermatogenesis;GO:0006096//glycolysis;GO:0006094//gluconeogenesis;GO:0044281//small molecule metabolic process	GO:0046538//2,3-bisphosphoglycerate-dependent phosphoglycerate mutase activity;GO:0004082//bisphosphoglycerate mutase activity;GO:0048037//cofactor binding;GO:0004083//bisphosphoglycerate 2-phosphatase activity	GO:0005829//cytosol;GO:0005634//nucleus	ko01100//Metabolic pathways;ko00010//Glycolysis / Gluconeogenesis;ko00260//Glycine, serine and threonine metabolism
CL1600.Contig1_All	919	14	1312	0.7474	71.8393	6.5867	Up	0	0	gi|348514211|ref|XP_003444634.1|	175.3	3e-42	PREDICTED: hypothetical protein LOC100708884 [Oreochromis niloticus]	gi|348514210|ref|XM_003444586.1|	79.8	2e-11	PREDICTED: Oreochromis niloticus hypothetical protein LOC100708884 (LOC100708884), mRNA	--	--	--	--	--	--	--	--	--	--	--	--	--	--	-	-	-	--
CL3811.Contig1_All	712	1	93	0.0689	6.5727	6.5758	Up	1.48e-27	6.66e-26	gi|225706264|gb|ACO08978.1|	194.1	5e-48	Gamma-secretase subunit Psenen [Osmerus mordax]	gi|471299320|gb|GAGT01015216.1|	79.8	2e-11	TSA: Anguilla japonica contig17288 transcribed RNA sequence	sp|Q8JHF0|PEN2_DANRE	192	4e-49	Gamma-secretase subunit PEN-2 OS=Danio rerio GN=psenen PE=3 SV=1	--	--	--	--	--	K06170	2e-48	192	dre:402810	presenilin enhancer 2	GO:0006509//membrane protein ectodomain proteolysis;GO:0007219//Notch signaling pathway;GO:0007220//Notch receptor processing;GO:0043524//negative regulation of neuron apoptotic process;GO:0016485//protein processing;GO:0043085//positive regulation of catalytic activity	-	GO:0005789//endoplasmic reticulum membrane;GO:0005794//Golgi apparatus;GO:0005887//integral to plasma membrane	ko05010//Alzheimer's disease;ko04330//Notch signaling pathway
CL4116.Contig2_All	2334	4	367	0.0841	7.9124	6.5559	Up	1.58e-105	2.1e-103	gi|82658234|ref|NP_001032489.1|	334.7	1e-89	group 3 secretory phospholipase A2 precursor [Danio rerio] >gi|79151926|gb|AAI08012.1| Zgc:123275 [Danio rerio]	gi|82658233|ref|NM_001037412.1|	95.6	9e-16	Danio rerio zgc:123275 (zgc:123275), mRNA >gi|79151925|gb|BC108011.1| Danio rerio zgc:123275, mRNA (cDNA clone MGC:123275 IMAGE:7898390), complete cds	sp|Q9NZ20|PA2G3_HUMAN	184	6e-46	Group 3 secretory phospholipase A2 OS=Homo sapiens GN=PLA2G3 PE=1 SV=2	--	--	--	--	--	K01047	2e-90	334	dre:641423	phospholipase A2 [EC:3.1.1.4]	GO:0006650//glycerophospholipid metabolic process	-	-	ko01100//Metabolic pathways;ko04972//Pancreatic secretion;ko00590//Arachidonic acid metabolism;ko04975//Fat digestion and absorption;ko00592//alpha-Linolenic acid metabolism;ko00565//Ether lipid metabolism;ko00564//Glycerophospholipid metabolism;ko04726//Serotonergic synapse;ko00591//Linoleic acid metabolism;ko04724//Glutamatergic synapse;ko05145//Toxoplasmosis;ko04664//Fc epsilon RI signaling pa…
CL4138.Contig1_All	913	6	523	0.3224	28.8254	6.4823	Up	2.31e-149	4.05e-147	gi|197632171|gb|ACH70809.1|	296.2	1e-78	actin related protein 2/3 complex subunit 2 [Salmo salar]	gi|471314280|gb|GAGT01000256.1|	466	1e-128	TSA: Anguilla japonica contig00276 transcribed RNA sequence	sp|Q5R5Z5|ARPC2_PONAB	287	2e-77	Actin-related protein 2/3 complex subunit 2 OS=Pongo abelii GN=ARPC2 PE=2 SV=1	--	--	--	--	--	K05758	2e-78	293	dre:327068	actin related protein 2/3 complex, subunit 2	GO:0030833//regulation of actin filament polymerization	GO:0003779//actin binding	GO:0005737//cytoplasm;GO:0005856//cytoskeleton;GO:0042995//cell projection	ko04666//Fc gamma R-mediated phagocytosis;ko05130//Pathogenic Escherichia coli infection;ko05132//Salmonella infection;ko04810//Regulation of actin cytoskeleton;ko05131//Shigellosis;ko05100//Bacterial invasion of epithelial cells
CL2980.Contig2_All	981	10	791	0.5001	40.5743	6.3422	Up	1e-223	2.41e-221	gi|206598066|gb|ACI15892.1|	260	1e-67	apolipoprotein E-1 [Hemibarbus mylodon]	--	--	--	--	sp|O42364|APOEB_DANRE	235	1e-61	Apolipoprotein Eb OS=Danio rerio GN=apoeb PE=2 SV=1	--	--	--	--	--	K04524	1e-63	244	dre:553587	apolipoprotein E	-	-	-	ko05010//Alzheimer's disease;ko05014//Amyotrophic lateral sclerosis (ALS)
CL829.Contig5_All	1514	2	157	0.0648	5.2182	6.3314	Up	2.4e-45	1.65e-43	gi|213515140|ref|NP_001134624.1|	379	3e-103	histamine N-methyltransferase [Salmo salar] >gi|209734768|gb|ACI68253.1| Histamine N-methyltransferase [Salmo salar]	gi|45917519|gb|AC093360.7|	61.9	8e-06	Mus musculus chromosome 3, clone RP23-57F18, complete sequence	sp|Q5U4V2|HNMTA_XENLA	225	2e-58	Histamine N-methyltransferase A OS=Xenopus laevis GN=hnmt-a PE=2 SV=1	--	--	--	--	--	K00546	2e-58	227	mgp:100542432	histamine N-methyltransferase [EC:2.1.1.8]	GO:0032259//methylation	GO:0046539//histamine N-methyltransferase activity	-	ko00340//Histidine metabolism
Unigene48359_All	673	1	74	0.0729	5.533	6.246	Up	7.92e-22	2.87e-20	--	--	--	--	--	--	--	--	--	--	--	--	--	--	--	--	--	--	--	--	--	--	-	-	-	--
Unigene48833_All	367	2	146	0.2674	20.0185	6.2262	Up	4.92e-42	3.14e-40	--	--	--	--	--	--	--	--	--	--	--	--	--	--	--	--	--	--	--	--	--	--	-	-	-	--
Unigene47358_All	591	1	72	0.083	6.1304	6.2067	Up	3.17e-21	1.12e-19	--	--	--	--	--	--	--	--	--	--	--	--	--	--	--	--	--	--	--	--	--	--	-	-	-	--
Unigene48358_All	917	2	143	0.107	7.8471	6.1965	Up	3.92e-41	2.46e-39	--	--	--	--	--	--	--	--	--	--	--	--	--	--	--	--	--	--	--	--	--	--	-	-	-	--
Unigene45798_All	668	1	70	0.0734	5.2731	6.1667	Up	1.26e-20	4.36e-19	gi|348523287|ref|XP_003449155.1|	376.7	4e-103	PREDICTED: mitogen-activated protein kinase 14A-like [Oreochromis niloticus]	gi|348523286|ref|XM_003449107.1|	192	2e-45	PREDICTED: Oreochromis niloticus mitogen-activated protein kinase 14A-like (LOC100693447), mRNA	sp|O42376|MK12_DANRE	296	3e-80	Mitogen-activated protein kinase 12 OS=Danio rerio GN=mapk12 PE=2 SV=1	YBL016w	162	3e-40	COG0515	Serine/threonine protein kinase	K04441	2e-103	374	dre:562552	p38 MAP kinase [EC:2.7.11.24]	GO:0006468//protein phosphorylation;GO:0006355//regulation of transcription, DNA-dependent;GO:0006950//response to stress;GO:0000165//MAPK cascade	GO:0004707//MAP kinase activity;GO:0005524//ATP binding	GO:0005737//cytoplasm	ko05140//Leishmaniasis;ko05152//Tuberculosis;ko05133//Pertussis;ko05169//Epstein-Barr virus infection;ko05142//Chagas disease (American trypanosomiasis);ko05014//Amyotrophic lateral sclerosis (ALS);ko05145//Toxoplasmosis;ko04664//Fc epsilon RI signaling pathway;ko04912//GnRH signaling pathway;ko05164//Influenza A;ko04728//Dopaminergic synapse;ko04370//VEGF signaling pathway;ko04914//Progesterone-…
Unigene45463_All	2216	3	209	0.0664	4.7459	6.1594	Up	1.74e-59	1.52e-57	gi|348518650|ref|XP_003446844.1|	860.5	0	PREDICTED: beta,beta-carotene 9&apos;,10&apos;-oxygenase-like [Oreochromis niloticus]	gi|424012025|emb|HF543835.1|	234	2e-57	Salmo salar mRNA for beta-carotene oxygenase 2b (bco2b gene)	sp|Q8HXG8|BCDO2_MACFA	688	0	Beta,beta-carotene 9',10'-oxygenase OS=Macaca fascicularis GN=BCO2 PE=2 SV=2	sll1541	121	6e-27	COG3670	Lignostilbene-alpha,beta-dioxygenase and related enzymes	K10252	0	815	dre:678554	beta,beta-carotene 9',10'-dioxygenase [EC:1.14.99.-]	-	-	-	--
Unigene48848_All	354	1	67	0.1386	9.5239	6.1026	Up	1.01e-19	3.34e-18	--	--	--	--	--	--	--	--	--	--	--	--	--	--	--	--	--	--	--	--	--	--	-	-	-	--
CL446.Contig2_All	628	26	1727	2.0311	138.381	6.0902	Up	0	0	gi|221219838|gb|ACM08580.1|	156	1e-36	Beta-galactoside-binding lectin [Salmo salar]	gi|329130727|gb|HM133617.1|	73.8	9e-10	Salmo salar olfactory receptor family C subfamily 11 member 5 gene, complete cds	sp|P08520|LEG_ELEEL	120	3e-27	Beta-galactoside-binding lectin OS=Electrophorus electricus PE=1 SV=1	--	--	--	--	--	K06830	4e-32	137	dre:393486	galectin-1	GO:0048741//skeletal muscle fiber development;GO:0090303//positive regulation of wound healing;GO:0050769//positive regulation of neurogenesis;GO:0002040//sprouting angiogenesis	GO:0016936//galactoside binding;GO:0043236//laminin binding	-	--
CL879.Contig8_All	2352	4	256	0.0834	5.477	6.0372	Up	4.09e-72	4.14e-70	gi|56693269|ref|NP_001008599.1|	709.5	0	uncharacterized protein LOC494056 [Danio rerio] >gi|56269420|gb|AAH86832.1| Zgc:103559 [Danio rerio] >gi|182889858|gb|AAI65735.1| Zgc:103559 protein [Danio rerio]	gi|182889857|gb|BC165735.1|	109	6e-20	Danio rerio zgc:103559, mRNA (cDNA clone MGC:192823 IMAGE:100061298), complete cds	sp|P40757|ALN_LITCT	503	9e-145	Allantoinase, mitochondrial OS=Lithobates catesbeiana GN=ALN PE=1 SV=1	YIR027c	390	4e-108	COG0044	Dihydroorotase and related cyclic amidohydrolases	K01466	0	709	dre:494056	allantoinase [EC:3.5.2.5]	GO:0000256//allantoin catabolic process	GO:0004038//allantoinase activity;GO:0050897//cobalt ion binding;GO:0008270//zinc ion binding	-	ko01100//Metabolic pathways;ko00230//Purine metabolism
Unigene47566_All	784	2	124	0.1252	7.9588	5.9902	Up	1.99e-35	1.12e-33	--	--	--	--	--	--	--	--	--	--	--	--	--	--	--	--	--	--	--	--	--	--	-	-	-	--
CL825.Contig1_All	303	2	117	0.3238	19.4306	5.9071	Up	2.48e-33	1.32e-31	--	--	--	--	--	--	--	--	--	--	--	--	--	--	--	--	--	--	--	--	--	--	-	-	-	--
Unigene871_All	2217	277	16077	6.1297	364.908	5.8956	Up	0	0	gi|290751258|gb|ADD52460.1|	860.5	0	glucokinase [Ctenopharyngodon idella]	gi|185132952|ref|NM_001124249.1|	934	0	Oncorhynchus mykiss glucokinase (gk), mRNA >gi|7662682|gb|AF053331.2|AF053331 Oncorhynchus mykiss glucokinase (GK) mRNA, complete cds	sp|P35557|HXK4_HUMAN	776	0	Glucokinase OS=Homo sapiens GN=GCK PE=1 SV=1	SPAC24H6.04	280	1e-74	COG5026	Hexokinase	K12407	0	848	dre:751668	glucokinase [EC:2.7.1.2]	-	-	-	ko01100//Metabolic pathways;ko04910//Insulin signaling pathway;ko00010//Glycolysis / Gluconeogenesis;ko00500//Starch and sucrose metabolism;ko00052//Galactose metabolism;ko00524//Butirosin and neomycin biosynthesis;ko04930//Type II diabetes mellitus;ko00520//Amino sugar and nucleotide sugar metabolism;ko04950//Maturity onset diabetes of the young
CL1210.Contig2_All	573	1	57	0.0856	5.0057	5.8698	Up	1.01e-16	2.88e-15	--	--	--	--	gi|194246986|emb|AM910985.1|	63.9	8e-07	Plasmodium knowlesi strain H chromosome 3, complete genome	--	--	--	--	--	--	--	--	--	--	--	--	--	--	-	-	-	--
Unigene48416_All	568	2	111	0.1727	9.8337	5.8314	Up	1.55e-31	7.8e-30	--	--	--	--	--	--	--	--	--	--	--	--	--	--	--	--	--	--	--	--	--	--	-	-	-	--
Unigene48305_All	310	1	54	0.1583	8.7655	5.7911	Up	7.94e-16	2.15e-14	--	--	--	--	--	--	--	--	--	--	--	--	--	--	--	--	--	--	--	--	--	--	-	-	-	--
Unigene47519_All	275	2	102	0.3568	18.6643	5.709	Up	7.55e-29	3.54e-27	gi|348517725|ref|XP_003446383.1|	100.9	1e-20	PREDICTED: sodium/bile acid cotransporter-like [Oreochromis niloticus]	gi|348517722|ref|XM_003446334.1|	61.9	1e-06	PREDICTED: Oreochromis niloticus sodium/bile acid cotransporter-like (LOC100708164), mRNA	sp|O08705|NTCP_MOUSE	75.9	2e-14	Sodium/bile acid cotransporter OS=Mus musculus GN=Slc10a1 PE=2 SV=1	--	--	--	--	--	K14341	7e-19	92.4	dre:562260	solute carrier family 10 (sodium/bile acid cotransporter), member 1	GO:0015721//bile acid and bile salt transport	GO:0008508//bile acid:sodium symporter activity	GO:0016323//basolateral plasma membrane	ko04976//Bile secretion
Unigene47413_All	398	1	51	0.1233	6.4481	5.7086	Up	6.25e-15	1.6e-13	--	--	--	--	--	--	--	--	--	--	--	--	--	--	--	--	--	--	--	--	--	--	-	-	-	--
Unigene26714_All	2302	110	5433	2.3443	118.762	5.6628	Up	0	0	gi|40748291|gb|AAR89626.1|	868.2	0	14-alpha demethylase [Abudefduf saxatilis]	gi|40748290|gb|AY496940.1|	505	1e-139	Abudefduf saxatilis 14-alpha demethylase (CYP51) mRNA, complete cds	sp|Q5RE72|CP51A_PONAB	818	0	Lanosterol 14-alpha demethylase OS=Pongo abelii GN=CYP51A1 PE=2 SV=2	SPAC13A11.02c	340	5e-93	COG2124	Cytochrome P450	K05917	0	833	dre:414331	cytochrome P450, family 51 (sterol 14-demethylase) [EC:1.14.13.70]	GO:0032259//methylation;GO:0055114//oxidation-reduction process	GO:0020037//heme binding;GO:0016705//oxidoreductase activity, acting on paired donors, with incorporation or reduction of molecular oxygen;GO:0004497//monooxygenase activity;GO:0005506//iron ion binding;GO:0009055//electron carrier activity;GO:0008168//methyltransferase activity	-	ko00100//Steroid biosynthesis;ko01100//Metabolic pathways
CL4266.Contig2_All	866	1	49	0.0567	2.8472	5.6501	Up	2.47e-14	6.09e-13	--	--	--	--	--	--	--	--	--	--	--	--	--	--	--	--	--	--	--	--	--	--	-	-	-	--
CL701.Contig1_All	430	3	146	0.3423	17.0855	5.6414	Up	1.25e-40	7.76e-39	--	--	--	--	--	--	--	--	--	--	--	--	--	--	--	--	--	--	--	--	--	--	-	-	-	--
CL3024.Contig2_All	934	2	96	0.1051	5.1721	5.6209	Up	4.64e-27	2.06e-25	gi|326668677|ref|XP_001333128.4|	102.4	3e-20	PREDICTED: hypothetical protein LOC794764 [Danio rerio]	--	--	--	--	sp|Q9H756|LRC19_HUMAN	77.4	4e-14	Leucine-rich repeat-containing protein 19 OS=Homo sapiens GN=LRRC19 PE=2 SV=1	SPy1798	54.7	2e-07	COG4886	Leucine-rich repeat (LRR) protein	K05401	1e-10	67.4	gga:422720	toll-like receptor 3	-	-	-	ko04145//Phagosome;ko05323//Rheumatoid arthritis;ko05140//Leishmaniasis;ko05134//Legionellosis;ko05152//Tuberculosis;ko05133//Pertussis;ko05146//Amoebiasis;ko05168//Herpes simplex infection;ko05142//Chagas disease (American trypanosomiasis);ko05145//Toxoplasmosis;ko05164//Influenza A;ko04064//NF-kappa B signaling pathway;ko05162//Measles;ko04620//Toll-like receptor signaling pathway;ko05144//Mala…
CL5038.Contig2_All	841	3	141	0.175	8.4366	5.5912	Up	3.86e-39	2.34e-37	--	--	--	--	gi|52219302|gb|AC115724.10|	67.9	8e-08	Mus musculus chromosome 3, clone RP23-20L18, complete sequence	--	--	--	--	--	--	--	--	--	--	--	--	--	--	-	-	-	--
Unigene45934_All	749	1	47	0.0655	3.1576	5.5912	Up	9.74e-14	2.3e-12	gi|125846825|ref|XP_683302.2|	379	1e-103	PREDICTED: protein FAM184A [Danio rerio]	gi|432955695|ref|XM_004085558.1|	289	1e-74	PREDICTED: Oryzias latipes protein FAM184A-like (LOC101175129), partial mRNA	sp|Q8NB25|F184A_HUMAN	216	3e-56	Protein FAM184A OS=Homo sapiens GN=FAM184A PE=2 SV=3	YHR023w	61.2	2e-09	COG5022	Myosin heavy chain	K10388	5e-13	75.1	dre:567639	plectin	-	-	-	ko05416//Viral myocarditis;ko04270//Vascular smooth muscle contraction;ko05414//Dilated cardiomyopathy;ko04260//Cardiac muscle contraction;ko05410//Hypertrophic cardiomyopathy (HCM);ko05132//Salmonella infection;ko04530//Tight junction;ko04810//Regulation of actin cytoskeleton
Unigene48810_All	510	1	47	0.0962	4.6374	5.5911	Up	9.74e-14	2.29e-12	--	--	--	--	--	--	--	--	--	--	--	--	--	--	--	--	--	--	--	--	--	--	-	-	-	--
CL1045.Contig3_All	816	1	46	0.0601	2.8367	5.5607	Up	1.93e-13	4.43e-12	gi|357394888|ref|NP_001239433.1|	100.5	9e-20	thioredoxin interacting protein b [Danio rerio]	gi|471304989|gb|GAGT01009547.1|	107	8e-20	TSA: Anguilla japonica contig09797 transcribed RNA sequence	sp|Q5M7W1|TXNIP_RAT	69.3	9e-12	Thioredoxin-interacting protein OS=Rattus norvegicus GN=Txnip PE=2 SV=1	--	--	--	--	--	--	--	--	--	--	-	-	-	--
CL4791.Contig1_All	358	1	46	0.137	6.4657	5.5606	Up	1.93e-13	4.43e-12	--	--	--	--	gi|354793864|gb|JN958365.1|	61.9	2e-06	Mus musculus targeted non-conditional, lacZ-tagged mutant allele Stx12:tm1e(EUCOMM)Hmgu; transgenic	--	--	--	--	--	--	--	--	--	--	--	--	--	--	-	-	-	--
Unigene49053_All	512	1	46	0.0958	4.521	5.5605	Up	1.93e-13	4.43e-12	--	--	--	--	--	--	--	--	--	--	--	--	--	--	--	--	--	--	--	--	--	--	-	-	-	--
Unigene45765_All	973	3	137	0.1513	7.0852	5.5493	Up	5.98e-38	3.55e-36	--	--	--	--	gi|88608903|gb|AC182753.1|	93.7	2e-15	Gasterosteus aculeatus clone VMRC28-42C03, complete sequence	--	--	--	--	--	--	--	--	--	--	--	--	--	--	-	-	-	--
CL4210.Contig2_All	1456	2	90	0.0674	3.1105	5.5283	Up	2.83e-25	1.19e-23	--	--	--	--	--	--	--	--	--	--	--	--	--	--	--	--	--	--	--	--	--	--	-	-	-	--
CL1536.Contig2_All	612	7	313	0.5611	25.7358	5.5194	Up	6.19e-85	6.98e-83	gi|225708442|gb|ACO10067.1|	255.8	1e-66	FK506-binding protein 2 precursor [Osmerus mordax]	gi|197632330|gb|BT043774.1|	335	1e-88	Salmo salar clone HM6_1231 FK506 binding protein 2-like mRNA, complete cds	sp|P45878|FKBP2_MOUSE	228	6e-60	Peptidyl-prolyl cis-trans isomerase FKBP2 OS=Mus musculus GN=Fkbp2 PE=1 SV=1	YDR519w	127	1e-29	COG0545	FKBP-type peptidyl-prolyl cis-trans isomerases 1	K01802	8e-61	233	xla:443985	peptidylprolyl isomerase [EC:5.2.1.8]	GO:0006457//protein folding;GO:0000413//protein peptidyl-prolyl isomerization	GO:0003755//peptidyl-prolyl cis-trans isomerase activity	-	--
CL790.Contig1_All	242	1	43	0.2027	8.9412	5.4631	Up	1.51e-12	3.23e-11	--	--	--	--	--	--	--	--	--	--	--	--	--	--	--	--	--	--	--	--	--	--	-	-	-	--
CL4783.Contig2_All	213	1	43	0.2303	10.1586	5.463	Up	1.51e-12	3.23e-11	--	--	--	--	--	--	--	--	--	--	--	--	--	--	--	--	--	--	--	--	--	--	-	-	-	--
Unigene47150_All	495	1	43	0.0991	4.3713	5.463	Up	1.51e-12	3.22e-11	--	--	--	--	--	--	--	--	--	--	--	--	--	--	--	--	--	--	--	--	--	--	-	-	-	--
CL1522.Contig10_All	1277	2	84	0.0768	3.31	5.4296	Up	1.71e-23	6.66e-22	gi|259155130|ref|NP_001158807.1|	399.1	2e-109	Transmembrane channel-like protein 7 [Salmo salar] >gi|223647508|gb|ACN10512.1| Transmembrane channel-like protein 7 [Salmo salar]	--	--	--	--	sp|Q5YCC5|TMC7_CHICK	253	6e-67	Transmembrane channel-like protein 7 OS=Gallus gallus GN=Tmc7 PE=2 SV=1	--	--	--	--	--	--	--	--	--	--	-	-	-	--
Unigene45866_All	529	3	126	0.2782	11.9856	5.429	Up	1.1e-34	6.08e-33	--	--	--	--	gi|8543|emb|X14650.1|	97.6	5e-17	Drosophila satellite DNA fragment 1.672-573	--	--	--	--	--	--	--	--	--	--	--	--	--	--	-	-	-	--
CL4146.Contig2_All	1332	6	252	0.221	9.5201	5.4289	Up	3.73e-68	3.58e-66	gi|348532648|ref|XP_003453818.1|	560.5	7e-158	PREDICTED: bifunctional protein NCOAT-like [Oreochromis niloticus]	gi|326672943|ref|XM_002664140.2|	111	9e-21	PREDICTED: Danio rerio meningioma expressed antigen 5 (hyaluronidase), transcript variant 2 (mgea5), mRNA	sp|Q9EQQ9|NCOAT_MOUSE	437	2e-122	Bifunctional protein NCOAT OS=Mus musculus GN=Mgea5 PE=1 SV=2	--	--	--	--	--	K15719	4e-124	445	dre:324487	protein O-GlcNAcase / histone acetyltransferase [EC:3.2.1.169 2.3.1.48]	-	-	-	--
Unigene49050_All	455	1	41	0.1078	4.5344	5.3945	Up	5.92e-12	1.2e-10	--	--	--	--	--	--	--	--	--	--	--	--	--	--	--	--	--	--	--	--	--	--	-	-	-	--
CL4927.Contig1_All	648	1	41	0.0757	3.1839	5.3944	Up	5.92e-12	1.2e-10	gi|61402481|gb|AAH91841.1|	297	4e-79	Im:7149628 protein, partial [Danio rerio]	gi|348531526|ref|XM_003453212.1|	113	1e-21	PREDICTED: Oreochromis niloticus mitochondrial peptide methionine sulfoxide reductase-like (LOC100706411), mRNA	sp|P54149|MSRA_BOVIN	259	3e-69	Mitochondrial peptide methionine sulfoxide reductase OS=Bos taurus GN=MSRA PE=1 SV=2	sll1394	263	2e-70	COG0225	Peptide methionine sulfoxide reductase	K07304	1e-74	279	tgu:100221414	peptide-methionine (S)-S-oxide reductase [EC:1.8.4.11]	GO:0055114//oxidation-reduction process	GO:0008113//peptide-methionine-(S)-S-oxide reductase activity	-	--
CL2202.Contig1_All	663	1	41	0.074	3.1118	5.3941	Up	5.92e-12	1.2e-10	--	--	--	--	--	--	--	--	--	--	--	--	--	--	--	--	--	--	--	--	--	--	-	-	-	--
Unigene30560_All	1023	27	1092	1.2948	53.7144	5.3745	Up	2.52e-289	7.25e-287	gi|396578084|dbj|BAM34024.1|	464.2	4e-129	thioredoxin-interacting protein [Oplegnathus fasciatus]	gi|213513474|ref|NM_001140431.1|	174	5e-40	Salmo salar thioredoxin interacting protein (txnip), mRNA	sp|Q2HY40|TXNIP_PIG	366	5e-101	Thioredoxin-interacting protein OS=Sus scrofa GN=TXNIP PE=2 SV=1	--	--	--	--	--	--	--	--	--	--	GO:0000122//negative regulation of transcription from RNA polymerase II promoter;GO:0043086//negative regulation of catalytic activity;GO:0042127//regulation of cell proliferation;GO:0043065//positive regulation of apoptotic process;GO:0051782//negative regulation of cell division;GO:0048008//platelet-derived growth factor receptor signaling pathway;GO:0030216//keratinocyte differentiation;GO:007…	GO:0031625//ubiquitin protein ligase binding;GO:0004857//enzyme inhibitor activity	GO:0005758//mitochondrial intermembrane space;GO:0005634//nucleus	--
CL499.Contig2_All	1272	2	80	0.0771	3.1648	5.3592	Up	2.63e-22	9.71e-21	gi|130500549|ref|NP_001076390.1|	100.1	2e-19	uncharacterized protein LOC797943 [Danio rerio] >gi|126631714|gb|AAI33879.1| Zgc:162126 protein [Danio rerio]	--	--	--	--	sp|Q75JC9|Y8484_DICDI	79.7	1e-14	Uncharacterized protein DDB_G0271670 OS=Dictyostelium discoideum GN=DDB_G0271670 PE=4 SV=1	XF1267	65.9	1e-10	COG5297	Cellobiohydrolase A (1,4-beta-cellobiosidase A)	K11422	1e-10	68.2	gga:416851	histone-lysine N-methyltransferase SETD1 [EC:2.1.1.43]	GO:0071704;GO:0044237//cellular metabolic process;GO:0044238//primary metabolic process	GO:0003824//catalytic activity	-	ko05130//Pathogenic Escherichia coli infection;ko00310//Lysine degradation
Unigene47186_All	259	1	40	0.1894	7.7715	5.3587	Up	1.17e-11	2.32e-10	--	--	--	--	--	--	--	--	--	--	--	--	--	--	--	--	--	--	--	--	--	--	-	-	-	--
Unigene22265_All	1748	140	5484	3.9293	157.87	5.3283	Up	0	0	gi|211971031|ref|NP_001130025.1|	468.4	5e-130	polyunsaturated fatty acid elongase elov12 [Salmo salar] >gi|209553932|gb|ACI62500.1| polyunsaturated fatty acid elongase elov12 [Salmo salar]	gi|363987959|gb|JN413682.1|	303	2e-78	Oncorhynchus mykiss polyunsaturated fatty acid elongase elov12 mRNA, partial cds	sp|Q9NXB9|ELOV2_HUMAN	449	9e-126	Elongation of very long chain fatty acids protein 2 OS=Homo sapiens GN=ELOVL2 PE=2 SV=2	--	--	--	--	--	K10205	1e-126	454	dre:678614	elongation of very long chain fatty acids protein 2 [EC:2.3.1.-]	GO:0035338//long-chain fatty-acyl-CoA biosynthetic process;GO:0043651//linoleic acid metabolic process;GO:0036109//alpha-linolenic acid metabolic process;GO:0034625//fatty acid elongation, monounsaturated fatty acid;GO:0019432//triglyceride biosynthetic process;GO:0042761//very long-chain fatty acid biosynthetic process;GO:0034626//fatty acid elongation, polyunsaturated fatty acid	GO:0009922//fatty acid elongase activity;GO:0005515//protein binding	GO:0016021//integral to membrane;GO:0005789//endoplasmic reticulum membrane	ko01040//Biosynthesis of unsaturated fatty acids;ko00062//Fatty acid elongation
Unigene47545_All	551	2	78	0.1781	7.1234	5.3218	Up	1.03e-21	3.7e-20	gi|125816549|ref|XP_694907.2|	263.5	3e-69	PREDICTED: estradiol 17-beta-dehydrogenase 12 [Danio rerio]	--	--	--	--	sp|Q28IU1|DHB12_XENTR	169	4e-42	Estradiol 17-beta-dehydrogenase 12 OS=Xenopus tropicalis GN=hsd17b12 PE=2 SV=1	all2891	91.3	9e-19	COG0300	Short-chain dehydrogenases of various substrate specificities	K00044	1e-41	169	xtr:549988	estradiol 17beta-dehydrogenase [EC:1.1.1.62] K10251 beta-keto reductase [EC:1.1.1.-]	GO:0008152//metabolic process	-	-	ko01100//Metabolic pathways;ko00650//Butanoate metabolism;ko00140//Steroid hormone biosynthesis;ko00591//Linoleic acid metabolism;ko01040//Biosynthesis of unsaturated fatty acids;ko00051//Fructose and mannose metabolism;ko00062//Fatty acid elongation
Unigene48518_All	650	2	78	0.151	6.0384	5.3215	Up	1.03e-21	3.7e-20	gi|94733635|emb|CAK04113.1|	183.3	7e-45	novel protein [Danio rerio]	--	--	--	--	--	--	--	--	--	--	--	--	--	--	--	--	--	--	-	-	-	--
CL271.Contig7_All	650	27	1037	2.0379	80.2804	5.2999	Up	4.63e-273	1.27e-270	--	--	--	--	gi|383465561|gb|JQ083281.1|	159	2e-35	Coilia nasus clone CnT32 SINE, complete sequence	--	--	--	--	--	--	--	--	--	--	--	--	--	--	-	-	-	--
Unigene48168_All	376	1	38	0.1305	5.0856	5.2843	Up	4.59e-11	8.68e-10	--	--	--	--	--	--	--	--	--	--	--	--	--	--	--	--	--	--	--	--	--	--	-	-	-	--
Unigene48404_All	429	1	38	0.1144	4.4573	5.284	Up	4.59e-11	8.68e-10	--	--	--	--	--	--	--	--	--	--	--	--	--	--	--	--	--	--	--	--	--	--	-	-	-	--
Unigene48161_All	540	1	38	0.0909	3.5411	5.2838	Up	4.59e-11	8.68e-10	--	--	--	--	--	--	--	--	--	--	--	--	--	--	--	--	--	--	--	--	--	--	-	-	-	--
CL1214.Contig1_All	1130	2	75	0.0868	3.3398	5.2659	Up	7.92e-21	2.76e-19	gi|410921900|ref|XP_003974421.1|	620.5	4e-176	PREDICTED: dedicator of cytokinesis protein 7-like isoform 2 [Takifugu rubripes]	gi|410921899|ref|XM_003974372.1|	955	0	PREDICTED: Takifugu rubripes dedicator of cytokinesis protein 7-like, transcript variant 2 (LOC101064273), mRNA	sp|Q96N67|DOCK7_HUMAN	590	1e-168	Dedicator of cytokinesis protein 7 OS=Homo sapiens GN=DOCK7 PE=1 SV=4	--	--	--	--	--	K05727	6e-13	75.9	nvi:100118634	dedicator of cytokinesis 3/4/5	-	-	-	--
Unigene46846_All	480	1	37	0.1022	3.8789	5.2462	Up	9.07e-11	1.67e-09	--	--	--	--	--	--	--	--	--	--	--	--	--	--	--	--	--	--	--	--	--	--	-	-	-	--
Unigene47932_All	364	1	37	0.1348	5.115	5.2458	Up	9.07e-11	1.67e-09	--	--	--	--	--	--	--	--	--	--	--	--	--	--	--	--	--	--	--	--	--	--	-	-	-	--
CL694.Contig2_All	318	2	73	0.3086	11.5515	5.2262	Up	3.09e-20	1.05e-18	--	--	--	--	--	--	--	--	--	--	--	--	--	--	--	--	--	--	--	--	--	--	-	-	-	--
Unigene48512_All	1359	6	217	0.2166	8.035	5.2132	Up	8.34e-58	7.06e-56	gi|348520528|ref|XP_003447779.1|	292	5e-77	PREDICTED: cation transport regulator-like protein 1-like [Oreochromis niloticus]	gi|213624825|gb|BC171637.1|	117	1e-22	Danio rerio ChaC, cation transport regulator-like 1, mRNA (cDNA clone MGC:198364 IMAGE:9039353), complete cds	sp|Q5SPB6|CHAC1_DANRE	290	5e-78	Cation transport regulator-like protein 1 OS=Danio rerio GN=chac1 PE=2 SV=1	SPBC31F10.03	115	2e-25	COG3703	Uncharacterized protein involved in cation transport	K07232	1e-77	290	xtr:100170505	cation transport protein ChaC	GO:0022008//neurogenesis;GO:0010955//negative regulation of protein processing;GO:0045746//negative regulation of Notch signaling pathway;GO:0006986//response to unfolded protein;GO:0070059//intrinsic apoptotic signaling pathway in response to endoplasmic reticulum stress	GO:0005112//Notch binding	GO:0005829//cytosol;GO:0005802//trans-Golgi network;GO:0005794//Golgi apparatus	--
CL2872.Contig3_All	525	1	36	0.0934	3.4505	5.2072	Up	1.79e-10	3.19e-09	gi|210031430|ref|NP_001032468.2|	188.3	1e-46	mitogen-activated protein kinase kinase 2a [Danio rerio] >gi|148608637|gb|ABQ95652.1| mitogen-activated protein kinase kinase 2 [Danio rerio]	gi|210031429|ref|NM_001037391.2|	202	1e-48	Danio rerio mitogen-activated protein kinase kinase 2a (map2k2a), mRNA >gi|148608636|gb|EF433291.1| Danio rerio mitogen-activated protein kinase kinase 2 (map2k2) mRNA, complete cds	sp|Q90321|MP2K2_CYPCA	184	9e-47	Dual specificity mitogen-activated protein kinase kinase 2 OS=Cyprinus carpio GN=map2k2 PE=2 SV=1	--	--	--	--	--	K04369	2e-47	188	dre:563181	mitogen-activated protein kinase kinase 2 [EC:2.7.12.2]	GO:0048011//neurotrophin TRK receptor signaling pathway;GO:0035419//activation of MAPK activity involved in innate immune response;GO:0034138//toll-like receptor 3 signaling pathway;GO:0090170//regulation of Golgi inheritance;GO:0007411//axon guidance;GO:0034142//toll-like receptor 4 signaling pathway;GO:0008063//Toll signaling pathway;GO:0000186//activation of MAPKK activity;GO:0070371//ERK1 and…	GO:0004713//protein tyrosine kinase activity;GO:0004674//protein serine/threonine kinase activity;GO:0032947//protein complex scaffold;GO:0004708//MAP kinase kinase activity;GO:0043539//protein serine/threonine kinase activator activity;GO:0097110//scaffold protein binding;GO:0005524//ATP binding;GO:0030165//PDZ domain binding	GO:0005925//focal adhesion;GO:0005783//endoplasmic reticulum;GO:0005829//cytosol;GO:0005778//peroxisomal membrane;GO:0009898//internal side of plasma membrane;GO:0005911//cell-cell junction;GO:0048471//perinuclear region of cytoplasm;GO:0005769//early endosome;GO:0005794//Golgi apparatus;GO:0005739//mitochondrion;GO:0005874//microtubule;GO:0005634//nucleus;GO:0005770//late endosome;GO:0005938//ce…	ko04910//Insulin signaling pathway;ko04650//Natural killer cell mediated cytotoxicity;ko05020//Prion diseases;ko04540//Gap junction;ko04664//Fc epsilon RI signaling pathway;ko04916//Melanogenesis;ko04912//GnRH signaling pathway;ko04730//Long-term depression;ko04270//Vascular smooth muscle contraction;ko05164//Influenza A;ko05214//Glioma;ko04662//B cell receptor signaling pathway;ko04370//VEGF sig…
Unigene23260_All	3772	195	6967	2.5362	92.9433	5.1956	Up	0	0	gi|160773189|gb|AAI55136.1|	1469.9	0	3-hydroxy-3-methylglutaryl-Coenzyme A reductase a [Danio rerio]	gi|45272117|gb|AY424801.2|	589	1e-164	Dicentrarchus labrax HMG-CoA reductase mRNA, complete cds	sp|P00347|HMDH_CRIGR	1363	0	3-hydroxy-3-methylglutaryl-coenzyme A reductase OS=Cricetulus griseus GN=HMGCR PE=1 SV=1	YML075c	482	2e-135	COG1257	Hydroxymethylglutaryl-CoA reductase	K00021	0	1468	dre:559054	hydroxymethylglutaryl-CoA reductase (NADPH) [EC:1.1.1.34]	GO:0015936//coenzyme A metabolic process;GO:0008542//visual learning;GO:0043407//negative regulation of MAP kinase activity;GO:0007517//muscle organ development;GO:0006695//cholesterol biosynthetic process;GO:0009790//embryo development;GO:0055114//oxidation-reduction process;GO:0051262//protein tetramerization;GO:0008299//isoprenoid biosynthetic process	GO:0004420//hydroxymethylglutaryl-CoA reductase (NADPH) activity;GO:0070402//NADPH binding	GO:0016021//integral to membrane;GO:0005789//endoplasmic reticulum membrane;GO:0005778//peroxisomal membrane	ko01100//Metabolic pathways;ko00900//Terpenoid backbone biosynthesis;ko04976//Bile secretion
CL1392.Contig1_All	878	2	71	0.1118	4.0692	5.1858	Up	1.2e-19	3.96e-18	--	--	--	--	gi|11340319|emb|AL445220.5|	61.9	5e-06	Human DNA sequence from clone RP11-317B3 on chromosome 6, complete sequence	--	--	--	--	--	--	--	--	--	--	--	--	--	--	-	-	-	--
CL2165.Contig2_All	684	3	106	0.2152	7.7982	5.1794	Up	9.05e-29	4.24e-27	gi|326674234|ref|XP_687391.4|	318.5	1e-85	PREDICTED: myosin-XVIIIa [Danio rerio]	gi|363741144|ref|XM_415827.3|	398	1e-107	PREDICTED: Gallus gallus myosin XVIIIA (MYO18A), mRNA	sp|Q92614|MY18A_HUMAN	303	2e-82	Unconventional myosin-XVIIIa OS=Homo sapiens GN=MYO18A PE=1 SV=3	L166407	51.6	1e-06	COG0542	ATPases with chaperone activity, ATP-binding subunit	K10362	2e-86	318	dre:559005	myosin XVIII	GO:0016477//cell migration;GO:0031032//actomyosin structure organization;GO:0006259//DNA metabolic process;GO:0043066//negative regulation of apoptotic process	GO:0003677//DNA binding;GO:0005524//ATP binding;GO:0003774//motor activity;GO:0005515//protein binding;GO:0008094//DNA-dependent ATPase activity	GO:0016459//myosin complex;GO:0005793//endoplasmic reticulum-Golgi intermediate compartment;GO:0042641//actomyosin	--
CL1127.Contig3_All	735	1	35	0.0667	2.3962	5.1669	Up	3.53e-10	6.07e-09	--	--	--	--	--	--	--	--	--	--	--	--	--	--	--	--	--	--	--	--	--	--	-	-	-	--
Unigene47367_All	353	1	35	0.139	4.9893	5.1657	Up	3.53e-10	6.07e-09	gi|125846825|ref|XP_683302.2|	211.8	7e-54	PREDICTED: protein FAM184A [Danio rerio]	gi|410917002|ref|XM_003971927.1|	196	5e-47	PREDICTED: Takifugu rubripes protein FAM184A-like (LOC101064125), mRNA	sp|Q8NB25|F184A_HUMAN	147	4e-36	Protein FAM184A OS=Homo sapiens GN=FAM184A PE=2 SV=3	--	--	--	--	--	--	--	--	--	--	-	-	-	--
CL159.Contig1_All	993	2	69	0.0988	3.4966	5.1453	Up	4.67e-19	1.49e-17	gi|55249603|gb|AAH85620.1|	651.4	0	Plrg1 protein [Danio rerio] >gi|161611566|gb|AAI55784.1| Pleiotropic regulator 1 [Danio rerio]	gi|348524471|ref|XM_003449699.1|	622	1e-175	PREDICTED: Oreochromis niloticus pleiotropic regulator 1-like (LOC100695846), mRNA	sp|O43660|PLRG1_HUMAN	628	7e-180	Pleiotropic regulator 1 OS=Homo sapiens GN=PLRG1 PE=1 SV=1	all0438_2	161	1e-39	COG2319	FOG: WD40 repeat	K12862	0	651	dre:100004402	pleiotropic regulator 1	GO:0043518//negative regulation of DNA damage response, signal transduction by p53 class mediator;GO:0043066//negative regulation of apoptotic process	GO:0003824//catalytic activity	-	ko03040//Spliceosome
CL2081.Contig5_All	1560	1	34	0.0314	1.0967	5.1263	Up	6.97e-10	1.16e-08	gi|348041277|ref|NP_001106808.2|	652.9	0	cytochrome P450, family 27, subfamily C, polypeptide 1 [Danio rerio]	gi|112420144|gb|BT026961.1|	176	2e-40	Gasterosteus aculeatus clone CFW121-H07 mRNA sequence	sp|Q4G0S4|C27C1_HUMAN	378	2e-104	Cytochrome P450 27C1 OS=Homo sapiens GN=CYP27C1 PE=2 SV=2	BH0579	94	6e-19	COG2124	Cytochrome P450	K07438	3e-93	343	acs:100559713	cytochrome P450, family 27, subfamily B (25-hydroxyvitamin D3 1alpha-hydroxylase) [EC:1.14.13.13]	GO:0055114//oxidation-reduction process	GO:0020037//heme binding;GO:0016705//oxidoreductase activity, acting on paired donors, with incorporation or reduction of molecular oxygen;GO:0004497//monooxygenase activity;GO:0005506//iron ion binding;GO:0009055//electron carrier activity	-	ko00100//Steroid biosynthesis;ko01100//Metabolic pathways;ko03320//PPAR signaling pathway;ko05152//Tuberculosis;ko00120//Primary bile acid biosynthesis
CL3751.Contig2_All	1146	11	370	0.4709	16.2465	5.1086	Up	1.15e-96	1.41e-94	gi|192455690|ref|NP_001122275.1|	99.4	3e-19	uncharacterized protein LOC798684 [Danio rerio]	--	--	--	--	--	--	--	--	--	--	--	--	--	--	--	--	--	--	-	-	-	--
CL4924.Contig1_All	627	1	33	0.0782	2.6484	5.0818	Up	1.37e-09	2.21e-08	gi|41152159|ref|NP_957052.1|	235.3	1e-60	mitochondrial nucleoid factor 1 [Danio rerio] >gi|82186974|sp|Q6PBU7.1|MNF1_DANRE RecName: Full=Mitochondrial nucleoid factor 1; AltName: Full=Mitochondrial protein M19 >gi|37748277|gb|AAH59579.1| Zgc:73238 [Danio rerio]	gi|213511667|ref|NM_001140868.1|	184	3e-43	Salmo salar CF125 protein (cf125), mRNA	sp|Q6PBU7|MNF1_DANRE	235	6e-62	Mitochondrial nucleoid factor 1 OS=Danio rerio GN=mnf1 PE=2 SV=1	--	--	--	--	--	K07756	1e-23	109	tgu:100230361	inositol-hexakisphosphate kinase [EC:2.7.4.21]	-	-	GO:0042645//mitochondrial nucleoid	--
Unigene47204_All	248	1	33	0.1978	6.6959	5.0812	Up	1.37e-09	2.21e-08	--	--	--	--	gi|28394427|gb|AC123034.5|	60	5e-06	Mus musculus BAC clone RP24-484E17 from chromosome 13, complete sequence	--	--	--	--	--	--	--	--	--	--	--	--	--	--	-	-	-	--
CL56.Contig2_All	2125	1	33	0.0231	0.7814	5.0801	Up	1.37e-09	2.21e-08	gi|348538292|ref|XP_003456626.1|	667.2	0	PREDICTED: hydroxyacid oxidase 2-like isoform 1 [Oreochromis niloticus]	gi|213512489|ref|NM_001141077.1|	636	1e-178	Salmo salar Hydroxyacid oxidase 2 (haox2), mRNA	sp|Q3ZBW2|HAOX2_BOVIN	464	3e-130	Hydroxyacid oxidase 2 OS=Bos taurus GN=HAO2 PE=2 SV=1	all0170	317	4e-86	COG1304	L-lactate dehydrogenase (FMN-dependent) and related alpha-hydroxy acid dehydrogenases	K11517	0	645	dre:393455	(S)-2-hydroxy-acid oxidase [EC:1.1.3.15]	GO:0055114//oxidation-reduction process	GO:0016491//oxidoreductase activity;GO:0010181//FMN binding	-	ko01100//Metabolic pathways;ko00630//Glyoxylate and dicarboxylate metabolism;ko04146//Peroxisome
Unigene45654_All	422	1	32	0.1163	3.8158	5.0361	Up	2.71e-09	4.23e-08	gi|348526006|ref|XP_003450512.1|	244.6	1e-63	PREDICTED: myosin-XVIIIa-like [Oreochromis niloticus]	gi|471300412|gb|GAGT01014124.1|	434	1e-118	TSA: Anguilla japonica contig15862 transcribed RNA sequence	sp|Q9JMH9|MY18A_MOUSE	225	3e-59	Unconventional myosin-XVIIIa OS=Mus musculus GN=Myo18a PE=1 SV=2	--	--	--	--	--	K10362	3e-63	239	dre:559005	myosin XVIII	-	-	-	--
CL2034.Contig2_All	1664	5	159	0.1474	4.8083	5.0277	Up	5.84e-42	3.72e-40	gi|209155870|gb|ACI34167.1|	58.5	1e-06	Proactivator polypeptide precursor [Salmo salar]	gi|198285654|gb|BT044050.1|	266	3e-67	Salmo salar clone HM4_0782 prosaposin-like mRNA, partial cds	sp|P07602|SAP_HUMAN	570	3e-162	Proactivator polypeptide OS=Homo sapiens GN=PSAP PE=1 SV=2	--	--	--	--	--	K12382	0	793	dre:140811	saposin	GO:0030168//platelet activation;GO:0006869//lipid transport;GO:0006919//activation of cysteine-type endopeptidase activity involved in apoptotic process;GO:0006687//glycosphingolipid metabolic process;GO:0043065//positive regulation of apoptotic process;GO:0009966//regulation of signal transduction;GO:0044281//small molecule metabolic process;GO:0002576//platelet degranulation;GO:0045161//neurona…	GO:0005515//protein binding;GO:0008047//enzyme activator activity;GO:0005319//lipid transporter activity;GO:0008289//lipid binding	GO:0005615//extracellular space;GO:0016021//integral to membrane;GO:0005765//lysosomal membrane;GO:0005794//Golgi apparatus;GO:0043202//lysosomal lumen;GO:0005739//mitochondrion	ko04142//Lysosome
CL1809.Contig2_All	607	2	63	0.1616	5.2227	5.0143	Up	2.71e-17	7.98e-16	--	--	--	--	--	--	--	--	--	--	--	--	--	--	--	--	--	--	--	--	--	--	-	-	-	--
CL1273.Contig2_All	494	3	94	0.2979	9.5751	5.0064	Up	3.06e-25	1.28e-23	--	--	--	--	--	--	--	--	--	--	--	--	--	--	--	--	--	--	--	--	--	--	-	-	-	--
Unigene45819_All	915	5	156	0.2681	8.5792	5	Up	4.43e-41	2.77e-39	gi|326667764|ref|XP_001342589.3|	72	4e-11	PREDICTED: hypothetical protein LOC100002920 [Danio rerio]	--	--	--	--	--	--	--	--	--	--	--	--	--	--	--	--	--	--	-	-	-	--
Unigene48879_All	307	1	31	0.1598	5.0812	4.9908	Up	5.32e-09	8.03e-08	gi|326665217|ref|XP_001332986.4|	115.5	7e-25	PREDICTED: hypothetical protein LOC793259 [Danio rerio]	--	--	--	--	--	--	--	--	--	--	--	--	--	--	--	--	--	--	-	-	-	--
CL909.Contig2_All	363	1	31	0.1352	4.2973	4.9903	Up	5.32e-09	8.03e-08	--	--	--	--	gi|194338021|emb|CU855795.4|	61.9	2e-06	Zebrafish DNA sequence from clone CH1073-441H10 in linkage group 6, complete sequence	--	--	--	--	--	--	--	--	--	--	--	--	--	--	-	-	-	--
CL344.Contig3_All	1995	19	579	0.4672	14.6043	4.9662	Up	2.8e-148	4.85e-146	gi|223647924|gb|ACN10720.1|	718.4	0	Nuclear factor erythroid 2-related factor 2 [Salmo salar]	gi|471304500|gb|GAGT01010036.1|	466	1e-127	TSA: Anguilla japonica contig10311 transcribed RNA sequence	sp|Q16236|NF2L2_HUMAN	459	8e-129	Nuclear factor erythroid 2-related factor 2 OS=Homo sapiens GN=NFE2L2 PE=1 SV=3	--	--	--	--	--	K05638	0	644	dre:360149	nuclear factor erythroid 2-related factor 2	GO:0006979//response to oxidative stress;GO:0042221//response to chemical stimulus;GO:0045893//positive regulation of transcription, DNA-dependent	GO:0003677//DNA binding;GO:0003700//sequence-specific DNA binding transcription factor activity;GO:0046982//protein heterodimerization activity	GO:0005667//transcription factor complex;GO:0005737//cytoplasm	ko04141//Protein processing in endoplasmic reticulum
Unigene46557_All	595	4	121	0.3298	10.2332	4.9555	Up	5.38e-32	2.74e-30	gi|348535958|ref|XP_003455464.1|	214.9	1e-54	PREDICTED: calcitonin-1-like isoform 2 [Oreochromis niloticus]	gi|348535957|ref|XM_003455416.1|	151	5e-33	PREDICTED: Oreochromis niloticus calcitonin-1-like, transcript variant 2 (LOC100703568), mRNA	sp|P01263|CALC1_ONCKE	191	7e-49	Calcitonin-1 OS=Oncorhynchus keta PE=1 SV=1	--	--	--	--	--	K12332	2e-43	175	gga:396256	calcitonin	GO:0048240//sperm capacitation;GO:0007190//activation of adenylate cyclase activity;GO:0051482//elevation of cytosolic calcium ion concentration involved in phospholipase C-activating G-protein coupled signaling pathway;GO:0042311//vasodilation	GO:0005179//hormone activity;GO:0031716//calcitonin receptor binding	GO:0005576//extracellular region	--
Unigene48819_All	2233	16	483	0.3515	10.8843	4.9526	Up	9.16e-124	1.37e-121	gi|68386866|ref|XP_696666.1|	673.3	0	PREDICTED: somatostatin receptor type 1 [Danio rerio]	gi|6446421|gb|AF097727.1|AF097727	470	1e-128	Carassius auratus somatostatin receptor type 1 subtype B (sst1B) mRNA, complete cds	sp|P30872|SSR1_HUMAN	593	7e-169	Somatostatin receptor type 1 OS=Homo sapiens GN=SSTR1 PE=1 SV=1	--	--	--	--	--	K04217	0	673	dre:568254	somatostatin receptor 1	GO:0008285//negative regulation of cell proliferation;GO:0007215//glutamate receptor signaling pathway	GO:0004994//somatostatin receptor activity	GO:0005886//plasma membrane;GO:0016021//integral to membrane	ko04080//Neuroactive ligand-receptor interaction
Unigene45773_All	406	1	30	0.1208	3.7183	4.944	Up	1.05e-08	1.52e-07	--	--	--	--	--	--	--	--	--	--	--	--	--	--	--	--	--	--	--	--	--	--	-	-	-	--
Unigene49408_All	416	1	30	0.1179	3.6289	4.9439	Up	1.05e-08	1.52e-07	--	--	--	--	--	--	--	--	--	--	--	--	--	--	--	--	--	--	--	--	--	--	-	-	-	--
Unigene45933_All	491	1	30	0.0999	3.0746	4.9438	Up	1.05e-08	1.52e-07	gi|348538541|ref|XP_003456749.1|	287.3	1e-76	PREDICTED: protein FAM184A-like [Oreochromis niloticus]	gi|432955695|ref|XM_004085558.1|	365	1e-97	PREDICTED: Oryzias latipes protein FAM184A-like (LOC101175129), partial mRNA	sp|Q8NB25|F184A_HUMAN	204	9e-53	Protein FAM184A OS=Homo sapiens GN=FAM184A PE=2 SV=3	RSc2303	59.3	3e-09	COG4796	Type II secretory pathway, component HofQ	K03626	5e-12	70.5	gga:396544	nascent polypeptide-associated complex subunit alpha	-	-	-	--
Unigene48646_All	231	1	30	0.2124	6.5351	4.9434	Up	1.05e-08	1.52e-07	--	--	--	--	gi|432851312|ref|XR_177335.1|	83.8	3e-13	PREDICTED: Oryzias latipes uncharacterized LOC101155174 (LOC101155174), misc_RNA	--	--	--	--	--	--	--	--	--	--	--	--	--	--	-	-	-	--
Unigene47371_All	316	1	30	0.1553	4.7773	4.9431	Up	1.05e-08	1.52e-07	--	--	--	--	--	--	--	--	--	--	--	--	--	--	--	--	--	--	--	--	--	--	-	-	-	--
Unigene16620_All	7820	715	20840	4.4856	134.102	4.9019	Up	0	0	--	--	--	--	--	--	--	--	--	--	--	--	--	--	--	--	--	--	--	--	--	--	-	-	-	--
CL2920.Contig3_All	1870	17	495	0.446	13.3201	4.9004	Up	4.32e-126	6.56e-124	gi|190339153|gb|AAI63088.1|	671.4	0	Angptl3 protein [Danio rerio]	gi|56238507|emb|CR634416.2|	190	2e-44	Tetraodon nigroviridis full-length cDNA	sp|Q9R182|ANGL3_MOUSE	426	1e-118	Angiopoietin-related protein 3 OS=Mus musculus GN=Angptl3 PE=2 SV=1	--	--	--	--	--	K08767	2e-87	324	dre:492647	angiopoietin-like 4	GO:0006071//glycerol metabolic process;GO:0007160//cell-matrix adhesion;GO:0048844//artery morphogenesis;GO:0045766//positive regulation of angiogenesis;GO:0008203//cholesterol metabolic process;GO:0010519//negative regulation of phospholipase activity;GO:0055091//phospholipid homeostasis;GO:0019915//lipid storage;GO:0009395//phospholipid catabolic process;GO:0006631//fatty acid metabolic process…	GO:0005178//integrin binding;GO:0008083//growth factor activity;GO:0043498//cell surface binding;GO:0004859//phospholipase inhibitor activity	GO:0005615//extracellular space	ko03320//PPAR signaling pathway
CL3858.Contig2_All	717	1	29	0.0684	2.0353	4.8951	Up	2.06e-08	2.89e-07	--	--	--	--	--	--	--	--	--	--	--	--	--	--	--	--	--	--	--	--	--	--	-	-	-	--
Unigene49281_All	424	1	29	0.1157	3.4417	4.8947	Up	2.06e-08	2.89e-07	gi|348543247|ref|XP_003459095.1|	199.5	3e-50	PREDICTED: hypothetical protein LOC100708577 [Oreochromis niloticus]	--	--	--	--	--	--	--	--	--	--	--	--	--	K09103	8e-24	108	spu:577048	early B-cell factor	-	-	-	--
CL4786.Contig1_All	959	2	56	0.1023	2.9384	4.8442	Up	3.04e-15	7.99e-14	gi|301617600|ref|XP_002938228.1|	95.1	5e-18	PREDICTED: protein FAM173B-like isoform 2 [Xenopus (Silurana) tropicalis]	--	--	--	--	sp|Q9D1Z3|F173B_MOUSE	72	2e-12	Protein FAM173B OS=Mus musculus GN=Fam173b PE=2 SV=1	--	--	--	--	--	--	--	--	--	--	-	-	-	--
Unigene48154_All	423	3	84	0.3479	9.9927	4.8441	Up	2.58e-22	9.53e-21	gi|339897990|ref|XP_003392429.1|	55.1	1e-06	hypothetical protein, unlikely [Leishmania infantum JPCM5] >gi|321399343|emb|CBZ08590.1| hypothetical protein, unlikely [Leishmania infantum JPCM5]	gi|34419715|gb|AC110554.10|	63.9	6e-07	Mus musculus chromosome 8, clone RP23-249H16, complete sequence	--	--	--	--	--	--	--	--	--	--	--	--	--	--	-	-	-	--
CL1493.Contig1_All	455	8	222	0.8626	24.5519	4.831	Up	6.86e-57	5.76e-55	gi|149394380|gb|ABR27110.1|	200.7	1e-50	immunoglobulin mu heavy chain [Oncorhynchus mykiss] >gi|149394390|gb|ABR27115.1| immunoglobulin mu heavy chain [Oncorhynchus mykiss]	gi|149394423|gb|EF438728.1|	109	1e-20	Oncorhynchus mykiss clone 894 immunoglobulin mu heavy chain mRNA, partial cds	sp|P20957|HV02_XENLA	110	1e-24	Ig heavy chain V region XIG14 (Fragment) OS=Xenopus laevis PE=2 SV=1	--	--	--	--	--	K06856	2e-20	97.8	ssc:396781	immunoglobulin heavy chain	-	-	-	ko05330//Allograft rejection;ko05320//Autoimmune thyroid disease;ko05322//Systemic lupus erythematosus;ko04145//Phagosome;ko05323//Rheumatoid arthritis;ko05310//Asthma;ko04672//Intestinal immune network for IgA production;ko05140//Leishmaniasis;ko05150//Staphylococcus aureus infection;ko05143//African trypanosomiasis;ko04650//Natural killer cell mediated cytotoxicity;ko05416//Viral myocarditis;ko…
Unigene47522_All	492	3	83	0.2991	8.489	4.8269	Up	5.04e-22	1.84e-20	--	--	--	--	--	--	--	--	--	--	--	--	--	--	--	--	--	--	--	--	--	--	-	-	-	--
CL4920.Contig1_All	2541	69	1901	1.3322	37.6462	4.8206	Up	0	0	gi|109639159|ref|NP_001025352.2|	653.7	0	procollagen C-endopeptidase enhancer precursor [Danio rerio] >gi|109150088|gb|AAI17631.1| Si:ch211-237l4.5 [Danio rerio]	gi|410906998|ref|XM_003966930.1|	149	8e-32	PREDICTED: Takifugu rubripes procollagen C-endopeptidase enhancer 1-like (LOC101071206), mRNA	sp|Q8R4W6|PCOC2_MOUSE	400	6e-111	Procollagen C-endopeptidase enhancer 2 OS=Mus musculus GN=Pcolce2 PE=2 SV=2	--	--	--	--	--	K09608	2e-41	172	dre:474335	tolloid-like protein 1 [EC:3.4.24.-]	-	-	GO:0005576//extracellular region	--
Unigene48859_All	312	2	55	0.3145	8.8706	4.8179	Up	5.96e-15	1.53e-13	--	--	--	--	--	--	--	--	--	--	--	--	--	--	--	--	--	--	--	--	--	--	-	-	-	--
CL193.Contig2_All	570	46	1263	3.9592	111.499	4.8157	Up	0	0	--	--	--	--	gi|51233527|gb|AC134795.10|	61.9	3e-06	Mus musculus chromosome 15, clone RP24-456M21, complete sequence	--	--	--	--	--	--	--	--	--	--	--	--	--	--	-	-	-	--
CL2780.Contig1_All	414	1	27	0.1185	3.2818	4.7915	Up	7.91e-08	1.03e-06	--	--	--	--	--	--	--	--	--	--	--	--	--	--	--	--	--	--	--	--	--	--	-	-	-	--
CL1540.Contig1_All	390	1	27	0.1258	3.4837	4.7914	Up	7.91e-08	1.03e-06	--	--	--	--	--	--	--	--	--	--	--	--	--	--	--	--	--	--	--	--	--	--	-	-	-	--
Unigene48902_All	346	1	27	0.1418	3.9267	4.7914	Up	7.91e-08	1.03e-06	--	--	--	--	--	--	--	--	--	--	--	--	--	--	--	--	--	--	--	--	--	--	-	-	-	--
Unigene49970_All	346	1	27	0.1418	3.9267	4.7914	Up	7.91e-08	1.03e-06	gi|47212260|emb|CAG06344.1|	54.7	1e-06	unnamed protein product [Tetraodon nigroviridis]	gi|403282741|ref|XM_003932750.1|	89.7	8e-15	PREDICTED: Saimiri boliviensis boliviensis fibulin 1 (FBLN1), mRNA	sp|O42182|FBLN1_DANRE	196	1e-50	Fibulin-1 OS=Danio rerio GN=fbln1 PE=2 SV=1	--	--	--	--	--	K08023	5e-24	109	xtr:100488208	latent transforming growth factor beta binding protein	GO:0035122//embryonic medial fin morphogenesis;GO:0090497//mesenchymal cell migration;GO:0043589//skin morphogenesis;GO:0007507//heart development;GO:0030198//extracellular matrix organization	GO:0016504//peptidase activator activity;GO:0005509//calcium ion binding	GO:0005615//extracellular space;GO:0005604//basement membrane	ko04350//TGF-beta signaling pathway
CL2857.Contig3_All	1012	1	27	0.0485	1.3425	4.7908	Up	7.91e-08	1.03e-06	gi|326678448|ref|XP_694028.3|	456.1	1e-126	PREDICTED: 1-phosphatidylinositol-4,5-bisphosphate phosphodiesterase delta-4, partial [Danio rerio]	gi|449506935|ref|XM_004176742.1|	83.8	2e-12	PREDICTED: Taeniopygia guttata phospholipase C, delta 4 (PLCD4), mRNA	sp|Q32NH8|PLCD4_XENLA	420	2e-117	1-phosphatidylinositol 4,5-bisphosphate phosphodiesterase delta-4 OS=Xenopus laevis GN=plcd4 PE=2 SV=1	--	--	--	--	--	K05857	2e-127	456	dre:565669	phosphatidylinositol phospholipase C, delta [EC:3.1.4.11]	GO:0035556//intracellular signal transduction;GO:0016042//lipid catabolic process	GO:0004871//signal transducer activity;GO:0005543//phospholipid binding;GO:0004435//phosphatidylinositol phospholipase C activity;GO:0005509//calcium ion binding	GO:0016020//membrane;GO:0005634//nucleus;GO:0005783//endoplasmic reticulum	ko01100//Metabolic pathways;ko04020//Calcium signaling pathway;ko04070//Phosphatidylinositol signaling system;ko00562//Inositol phosphate metabolism
CL736.Contig1_All	1419	1	27	0.0346	0.9575	4.7904	Up	7.91e-08	1.03e-06	--	--	--	--	--	--	--	--	--	--	--	--	--	--	--	--	--	--	--	--	--	--	-	-	-	--
Unigene22444_All	1480	343	8983	11.3699	305.424	4.7475	Up	0	0	gi|47087009|ref|NP_998518.1|	573.5	9e-162	methylsterol monooxygenase 1 [Danio rerio] >gi|82188768|sp|Q7ZW77.1|MSMO1_DANRE RecName: Full=Methylsterol monooxygenase 1; AltName: Full=C-4 methylsterol oxidase >gi|29477148|gb|AAH50163.1| Sterol-C4-methyl oxidase-like [Danio rerio]	gi|47087008|ref|NM_213353.1|	537	1e-149	Danio rerio methylsterol monooxygenase 1 (msmo1), mRNA >gi|29477147|gb|BC050163.1| Danio rerio sterol-C4-methyl oxidase-like, mRNA (cDNA clone MGC:56437 IMAGE:5612161), complete cds	sp|Q7ZW77|MSMO1_DANRE	573	3e-163	Methylsterol monooxygenase 1 OS=Danio rerio GN=msmo1 PE=2 SV=1	SPAC630.08c	205	2e-52	COG3000	Sterol desaturase	K07750	1e-162	573	dre:406662	methylsterol monooxygenase [EC:1.14.13.72]	GO:0006633//fatty acid biosynthetic process;GO:0055114//oxidation-reduction process;GO:0006695//cholesterol biosynthetic process	GO:0000254//C-4 methylsterol oxidase activity;GO:0005506//iron ion binding	GO:0016021//integral to membrane;GO:0005789//endoplasmic reticulum membrane;GO:0005886//plasma membrane	ko00100//Steroid biosynthesis;ko01100//Metabolic pathways
Unigene47788_All	452	1	26	0.1085	2.8945	4.7375	Up	1.55e-07	1.92e-06	gi|410902318|ref|XP_003964641.1|	141.4	1e-32	PREDICTED: uncharacterized protein LOC101079586 [Takifugu rubripes]	--	--	--	--	--	--	--	--	--	--	--	--	--	--	--	--	--	--	-	-	-	--
Unigene49729_All	285	1	26	0.1721	4.5906	4.7374	Up	1.55e-07	1.92e-06	gi|190194258|ref|NP_001121743.1|	99	7e-20	interleukin 2 receptor, gamma a precursor [Danio rerio] >gi|159885701|tpe|CAJ38407.1| TPA: interleukin 2 receptor gamma common.a [Danio rerio]	gi|56912318|gb|AC109296.16|	75.8	1e-10	Mus musculus chromosome 1, clone RP24-240J15, complete sequence	sp|Q9Y6V0|PCLO_HUMAN	47	1e-05	Protein piccolo OS=Homo sapiens GN=PCLO PE=1 SV=4	--	--	--	--	--	K05070	7e-21	99	dre:796604	interleukin 2 receptor gamma	-	-	-	ko05340//Primary immunodeficiency;ko05166//HTLV-I infection;ko05162//Measles;ko04144//Endocytosis;ko04630//Jak-STAT signaling pathway;ko04060//Cytokine-cytokine receptor interaction
Unigene3486_All	2458	58	1508	1.1576	30.8719	4.7371	Up	0	0	gi|134133321|ref|NP_001077036.1|	1331.6	0	lanosterol synthase [Danio rerio] >gi|133778772|gb|AAI34215.1| Lss protein [Danio rerio]	gi|348541876|ref|XM_003458365.1|	690	0	PREDICTED: Oreochromis niloticus lanosterol synthase (2,3-oxidosqualene-lanosterol cyclase), transcript variant 1 (LSS), mRNA	sp|P84466|ERG7_BOVIN	1179	0	Lanosterol synthase OS=Bos taurus GN=LSS PE=1 SV=2	YHR072w	533	5e-151	COG1657	Squalene cyclase	K01852	0	1331	dre:795400	lanosterol synthase [EC:5.4.99.7]	GO:0006694//steroid biosynthetic process	GO:0000250//lanosterol synthase activity	GO:0005789//endoplasmic reticulum membrane;GO:0005811//lipid particle	ko00100//Steroid biosynthesis;ko01100//Metabolic pathways
Unigene47553_All	893	8	208	0.4395	11.7208	4.7371	Up	8.1e-53	6.33e-51	gi|225706522|gb|ACO09107.1|	365.5	1e-99	Folate receptor alpha precursor [Osmerus mordax]	gi|213512813|ref|NM_001141865.1|	159	3e-35	Salmo salar Folate receptor alpha (folr1), mRNA	sp|P14207|FOLR2_HUMAN	308	1e-83	Folate receptor beta OS=Homo sapiens GN=FOLR2 PE=1 SV=4	--	--	--	--	--	K13649	2e-95	349	dre:100073336	folate receptor	GO:0015884//folic acid transport	-	GO:0016020//membrane	ko04144//Endocytosis
Unigene46921_All	223	1	26	0.22	5.867	4.737	Up	1.55e-07	1.92e-06	--	--	--	--	--	--	--	--	--	--	--	--	--	--	--	--	--	--	--	--	--	--	-	-	-	--
CL3534.Contig2_All	1229	4	104	0.1597	4.2582	4.7368	Up	4.9e-27	2.17e-25	gi|94732160|emb|CAD61073.2|	313.5	1e-83	novel protein similar to human tissue factor pathway inhibitor (lipoprotein-associated coagulation inhibitor, TFPI) [Danio rerio]	gi|226358556|gb|FJ502012.1|	75.8	5e-10	Aristichthys nobilis clone A72 tissue factor pathway inhibitor a mRNA, partial cds	sp|Q02445|TFPI1_RAT	193	8e-49	Tissue factor pathway inhibitor OS=Rattus norvegicus GN=Tfpi PE=2 SV=1	--	--	--	--	--	K03909	9e-73	274	dre:359833	tissue factor pathway inhibitor	GO:0065007//biological regulation	-	-	ko04610//Complement and coagulation cascades
Unigene45793_All	309	1	26	0.1588	4.2341	4.7368	Up	1.55e-07	1.92e-06	gi|326678363|ref|XP_697912.5|	54.3	2e-06	PREDICTED: hypothetical protein LOC569436 [Danio rerio]	--	--	--	--	--	--	--	--	--	--	--	--	--	--	--	--	--	--	-	-	-	--
Unigene49430_All	387	1	26	0.1268	3.3807	4.7367	Up	1.55e-07	1.92e-06	gi|348501178|ref|XP_003438147.1|	175.6	6e-43	PREDICTED: histone H2B 7-like [Oreochromis niloticus]	gi|50540517|ref|NM_001002724.1|	182	8e-43	Danio rerio zgc:92591 (zgc:92591), mRNA >gi|49901059|gb|BC076088.1| Danio rerio zgc:92591, mRNA (cDNA clone MGC:92591 IMAGE:5913276), complete cds	sp|P07795|H2BL2_PSAMI	162	2e-40	Late histone H2B.2.2 OS=Psammechinus miliaris PE=3 SV=2	--	--	--	--	--	K11252	1e-43	174	dre:436997	histone H2B	GO:0006334//nucleosome assembly	GO:0003677//DNA binding;GO:0046982//protein heterodimerization activity	GO:0000786//nucleosome;GO:0035267//NuA4 histone acetyltransferase complex;GO:0005811//lipid particle	ko05322//Systemic lupus erythematosus;ko05034//Alcoholism
Unigene49589_All	283	1	26	0.1734	4.6231	4.7367	Up	1.55e-07	1.92e-06	--	--	--	--	--	--	--	--	--	--	--	--	--	--	--	--	--	--	--	--	--	--	-	-	-	--
CL5028.Contig2_All	657	1	26	0.0747	1.9914	4.7365	Up	1.55e-07	1.92e-06	--	--	--	--	gi|56542256|emb|BX908795.10|	81.8	4e-12	Zebrafish DNA sequence from clone DKEY-92J12 in linkage group 1, complete sequence	--	--	--	--	--	--	--	--	--	--	--	--	--	--	-	-	-	--
Unigene48464_All	805	4	102	0.2438	6.376	4.7089	Up	1.87e-26	8.14e-25	gi|410912040|ref|XP_003969498.1|	420.6	4e-116	PREDICTED: leucine-rich repeat-containing protein 49-like [Takifugu rubripes]	gi|432853126|ref|XM_004067505.1|	89.7	2e-14	PREDICTED: Oryzias latipes leucine-rich repeat-containing protein 49-like (LOC101159904), mRNA	sp|Q8IUZ0|LRC49_HUMAN	219	4e-57	Leucine-rich repeat-containing protein 49 OS=Homo sapiens GN=LRRC49 PE=2 SV=2	--	--	--	--	--	--	--	--	--	--	-	-	-	--
Unigene48517_All	1642	11	277	0.3287	8.4889	4.6907	Up	1.68e-69	1.63e-67	gi|348532648|ref|XP_003453818.1|	259.2	4e-67	PREDICTED: bifunctional protein NCOAT-like [Oreochromis niloticus]	gi|432848304|ref|XM_004066231.1|	61.9	9e-06	PREDICTED: Oryzias latipes bifunctional protein NCOAT-like (LOC101172880), mRNA	sp|Q9EQQ9|NCOAT_MOUSE	190	7e-48	Bifunctional protein NCOAT OS=Mus musculus GN=Mgea5 PE=1 SV=2	--	--	--	--	--	K15719	3e-51	203	dre:324487	protein O-GlcNAcase / histone acetyltransferase [EC:3.2.1.169 2.3.1.48]	GO:0044260;GO:0065008;GO:0051050//positive regulation of transport;GO:0051649//establishment of localization in cell;GO:0071702;GO:0044765;GO:0048522//positive regulation of cellular process;GO:0044238//primary metabolic process	GO:0003824//catalytic activity	-	--
Unigene48729_All	2144	11	276	0.2517	6.4778	4.6857	Up	3.27e-69	3.17e-67	gi|357629021|gb|EHJ78062.1|	419.9	2e-115	hypothetical protein KGM_02627 [Danaus plexippus]	--	--	--	--	sp|Q8N328|PGBD3_HUMAN	213	1e-54	PiggyBac transposable element-derived protein 3 OS=Homo sapiens GN=PGBD3 PE=2 SV=3	--	--	--	--	--	--	--	--	--	--	-	-	-	--
Unigene46774_All	402	1	25	0.122	3.1294	4.6809	Up	3.03e-07	3.56e-06	--	--	--	--	--	--	--	--	--	--	--	--	--	--	--	--	--	--	--	--	--	--	-	-	-	--
Unigene47375_All	385	1	25	0.1274	3.2676	4.6808	Up	3.03e-07	3.56e-06	--	--	--	--	--	--	--	--	--	--	--	--	--	--	--	--	--	--	--	--	--	--	-	-	-	--
CL4577.Contig2_All	1105	3	75	0.1332	3.4154	4.6804	Up	1.07e-19	3.54e-18	--	--	--	--	gi|37719133|emb|BX294653.11|	73.8	2e-09	Zebrafish DNA sequence from clone CH211-196H24 in linkage group 8, complete sequence	--	--	--	--	--	--	--	--	--	--	--	--	--	--	-	-	-	--
Unigene46619_All	440	2	50	0.223	5.7182	4.6804	Up	1.7e-13	3.91e-12	gi|432880257|ref|XP_004073628.1|	92	9e-18	PREDICTED: palmitoyltransferase ZDHHC2-like [Oryzias latipes]	--	--	--	--	sp|P59267|ZDHC2_MOUSE	87.4	1e-17	Palmitoyltransferase ZDHHC2 OS=Mus musculus GN=Zdhhc2 PE=2 SV=1	--	--	--	--	--	--	--	--	--	--	GO:0018345//protein palmitoylation	GO:0016409//palmitoyltransferase activity;GO:0008270//zinc ion binding	GO:0005887//integral to plasma membrane;GO:0055038//recycling endosome membrane	--
Unigene48994_All	260	1	25	0.1887	4.8385	4.6804	Up	3.03e-07	3.56e-06	--	--	--	--	--	--	--	--	--	--	--	--	--	--	--	--	--	--	--	--	--	--	-	-	-	--
CL694.Contig3_All	360	1	25	0.1363	3.4945	4.6802	Up	3.03e-07	3.56e-06	--	--	--	--	--	--	--	--	--	--	--	--	--	--	--	--	--	--	--	--	--	--	-	-	-	--
CL531.Contig3_All	2789	22	547	0.387	9.8692	4.6725	Up	1.64e-135	2.63e-133	gi|440918717|ref|NP_001259013.1|	613.6	1e-173	adenosine kinase isoform 2 [Danio rerio]	gi|213515201|ref|NM_001141692.1|	478	1e-131	Salmo salar adenosine kinase a (LOC100196663), mRNA >gi|197632200|gb|BT043709.1| Salmo salar clone HM5_2665 adenosine kinase a mRNA, complete cds	sp|Q64640|ADK_RAT	556	9e-158	Adenosine kinase OS=Rattus norvegicus GN=Adk PE=1 SV=3	SPCC338.14	268	3e-71	COG0524	Sugar kinases, ribokinase family	K00856	5e-172	605	dre:368220	adenosine kinase [EC:2.7.1.20]	GO:0006166//purine ribonucleoside salvage;GO:0006167//AMP biosynthetic process;GO:0016310//phosphorylation	GO:0004001//adenosine kinase activity;GO:0016773//phosphotransferase activity, alcohol group as acceptor	-	ko01100//Metabolic pathways;ko00230//Purine metabolism
CL644.Contig2_All	2632	5	124	0.0932	2.3707	4.6688	Up	9.45e-32	4.79e-30	gi|410908655|ref|XP_003967806.1|	351.7	1e-94	PREDICTED: plakophilin-3-like [Takifugu rubripes]	gi|471309585|gb|GAGT01004951.1|	125	1e-24	TSA: Anguilla japonica contig05084 transcribed RNA sequence	sp|Q9QY23|PKP3_MOUSE	255	4e-67	Plakophilin-3 OS=Mus musculus GN=Pkp3 PE=1 SV=2	--	--	--	--	--	K12642	3e-26	121	xtr:100124891	plakophilin 2	GO:0007155//cell adhesion	-	GO:0030057//desmosome;GO:0005634//nucleus	ko05412//Arrhythmogenic right ventricular cardiomyopathy (ARVC)
CL775.Contig1_All	1213	7	173	0.2831	7.1768	4.664	Up	9.03e-44	6.03e-42	--	--	--	--	gi|219964645|gb|AC233296.3|	71.9	7e-09	Homo sapiens BAC clone RP11-761A18 from chromosome x, complete sequence	--	--	--	--	--	--	--	--	--	--	--	--	--	--	-	-	-	--
Unigene45669_All	2269	6	144	0.1297	3.1935	4.6219	Up	1.84e-36	1.06e-34	gi|68366436|ref|XP_684311.1|	753.8	0	PREDICTED: splicing factor 3B subunit 1 isoform 1 [Danio rerio]	gi|471313264|gb|GAGT01001272.1|	666	0	TSA: Anguilla japonica contig01330 transcribed RNA sequence	sp|Q99NB9|SF3B1_MOUSE	704	0	Splicing factor 3B subunit 1 OS=Mus musculus GN=Sf3b1 PE=1 SV=1	SPAC27F1.09c	99	3e-20	COG5181	U2 snRNP spliceosome subunit	K12828	0	753	dre:446117	splicing factor 3B subunit 1	GO:0000398//mRNA splicing, via spliceosome;GO:0009952//anterior/posterior pattern specification	GO:0003682//chromatin binding;GO:0005515//protein binding	GO:0016607//nuclear speck;GO:0005689//U12-type spliceosomal complex;GO:0071013//catalytic step 2 spliceosome	ko03040//Spliceosome
Unigene48991_All	327	1	24	0.15	3.6932	4.6218	Up	5.92e-07	6.67e-06	--	--	--	--	--	--	--	--	sp|Q0PMD2|ANTR1_RAT	47.8	6e-06	Anthrax toxin receptor 1 OS=Rattus norvegicus GN=Antxr1 PE=2 SV=2	--	--	--	--	--	--	--	--	--	--	-	-	-	--
CL1839.Contig2_All	494	2	47	0.1986	4.7876	4.5914	Up	1.26e-12	2.71e-11	gi|50878285|ref|NP_997604.2|	293.9	1e-78	period homolog 1b [Danio rerio] >gi|50261915|gb|AAT72508.1| period 1-like protein [Danio rerio]	gi|190337431|gb|BC163718.1|	311	2e-81	Danio rerio period homolog 1b (Drosophila), mRNA (cDNA clone MGC:194797 IMAGE:9038786), complete cds	sp|O15534|PER1_HUMAN	237	1e-62	Period circadian protein homolog 1 OS=Homo sapiens GN=PER1 PE=1 SV=2	--	--	--	--	--	K02633	3e-79	293	dre:406204	period circadian protein	GO:0007165//signal transduction;GO:0009416//response to light stimulus;GO:0006355//regulation of transcription, DNA-dependent;GO:0009266//response to temperature stimulus	GO:0004871//signal transducer activity	-	ko04710//Circadian rhythm - mammal;ko04711//Circadian rhythm - fly;ko05168//Herpes simplex infection;ko05202//Transcriptional misregulation in cancer
Unigene49024_All	518	2	47	0.1894	4.5657	4.5913	Up	1.26e-12	2.71e-11	--	--	--	--	gi|27356757|gb|AC125035.3|	61.9	3e-06	Mus musculus chromosome X clone RP23-328F24, complete sequence	--	--	--	--	--	--	--	--	--	--	--	--	--	--	-	-	-	--
Unigene16914_All	1063	63	1475	2.9076	69.8237	4.5858	Up	0	0	gi|213515210|ref|NP_001134256.1|	164.5	8e-39	complement C1q-like protein 2 [Salmo salar] >gi|209731892|gb|ACI66815.1| Complement C1q-like protein 2 precursor [Salmo salar]	--	--	--	--	sp|P0C862|C1T9A_HUMAN	79	2e-14	Complement C1q and tumor necrosis factor-related protein 9A OS=Homo sapiens GN=C1QTNF9 PE=1 SV=1	--	--	--	--	--	K03987	4e-10	66.2	ssc:100518846	complement C1q subcomponent subunit B	-	-	-	ko05322//Systemic lupus erythematosus;ko03320//PPAR signaling pathway;ko05150//Staphylococcus aureus infection;ko04610//Complement and coagulation cascades;ko04920//Adipocytokine signaling pathway;ko05133//Pertussis;ko05020//Prion diseases;ko05142//Chagas disease (American trypanosomiasis);ko04930//Type II diabetes mellitus
CL499.Contig1_All	1383	4	93	0.1419	3.3838	4.5757	Up	7.53e-24	2.97e-22	gi|130500549|ref|NP_001076390.1|	189.9	2e-46	uncharacterized protein LOC797943 [Danio rerio] >gi|126631714|gb|AAI33879.1| Zgc:162126 protein [Danio rerio]	--	--	--	--	sp|O75807|PR15A_HUMAN	101	5e-21	Protein phosphatase 1 regulatory subunit 15A OS=Homo sapiens GN=PPP1R15A PE=1 SV=1	XF1267	65.9	2e-10	COG5297	Cellobiohydrolase A (1,4-beta-cellobiosidase A)	K14019	2e-20	101	hsa:23645	protein phosphatase 1 regulatory subunit 15A	GO:0044763;GO:0050794//regulation of cellular process	-	-	ko04141//Protein processing in endoplasmic reticulum
CL748.Contig1_All	491	2	46	0.1998	4.7143	4.5604	Up	2.45e-12	5.14e-11	gi|77980180|gb|AAL69984.2|AF465520_1	124	2e-27	polyunsaturated fatty acid elongase [Scophthalmus maximus]	gi|334352829|emb|FR717358.1|	137	6e-29	Dicentrarchus labrax mRNA for polyunsaturated fatty acid elongase (elvol5 gene)	sp|Q5RFL5|ELOV5_PONAB	88.6	6e-18	Elongation of very long chain fatty acids protein 5 OS=Pongo abelii GN=ELOVL5 PE=2 SV=1	--	--	--	--	--	K10244	7e-22	103	dre:393425	elongation of very long chain fatty acids protein 5 [EC:2.3.1.-]	-	-	GO:0016021//integral to membrane	ko01040//Biosynthesis of unsaturated fatty acids;ko00062//Fatty acid elongation
Unigene49055_All	298	1	23	0.1646	3.8838	4.5604	Up	1.15e-06	1.23e-05	--	--	--	--	--	--	--	--	--	--	--	--	--	--	--	--	--	--	--	--	--	--	-	-	-	--
Unigene48968_All	248	1	23	0.1978	4.6668	4.5603	Up	1.15e-06	1.23e-05	gi|166158166|ref|NP_001107481.1|	102.4	6e-21	uncharacterized protein LOC100135332 [Xenopus (Silurana) tropicalis] >gi|156230450|gb|AAI52225.1| Pgam2 protein [Danio rerio] >gi|163915771|gb|AAI57631.1| LOC100135332 protein [Xenopus (Silurana) tropicalis]	gi|395508704|ref|XM_003758602.1|	196	3e-47	PREDICTED: Sarcophilus harrisii phosphoglycerate mutase 2 (muscle) (PGAM2), mRNA	sp|P15259|PGAM2_HUMAN	92.4	2e-19	Phosphoglycerate mutase 2 OS=Homo sapiens GN=PGAM2 PE=1 SV=3	gpmA	68.6	3e-12	COG0588	Phosphoglycerate mutase 1	K01834	7e-22	102	dre:572733	2,3-bisphosphoglycerate-dependent phosphoglycerate mutase [EC:5.4.2.1]	GO:0006096//glycolysis;GO:0006941//striated muscle contraction	GO:0004619//phosphoglycerate mutase activity	-	ko01100//Metabolic pathways;ko00010//Glycolysis / Gluconeogenesis;ko00260//Glycine, serine and threonine metabolism
Unigene47157_All	474	2	46	0.207	4.8834	4.5602	Up	2.45e-12	5.13e-11	gi|292612417|ref|XP_002661412.1|	124.4	1e-27	PREDICTED: hypothetical protein LOC100332348 [Danio rerio]	--	--	--	--	--	--	--	--	--	--	--	--	--	--	--	--	--	--	-	-	-	--
CL2598.Contig1_All	1694	29	663	0.8399	19.6945	4.5514	Up	2.29e-161	4.28e-159	gi|348527928|ref|XP_003451471.1|	60.5	3e-07	PREDICTED: hypothetical protein LOC100693548 [Oreochromis niloticus]	--	--	--	--	--	--	--	--	--	--	--	--	--	--	--	--	--	--	-	-	-	--
Unigene2635_All	1269	19	427	0.7345	16.9321	4.5269	Up	3.92e-104	5.15e-102	gi|300795732|ref|NP_001170811.2|	609.8	1e-172	UDP glucuronosyltransferase 1 family, polypeptide A5 precursor [Danio rerio]	gi|81097721|gb|BC109404.1|	97.6	1e-16	Danio rerio zgc:123097, mRNA (cDNA clone MGC:123097 IMAGE:7212515), complete cds	sp|Q63886|UD11_MOUSE	425	1e-118	UDP-glucuronosyltransferase 1-1 OS=Mus musculus GN=Ugt1a1 PE=2 SV=2	slr1125	61.2	4e-09	COG1819	Glycosyl transferases, related to UDP-glucuronosyltransferase	K00699	4e-144	511	dre:406731	glucuronosyltransferase [EC:2.4.1.17]	GO:0008152//metabolic process	GO:0016758//transferase activity, transferring hexosyl groups	-	ko01100//Metabolic pathways;ko00500//Starch and sucrose metabolism;ko00140//Steroid hormone biosynthesis;ko00983//Drug metabolism - other enzymes;ko00980//Metabolism of xenobiotics by cytochrome P450;ko00053//Ascorbate and aldarate metabolism;ko00830//Retinol metabolism;ko04976//Bile secretion;ko00982//Drug metabolism - cytochrome P450;ko00860//Porphyrin and chlorophyll metabolism;ko00514//Other …
Unigene20668_All	1076	59	1323	2.6901	61.8716	4.5235	Up	0	0	gi|432901341|ref|XP_004076839.1|	513.5	7e-144	PREDICTED: lathosterol oxidase-like [Oryzias latipes]	gi|432901340|ref|XM_004076791.1|	303	9e-79	PREDICTED: Oryzias latipes lathosterol oxidase-like (LOC101173647), mRNA	sp|O88822|SC5D_MOUSE	430	3e-120	Lathosterol oxidase OS=Mus musculus GN=Sc5dl PE=2 SV=1	SPAC1687.16c	264	2e-70	COG3000	Sterol desaturase	K00227	5e-139	494	dre:447891	lathosterol oxidase [EC:1.14.21.6]	GO:0006633//fatty acid biosynthetic process;GO:0055114//oxidation-reduction process	GO:0005506//iron ion binding;GO:0050046//lathosterol oxidase activity	GO:0016021//integral to membrane	ko00100//Steroid biosynthesis;ko01100//Metabolic pathways
Unigene48140_All	403	4	89	0.4869	11.1129	4.5125	Up	1.07e-22	4.05e-21	gi|326677965|ref|XP_001919824.3|	62.4	7e-09	PREDICTED: macrophage colony-stimulating factor 1 receptor-like [Danio rerio]	--	--	--	--	sp|Q9I8N6|CSF1R_DANRE	52.8	2e-07	Macrophage colony-stimulating factor 1 receptor OS=Danio rerio GN=csf1r PE=2 SV=1	--	--	--	--	--	K05090	8e-10	62.4	dre:568405	macrophage colony-stimulating factor 1 receptor [EC:2.7.10.1]	-	-	-	ko04916//Melanogenesis;ko04640//Hematopoietic cell lineage;ko05202//Transcriptional misregulation in cancer;ko04380//Osteoclast differentiation;ko04144//Endocytosis;ko05200//Pathways in cancer;ko05221//Acute myeloid leukemia;ko04060//Cytokine-cytokine receptor interaction
Unigene49214_All	314	1	22	0.1562	3.5256	4.4964	Up	2.25e-06	2.27e-05	--	--	--	--	--	--	--	--	--	--	--	--	--	--	--	--	--	--	--	--	--	--	-	-	-	--
Unigene47893_All	208	1	22	0.2359	5.3223	4.4958	Up	2.25e-06	2.27e-05	--	--	--	--	--	--	--	--	--	--	--	--	--	--	--	--	--	--	--	--	--	--	-	-	-	--
Unigene49951_All	348	1	22	0.141	3.1812	4.4958	Up	2.25e-06	2.27e-05	--	--	--	--	--	--	--	--	--	--	--	--	--	--	--	--	--	--	--	--	--	--	-	-	-	--
Unigene47462_All	788	2	43	0.1245	2.7459	4.4631	Up	1.8e-11	3.51e-10	gi|125802987|ref|XP_001346001.1|	201.1	5e-50	PREDICTED: interferon-induced protein 44 [Danio rerio]	--	--	--	--	sp|Q53G44|IF44L_HUMAN	131	1e-30	Interferon-induced protein 44-like OS=Homo sapiens GN=IFI44L PE=2 SV=3	--	--	--	--	--	--	--	--	--	--	-	-	-	--
Unigene47407_All	426	2	43	0.2303	5.0793	4.463	Up	1.8e-11	3.51e-10	gi|432857933|ref|XP_004068798.1|	30.8	8e-09	PREDICTED: uncharacterized protein LOC101158599 [Oryzias latipes]	--	--	--	--	--	--	--	--	--	--	--	--	--	--	--	--	--	--	-	-	-	--
Unigene45450_All	300	2	43	0.3271	7.2126	4.4627	Up	1.8e-11	3.51e-10	--	--	--	--	--	--	--	--	--	--	--	--	--	--	--	--	--	--	--	--	--	--	-	-	-	--
Unigene48302_All	885	8	171	0.4435	9.7229	4.4544	Up	3.93e-42	2.52e-40	gi|29725603|ref|NP_571404.1|	317	7e-85	myosin regulatory light chain 2, atrial isoform [Danio rerio] >gi|29289927|gb|AAL18004.1| myosin light chain 2 Mlc2a [Danio rerio] >gi|49900702|gb|AAH76232.1| Myosin, light polypeptide 7, regulatory [Danio rerio]	gi|29289926|gb|AY057074.1|	198	3e-47	Danio rerio myosin light chain 2 Mlc2a mRNA, complete cds	sp|Q9QVP4|MLRA_MOUSE	272	8e-73	Myosin regulatory light chain 2, atrial isoform OS=Mus musculus GN=Myl7 PE=2 SV=1	ECU03g1570	91.3	2e-18	COG5126	Ca2+-binding protein (EF-Hand superfamily)	K12754	1e-85	317	dre:30592	myosin regulatory light chain 7	GO:0045214//sarcomere organization;GO:0055004//atrial cardiac myofibril development;GO:0055005//ventricular cardiac myofibril development;GO:0045823//positive regulation of heart contraction	GO:0005509//calcium ion binding;GO:0005515//protein binding	GO:0031672//A band;GO:0016459//myosin complex;GO:0043197//dendritic spine	ko04670//Leukocyte transendothelial migration;ko04510//Focal adhesion;ko04530//Tight junction;ko04810//Regulation of actin cytoskeleton
Unigene45979_All	377	1	21	0.1301	2.803	4.4293	Up	4.37e-06	4.18e-05	--	--	--	--	--	--	--	--	--	--	--	--	--	--	--	--	--	--	--	--	--	--	-	-	-	--
Unigene49031_All	314	1	21	0.1562	3.3654	4.4293	Up	4.37e-06	4.18e-05	--	--	--	--	--	--	--	--	--	--	--	--	--	--	--	--	--	--	--	--	--	--	-	-	-	--
Unigene45718_All	479	1	21	0.1024	2.2061	4.4292	Up	4.37e-06	4.18e-05	--	--	--	--	gi|47522522|emb|BX323875.15|	61.9	3e-06	Zebrafish DNA sequence from clone CH211-135L21 in linkage group 9, complete sequence	--	--	--	--	--	--	--	--	--	--	--	--	--	--	-	-	-	--
Unigene49644_All	250	1	21	0.1962	4.2269	4.4292	Up	4.37e-06	4.18e-05	--	--	--	--	--	--	--	--	--	--	--	--	--	--	--	--	--	--	--	--	--	--	-	-	-	--
Unigene47977_All	329	1	21	0.1491	3.2119	4.4291	Up	4.37e-06	4.18e-05	--	--	--	--	--	--	--	--	--	--	--	--	--	--	--	--	--	--	--	--	--	--	-	-	-	--
Unigene48917_All	248	1	21	0.1978	4.261	4.4291	Up	4.37e-06	4.18e-05	--	--	--	--	--	--	--	--	--	--	--	--	--	--	--	--	--	--	--	--	--	--	-	-	-	--
Unigene48938_All	259	1	21	0.1894	4.08	4.4291	Up	4.37e-06	4.18e-05	--	--	--	--	--	--	--	--	--	--	--	--	--	--	--	--	--	--	--	--	--	--	-	-	-	--
Unigene49409_All	307	1	21	0.1598	3.4421	4.4289	Up	4.37e-06	4.18e-05	gi|209731332|gb|ACI66535.1|	62	1e-08	Ig kappa chain V-III region MOPC 63 precursor [Salmo salar]	gi|5042079|emb|AJ387831.1|	67.9	3e-08	Acipenser baeri mRNA for immunoglobulin light chain variable region, (ScVL9956 gene), partial	sp|P01609|KV117_HUMAN	53.1	1e-07	Ig kappa chain V-I region Scw OS=Homo sapiens PE=1 SV=1	--	--	--	--	--	--	--	--	--	--	-	-	-	--
Unigene47041_All	262	1	21	0.1873	4.0333	4.4285	Up	4.37e-06	4.18e-05	gi|334333120|ref|XP_001377158.2|	118.6	9e-26	PREDICTED: ectonucleotide pyrophosphatase/phosphodiesterase family member 7-like [Monodelphis domestica]	--	--	--	--	sp|Q6UWV6|ENPP7_HUMAN	95.1	3e-20	Ectonucleotide pyrophosphatase/phosphodiesterase family member 7 OS=Homo sapiens GN=ENPP7 PE=1 SV=3	--	--	--	--	--	K12354	9e-27	118	mdo:100026609	ectonucleotide pyrophosphatase/phosphodiesterase family member 7 [EC:3.1.4.12]	GO:0008152//metabolic process	GO:0003824//catalytic activity	-	ko01100//Metabolic pathways;ko00600//Sphingolipid metabolism
CL1983.Contig2_All	1564	1	21	0.0314	0.6757	4.4275	Up	4.37e-06	4.18e-05	--	--	--	--	--	--	--	--	--	--	--	--	--	--	--	--	--	--	--	--	--	--	-	-	-	--
CL1515.Contig2_All	1033	3	62	0.1425	3.0202	4.4056	Up	6.03e-16	1.65e-14	gi|410915332|ref|XP_003971141.1|	368.2	3e-100	PREDICTED: claudin-7-A-like [Takifugu rubripes]	gi|259155380|ref|NM_001165280.1|	240	1e-59	Salmo salar Claudin-like protein ZF4A22 (cldx), mRNA	sp|Q9YH92|CLD7B_DANRE	359	5e-99	Claudin-7-B OS=Danio rerio GN=cldn7b PE=2 SV=1	--	--	--	--	--	K06087	2e-98	359	dre:60635	claudin	-	GO:0005198//structural molecule activity	GO:0016021//integral to membrane;GO:0005923//tight junction;GO:0005886//plasma membrane	ko04514//Cell adhesion molecules (CAMs);ko05160//Hepatitis C;ko05130//Pathogenic Escherichia coli infection;ko04670//Leukocyte transendothelial migration;ko04530//Tight junction
Unigene45615_All	1078	2	41	0.091	1.9139	4.3945	Up	6.75e-11	1.26e-09	gi|326675483|ref|XP_696616.5|	56.2	3e-06	PREDICTED: hypothetical protein LOC568208 [Danio rerio]	--	--	--	--	sp|Q86TZ1|TTC6_HUMAN	75.9	1e-13	Tetratricopeptide repeat protein 6 OS=Homo sapiens GN=TTC6 PE=2 SV=1	mll2208	88.2	2e-17	COG0457	FOG: TPR repeat	K09523	1e-07	57.8	spu:588683	DnaJ homolog subfamily C member 3	-	-	-	ko04141//Protein processing in endoplasmic reticulum;ko05164//Influenza A
CL1092.Contig1_All	1848	6	122	0.1593	3.322	4.3822	Up	3.93e-30	1.92e-28	--	--	--	--	gi|111120405|gb|AC184709.2|	83.8	3e-12	Pan troglodytes BAC clone CH251-631F3 from chromosome 8, complete sequence	--	--	--	--	--	--	--	--	--	--	--	--	--	--	-	-	-	--
Unigene45720_All	330	4	81	0.5947	12.3514	4.3764	Up	2.13e-20	7.26e-19	gi|162769910|emb|CAM34665.1|	122.9	4e-27	MHC class II antigen alpha chain precursor [Clupea harengus]	gi|162769909|emb|AM492999.1|	248	1e-62	Clupea harengus mRNA for MHC class II antigen alpha chain (DAA gene), DAA*0101 allele	sp|P20037|HA2B_RAT	58.2	4e-09	Rano class II histocompatibility antigen, B alpha chain OS=Rattus norvegicus GN=RT1-Ba PE=3 SV=1	--	--	--	--	--	K06752	4e-20	96.7	dre:571282	major histocompatibility complex, class II	-	-	-	ko04612//Antigen processing and presentation;ko05330//Allograft rejection;ko05320//Autoimmune thyroid disease;ko05322//Systemic lupus erythematosus;ko04145//Phagosome;ko04940//Type I diabetes mellitus;ko05332//Graft-versus-host disease;ko05323//Rheumatoid arthritis;ko05310//Asthma;ko04672//Intestinal immune network for IgA production;ko05140//Leishmaniasis;ko05150//Staphylococcus aureus infection…
Unigene48432_All	1720	19	382	0.5419	11.1758	4.3662	Up	3.14e-91	3.69e-89	gi|50539718|ref|NP_001002325.1|	530.4	1e-148	retinol dehydrogenase 12 [Danio rerio] >gi|49900521|gb|AAH76473.1| Retinol dehydrogenase 12 (all-trans and 9-cis) [Danio rerio] >gi|182890312|gb|AAI63997.1| Rdh12 protein [Danio rerio]	gi|182890311|gb|BC163997.1|	182	4e-42	Danio rerio retinol dehydrogenase 12 (all-trans and 9-cis), mRNA (cDNA clone MGC:191172 IMAGE:100059481), complete cds	sp|Q8TC12|RDH11_HUMAN	395	2e-109	Retinol dehydrogenase 11 OS=Homo sapiens GN=RDH11 PE=1 SV=2	VNG0479G	193	7e-49	COG1028	Dehydrogenases with different specificities (related to short-chain alcohol dehydrogenases)	K11153	1e-149	530	dre:436597	retinol dehydrogenase 12 [EC:1.1.1.-]	GO:0042572//retinol metabolic process;GO:0042574//retinal metabolic process;GO:0008202//steroid metabolic process;GO:0044281//small molecule metabolic process	GO:0004745//retinol dehydrogenase activity;GO:0052650//NADP-retinol dehydrogenase activity;GO:0000166//nucleotide binding	GO:0005789//endoplasmic reticulum membrane	ko01100//Metabolic pathways;ko00830//Retinol metabolism
CL3622.Contig1_All	357	1	20	0.1374	2.8191	4.3588	Up	8.49e-06	7.63e-05	--	--	--	--	--	--	--	--	--	--	--	--	--	--	--	--	--	--	--	--	--	--	-	-	-	--
CL2057.Contig2_All	209	1	20	0.2347	4.8153	4.3587	Up	8.49e-06	7.64e-05	gi|350402953|ref|XP_003486655.1|	52.4	8e-06	PREDICTED: hypothetical protein LOC100741094, partial [Bombus impatiens]	--	--	--	--	sp|Q5T200|ZC3HD_HUMAN	53.5	1e-07	Zinc finger CCCH domain-containing protein 13 OS=Homo sapiens GN=ZC3H13 PE=1 SV=1	--	--	--	--	--	K13100	2e-07	54.7	dmo:Dmoj_GI17204	pre-mRNA-splicing factor CWC22	-	-	-	ko05217//Basal cell carcinoma;ko04340//Hedgehog signaling pathway;ko05200//Pathways in cancer
CL1574.Contig2_All	4148	38	760	0.4494	9.2197	4.3586	Up	9.52e-180	1.92e-177	gi|55793857|gb|AAV65851.1|	1054.3	0	CD45 precursor [Ictalurus punctatus]	gi|471303873|gb|GAGT01010663.1|	281	1e-71	TSA: Anguilla japonica contig11146 transcribed RNA sequence	sp|Q9IBD8|PTPRC_CYPCA	983	0	Receptor-type tyrosine-protein phosphatase C OS=Cyprinus carpio GN=ptprc PE=2 SV=1	SPAC26F1.10c	132	5e-30	COG5599	Protein tyrosine phosphatase	K06478	0	982	dre:559154	protein tyrosine phosphatase, receptor type, C [EC:3.1.3.48]	GO:0009966//regulation of signal transduction;GO:2000648//positive regulation of stem cell proliferation;GO:0033261//regulation of S phase;GO:0002244//hematopoietic progenitor cell differentiation;GO:0048864//stem cell development;GO:0030217//T cell differentiation;GO:0030890//positive regulation of B cell proliferation;GO:0006469//negative regulation of protein kinase activity;GO:0002378//immuno…	GO:0019901//protein kinase binding;GO:0004725//protein tyrosine phosphatase activity	GO:0009897//external side of plasma membrane	ko05340//Primary immunodeficiency;ko04514//Cell adhesion molecules (CAMs);ko04666//Fc gamma R-mediated phagocytosis;ko04660//T cell receptor signaling pathway
CL2290.Contig2_All	292	1	20	0.168	3.4466	4.3586	Up	8.49e-06	7.63e-05	--	--	--	--	--	--	--	--	--	--	--	--	--	--	--	--	--	--	--	--	--	--	-	-	-	--
Unigene46169_All	253	1	20	0.1939	3.9779	4.3586	Up	8.49e-06	7.63e-05	--	--	--	--	--	--	--	--	--	--	--	--	--	--	--	--	--	--	--	--	--	--	-	-	-	--
Unigene48173_All	210	1	20	0.2336	4.7924	4.3586	Up	8.49e-06	7.63e-05	--	--	--	--	gi|354798937|gb|JN963438.1|	65.9	7e-08	Mus musculus targeted non-conditional, lacZ-tagged mutant allele Sec14l2:tm1e(EUCOMM)Wtsi; transgenic	--	--	--	--	--	--	--	--	--	--	--	--	--	--	-	-	-	--
Unigene48626_All	753	13	260	0.847	17.3749	4.3585	Up	1.72e-62	1.56e-60	--	--	--	--	gi|157677448|emb|CT025742.15|	65.9	3e-07	Zebrafish DNA sequence from clone CH211-241D21 in linkage group 8, complete sequence	--	--	--	--	--	--	--	--	--	--	--	--	--	--	-	-	-	--
CL4087.Contig1_All	837	7	140	0.4103	8.4168	4.3585	Up	2.84e-34	1.55e-32	--	--	--	--	--	--	--	--	--	--	--	--	--	--	--	--	--	--	--	--	--	--	-	-	-	--
Unigene49128_All	243	1	20	0.2019	4.1416	4.3585	Up	8.49e-06	7.63e-05	gi|292619502|ref|XP_001338313.2|	64.7	1e-09	PREDICTED: hypothetical protein LOC100002805 [Danio rerio]	--	--	--	--	--	--	--	--	--	--	--	--	--	--	--	--	--	--	-	-	-	--
CL1409.Contig2_All	208	1	20	0.2359	4.8385	4.3583	Up	8.49e-06	7.64e-05	gi|348531046|ref|XP_003453021.1|	142.9	4e-33	PREDICTED: voltage-dependent anion-selective channel protein 2-like [Oreochromis niloticus]	gi|410903831|ref|XM_003965348.1|	254	1e-64	PREDICTED: Takifugu rubripes voltage-dependent anion-selective channel protein 2-like (LOC101069276), mRNA	sp|P68003|VDAC2_RABIT	124	6e-29	Voltage-dependent anion-selective channel protein 2 OS=Oryctolagus cuniculus GN=VDAC2 PE=2 SV=1	--	--	--	--	--	K15041	9e-33	138	dre:406529	voltage-dependent anion channel protein 3	GO:0055085//transmembrane transport;GO:0044070//regulation of anion transport;GO:0031101//fin regeneration	GO:0008308//voltage-gated anion channel activity	GO:0005741//mitochondrial outer membrane	ko04020//Calcium signaling pathway;ko05166//HTLV-I infection;ko05012//Parkinson's disease;ko05164//Influenza A;ko05016//Huntington's disease
CL2394.Contig4_All	1420	487	9638	16.8254	341.541	4.3433	Up	0	0	gi|410441191|dbj|BAM65013.1|	465.7	2e-129	egg envelope protein [Clupea pallasii]	gi|410441190|dbj|AB759546.1|	133	3e-27	Clupea pallasii HgZPBa mRNA for egg envelope protein, complete cds	sp|Q9BH11|ZP4_BOVIN	249	1e-65	Zona pellucida sperm-binding protein 4 OS=Bos taurus GN=ZP4 PE=1 SV=2	--	--	--	--	--	K13912	1e-09	65.1	gga:423945	deleted in malignant brain tumors 1 protein	-	-	-	ko04970//Salivary secretion
CL11.Contig1_All	464	8	158	0.8459	17.135	4.3403	Up	2.07e-38	1.24e-36	--	--	--	--	gi|32362336|gb|AC094241.9|	63.9	6e-07	Rattus norvegicus 1 BAC CH230-3C7 (Children's Hospital Oakland Research Institute) complete sequence	--	--	--	--	--	--	--	--	--	--	--	--	--	--	-	-	-	--
Unigene48874_All	276	2	39	0.3555	7.1105	4.322	Up	2.53e-10	4.44e-09	--	--	--	--	--	--	--	--	--	--	--	--	--	--	--	--	--	--	--	--	--	--	-	-	-	--
CL2805.Contig1_All	3354	5	96	0.0731	1.4403	4.3004	Up	1.07e-23	4.19e-22	--	--	--	--	--	--	--	--	--	--	--	--	--	--	--	--	--	--	--	--	--	--	-	-	-	--
CL3546.Contig2_All	671	1	19	0.0731	1.4249	4.2848	Up	1.64e-05	0.000139	gi|390363714|ref|XP_786989.2|	74.3	5e-12	PREDICTED: thioredoxin domain-containing protein 3 homolog isoform 2 [Strongylocentrotus purpuratus]	gi|146189910|emb|CU019608.9|	89.7	2e-14	Mouse DNA sequence from clone bMQ-_283B17 on chromosome 20, complete sequence	sp|Q7M732|RTL1_MOUSE	50.1	2e-09	Retrotransposon-like protein 1 OS=Mus musculus GN=Rtl1 PE=2 SV=1	XF0009	49.7	4e-06	COG0810	Periplasmic protein TonB, links inner and outer membranes	K04573	3e-11	60.1	xla:397995	neurofilament medium polypeptide (neurofilament 3)	-	-	-	ko05014//Amyotrophic lateral sclerosis (ALS)
Unigene48180_All	245	1	19	0.2002	3.9024	4.2848	Up	1.64e-05	0.000139	--	--	--	--	--	--	--	--	--	--	--	--	--	--	--	--	--	--	--	--	--	--	-	-	-	--
Unigene49394_All	494	2	38	0.1986	3.8708	4.2847	Up	4.88e-10	8.29e-09	--	--	--	--	--	--	--	--	--	--	--	--	--	--	--	--	--	--	--	--	--	--	-	-	-	--
Unigene48701_All	406	3	57	0.3625	7.0647	4.2846	Up	1.63e-14	4.05e-13	--	--	--	--	--	--	--	--	--	--	--	--	--	--	--	--	--	--	--	--	--	--	-	-	-	--
Unigene46766_All	295	1	19	0.1663	3.241	4.2846	Up	1.64e-05	0.000139	--	--	--	--	--	--	--	--	--	--	--	--	--	--	--	--	--	--	--	--	--	--	-	-	-	--
Unigene47978_All	219	1	19	0.224	4.3657	4.2846	Up	1.64e-05	0.000139	--	--	--	--	--	--	--	--	--	--	--	--	--	--	--	--	--	--	--	--	--	--	-	-	-	--
Unigene47631_All	288	2	38	0.3407	6.6395	4.2845	Up	4.88e-10	8.29e-09	--	--	--	--	--	--	--	--	--	--	--	--	--	--	--	--	--	--	--	--	--	--	-	-	-	--
Unigene47848_All	220	1	19	0.223	4.3459	4.2845	Up	1.64e-05	0.000139	--	--	--	--	--	--	--	--	--	--	--	--	--	--	--	--	--	--	--	--	--	--	-	-	-	--
Unigene49275_All	237	1	19	0.207	4.0341	4.2845	Up	1.64e-05	0.000139	gi|118572702|sp|Q91392.2|RARGA_DANRE	60.5	2e-08	RecName: Full=Retinoic acid receptor gamma-A; Short=RAR-gamma-A; Short=zRAR gamma; AltName: Full=Nuclear receptor subfamily 1 group B member 3-A; AltName: Full=RAR-gamma-2 >gi|68534521|gb|AAH98519.1| Retinoic acid receptor gamma a [Danio rerio]	--	--	--	--	sp|Q91392|RARGA_DANRE	60.5	8e-10	Retinoic acid receptor gamma-A OS=Danio rerio GN=rarga PE=1 SV=2	--	--	--	--	--	K08529	3e-09	60.5	dre:30606	retinoic acid receptor gamma	GO:0048384//retinoic acid receptor signaling pathway;GO:0043401//steroid hormone mediated signaling pathway;GO:0060037//pharyngeal system development;GO:0006355//regulation of transcription, DNA-dependent	GO:0003708//retinoic acid receptor activity;GO:0008270//zinc ion binding;GO:0043565//sequence-specific DNA binding;GO:0003707//steroid hormone receptor activity	GO:0005634//nucleus	--
Unigene49302_All	255	1	19	0.1924	3.7494	4.2845	Up	1.64e-05	0.000139	gi|348531150|ref|XP_003453073.1|	145.2	9e-34	PREDICTED: hypothetical protein LOC100701304 [Oreochromis niloticus]	gi|28460084|emb|BX000468.5|	67.9	2e-08	Zebrafish DNA sequence from clone DKEY-1J5 in linkage group 20, complete sequence	sp|Q03173|ENAH_MOUSE	120	9e-28	Protein enabled homolog OS=Mus musculus GN=Enah PE=1 SV=2	--	--	--	--	--	K05746	5e-36	149	dre:563805	enabled	GO:0007411//axon guidance;GO:0008154//actin polymerization or depolymerization;GO:0006928//cellular component movement;GO:0046907//intracellular transport;GO:0001843//neural tube closure	GO:0003779//actin binding;GO:0050699//WW domain binding;GO:0005522//profilin binding;GO:0017124//SH3 domain binding	GO:0030175//filopodium;GO:0045202//synapse;GO:0001725//stress fiber;GO:0005925//focal adhesion;GO:0030027//lamellipodium;GO:0005737//cytoplasm;GO:0005886//plasma membrane	ko04810//Regulation of actin cytoskeleton
CL1684.Contig2_All	378	1	19	0.1298	2.5293	4.2844	Up	1.64e-05	0.000139	--	--	--	--	--	--	--	--	--	--	--	--	--	--	--	--	--	--	--	--	--	--	-	-	-	--
Unigene46695_All	332	1	19	0.1478	2.8798	4.2843	Up	1.64e-05	0.000139	--	--	--	--	--	--	--	--	--	--	--	--	--	--	--	--	--	--	--	--	--	--	-	-	-	--
CL3267.Contig1_All	553	6	113	0.5323	10.2825	4.2718	Up	1.46e-27	6.57e-26	gi|348540313|ref|XP_003457632.1|	179.1	9e-44	PREDICTED: selenium-binding protein 1-like [Oreochromis niloticus]	gi|213513150|ref|NM_001140173.1|	208	2e-50	Salmo salar Selenium-binding protein 1 (sbp1), mRNA	sp|P17563|SBP1_MOUSE	173	2e-43	Selenium-binding protein 1 OS=Mus musculus GN=Selenbp1 PE=1 SV=2	--	--	--	--	--	K01090	1e-11	69.7	cel:F42G8.8	protein phosphatase [EC:3.1.3.16]	GO:0050873//brown fat cell differentiation;GO:0015031//protein transport	GO:0008430//selenium binding	GO:0005730//nucleolus;GO:0016020//membrane;GO:0005829//cytosol	--
Unigene48699_All	1901	19	356	0.4903	9.4235	4.2645	Up	8.02e-84	8.96e-82	gi|190337524|gb|AAI63443.1|	799.3	0	Slco1c1 protein [Danio rerio]	gi|296923645|ref|NM_001044997.3|	248	9e-62	Danio rerio solute carrier organic anion transporter family, member 1C1 (slco1c1), mRNA	sp|Q9NYB5|SO1C1_HUMAN	616	5e-176	Solute carrier organic anion transporter family member 1C1 OS=Homo sapiens GN=SLCO1C1 PE=2 SV=1	--	--	--	--	--	K08747	0	799	dre:562772	solute carrier organic anion transporter family, member 1C	-	-	-	--
Unigene47175_All	218	2	37	0.4501	8.5406	4.246	Up	9.42e-10	1.55e-08	--	--	--	--	gi|468333523|gb|GAGG010992190.1|	69.9	5e-09	TSA: Anolis carolinensis k51:5309941 transcribed RNA sequence	--	--	--	--	--	--	--	--	--	--	--	--	--	--	-	-	-	--
CL3170.Contig1_All	1541	5	91	0.1592	2.9715	4.2223	Up	2.82e-22	1.04e-20	--	--	--	--	--	--	--	--	--	--	--	--	--	--	--	--	--	--	--	--	--	--	-	-	-	--
Unigene48417_All	536	7	127	0.6407	11.9229	4.2179	Up	1.43e-30	7.05e-29	gi|348523287|ref|XP_003449155.1|	264.2	2e-69	PREDICTED: mitogen-activated protein kinase 14A-like [Oreochromis niloticus]	gi|471306056|gb|GAGT01008480.1|	135	2e-28	TSA: Anguilla japonica contig08702 transcribed RNA sequence	sp|P47812|MK14_XENLA	196	2e-50	Mitogen-activated protein kinase 14 OS=Xenopus laevis GN=mapk14 PE=2 SV=1	YBL016w	116	2e-26	COG0515	Serine/threonine protein kinase	K04441	2e-69	261	dre:562552	p38 MAP kinase [EC:2.7.11.24]	GO:0040016//embryonic cleavage;GO:0006468//protein phosphorylation;GO:0023014//signal transduction by phosphorylation;GO:0031647//regulation of protein stability;GO:0006351//transcription, DNA-dependent;GO:0001756//somitogenesis;GO:0006950//response to stress;GO:0000165//MAPK cascade	GO:0004707//MAP kinase activity;GO:0005524//ATP binding	GO:0005737//cytoplasm;GO:0005634//nucleus	ko05140//Leishmaniasis;ko05152//Tuberculosis;ko05133//Pertussis;ko05169//Epstein-Barr virus infection;ko05142//Chagas disease (American trypanosomiasis);ko05014//Amyotrophic lateral sclerosis (ALS);ko05145//Toxoplasmosis;ko04664//Fc epsilon RI signaling pathway;ko04912//GnRH signaling pathway;ko05164//Influenza A;ko04728//Dopaminergic synapse;ko04370//VEGF signaling pathway;ko04914//Progesterone-…
CL1035.Contig3_All	2634	1	18	0.0186	0.3439	4.2086	Up	3.18e-05	0.000252	gi|213515002|ref|NP_001135383.1|	449.5	4e-124	Calcium-binding and coiled-coil domain-containing protein 2 [Salmo salar] >gi|197632185|gb|ACH70816.1| calcium binding and coiled-coil domain 2-like [Salmo salar] >gi|209153942|gb|ACI33203.1| Calcium-binding and coiled-coil domain-containing protein 2 [Salmo salar]	gi|395827099|ref|XM_003786697.1|	63.9	4e-06	PREDICTED: Otolemur garnettii calcium binding and coiled-coil domain 2 (CALCOCO2), mRNA	sp|Q6P132|TXB1B_DANRE	207	1e-52	Tax1-binding protein 1 homolog B OS=Danio rerio GN=tax1bp1b PE=2 SV=3	PAB0812	77	2e-13	COG0419	ATPase involved in DNA repair	K06102	1e-18	96.3	mgp:100544052	cingulin	-	-	-	ko04530//Tight junction
CL4658.Contig2_All	441	1	18	0.1112	2.0539	4.2071	Up	3.18e-05	0.000252	--	--	--	--	gi|449507541|ref|XM_002197934.2|	65.9	2e-07	PREDICTED: Taeniopygia guttata cyclin T2, transcript variant 2 (CCNT2), mRNA	--	--	--	--	--	--	--	--	--	--	--	--	--	--	-	-	-	--
Unigene46599_All	335	1	18	0.1464	2.7038	4.207	Up	3.18e-05	0.000252	--	--	--	--	--	--	--	--	--	--	--	--	--	--	--	--	--	--	--	--	--	--	-	-	-	--
Unigene45475_All	284	1	18	0.1727	3.1893	4.2069	Up	3.18e-05	0.000252	gi|348554271|ref|XP_003462949.1|	104.4	1e-21	PREDICTED: midline-1-like [Cavia porcellus]	gi|348536015|ref|XM_003455445.1|	200	3e-48	PREDICTED: Oreochromis niloticus midline-1-like (LOC100711508), mRNA	sp|Q9QUS6|TRIM1_MOUSE	90.9	6e-19	Probable E3 ubiquitin-protein ligase MID2 OS=Mus musculus GN=Mid2 PE=2 SV=2	--	--	--	--	--	K08285	7e-22	102	mgp:100544167	midline 1 [EC:6.3.2.19]	-	-	-	ko04120//Ubiquitin mediated proteolysis
Unigene46139_All	300	1	18	0.1635	3.0192	4.2068	Up	3.18e-05	0.000252	--	--	--	--	--	--	--	--	--	--	--	--	--	--	--	--	--	--	--	--	--	--	-	-	-	--
Unigene49636_All	298	1	18	0.1646	3.0395	4.2068	Up	3.18e-05	0.000251	gi|471359215|ref|XP_004391505.1|	53.9	2e-06	PREDICTED: LOW QUALITY PROTEIN: solute carrier family 16, member 12 (monocarboxylic acid transporter 12) [Trichechus manatus latirostris]	--	--	--	--	sp|Q6ZSM3|MOT12_HUMAN	47	9e-06	Monocarboxylate transporter 12 OS=Homo sapiens GN=SLC16A12 PE=2 SV=2	--	--	--	--	--	--	--	--	--	--	-	-	-	--
CL899.Contig1_All	339	1	18	0.1447	2.6719	4.2067	Up	3.18e-05	0.000252	--	--	--	--	gi|374428416|emb|FQ310508.3|	85.7	1e-13	Dicentrarchus labrax chromosome sequence corresponding to linkage group 18, complete sequence	--	--	--	--	--	--	--	--	--	--	--	--	--	--	-	-	-	--
Unigene46349_All	238	1	18	0.2061	3.8057	4.2067	Up	3.18e-05	0.000252	--	--	--	--	--	--	--	--	--	--	--	--	--	--	--	--	--	--	--	--	--	--	-	-	-	--
Unigene48021_All	249	1	18	0.197	3.6376	4.2067	Up	3.18e-05	0.000252	--	--	--	--	--	--	--	--	--	--	--	--	--	--	--	--	--	--	--	--	--	--	-	-	-	--
Unigene48487_All	275	2	36	0.3568	6.5874	4.2065	Up	1.81e-09	2.88e-08	--	--	--	--	--	--	--	--	--	--	--	--	--	--	--	--	--	--	--	--	--	--	-	-	-	--
Unigene47030_All	200	1	18	0.2453	4.5288	4.2065	Up	3.18e-05	0.000252	--	--	--	--	--	--	--	--	--	--	--	--	--	--	--	--	--	--	--	--	--	--	-	-	-	--
CL2298.Contig1_All	291	1	18	0.1686	3.1126	4.2064	Up	3.18e-05	0.000252	--	--	--	--	--	--	--	--	--	--	--	--	--	--	--	--	--	--	--	--	--	--	-	-	-	--
Unigene45994_All	236	1	18	0.2079	3.838	4.2064	Up	3.18e-05	0.000252	--	--	--	--	--	--	--	--	--	--	--	--	--	--	--	--	--	--	--	--	--	--	-	-	-	--
Unigene48731_All	203	1	18	0.2417	4.4619	4.2064	Up	3.18e-05	0.000251	--	--	--	--	--	--	--	--	--	--	--	--	--	--	--	--	--	--	--	--	--	--	-	-	-	--
Unigene48610_All	261	1	18	0.188	3.4704	4.2063	Up	3.18e-05	0.000251	--	--	--	--	--	--	--	--	--	--	--	--	--	--	--	--	--	--	--	--	--	--	-	-	-	--
Unigene45872_All	206	1	18	0.2382	4.3969	4.2062	Up	3.18e-05	0.000252	--	--	--	--	--	--	--	--	--	--	--	--	--	--	--	--	--	--	--	--	--	--	-	-	-	--
Unigene48499_All	871	9	161	0.5069	9.3015	4.1977	Up	2.78e-38	1.66e-36	gi|229368142|gb|ACQ59051.1|	157.5	7e-37	Nattectin precursor [Anoplopoma fimbria]	--	--	--	--	sp|P07307|ASGR2_HUMAN	84	4e-16	Asialoglycoprotein receptor 2 OS=Homo sapiens GN=ASGR2 PE=1 SV=2	--	--	--	--	--	K10064	2e-16	87	ecb:100072939	asialoglycoprotein receptor 2	-	-	-	--
CL2070.Contig1_All	917	13	229	0.6955	12.5664	4.1754	Up	1.12e-53	8.86e-52	gi|209735660|gb|ACI68699.1|	123.2	1e-26	Stress-associated endoplasmic reticulum protein 1 [Salmo salar] >gi|225710050|gb|ACO10871.1| Stress-associated endoplasmic reticulum protein 1 [Caligus rogercresseyi] >gi|225714890|gb|ACO13291.1| Stress-associated endoplasmic reticulum protein 1 [Esox lucius]	gi|471303365|gb|GAGT01011171.1|	87.7	9e-14	TSA: Anguilla japonica contig11844 transcribed RNA sequence	sp|Q9R2C1|SERP1_RAT	117	5e-26	Stress-associated endoplasmic reticulum protein 1 OS=Rattus norvegicus GN=Serp1 PE=1 SV=2	--	--	--	--	--	--	--	--	--	--	GO:0001501//skeletal system development;GO:0007009//plasma membrane organization;GO:0009791//post-embryonic development;GO:0015031//protein transport;GO:0010259//multicellular organismal aging;GO:0045727//positive regulation of translation;GO:0048644//muscle organ morphogenesis;GO:0046622//positive regulation of organ growth;GO:0006486//protein glycosylation;GO:0006987//activation of signaling pr…	-	GO:0005840//ribosome;GO:0016021//integral to membrane;GO:0005789//endoplasmic reticulum membrane;GO:0005881//cytoplasmic microtubule	--
Unigene47229_All	508	2	35	0.1931	3.467	4.1663	Up	3.49e-09	5.39e-08	gi|326680728|ref|XP_003201603.1|	267.3	2e-70	PREDICTED: retrotransposable element Tf2 155 kDa protein type 1-like [Danio rerio]	gi|42558135|emb|BX324215.14|	71.9	3e-09	Zebrafish DNA sequence from clone DKEY-42L16 in linkage group 22, complete sequence	sp|Q09575|YRD6_CAEEL	54.3	1e-07	Uncharacterized protein K02A2.6 OS=Caenorhabditis elegans GN=K02A2.6 PE=2 SV=1	YGR109w-b_2	114	6e-26	COG2801	Transposase and inactivated derivatives	K09365	2e-47	188	xtr:100486226	POU domain transcription factor, class 3	-	-	-	ko04080//Neuroactive ligand-receptor interaction;ko04110//Cell cycle;ko04370//VEGF signaling pathway;ko04914//Progesterone-mediated oocyte maturation;ko04144//Endocytosis;ko04962//Vasopressin-regulated water reabsorption;ko04060//Cytokine-cytokine receptor interaction;ko04510//Focal adhesion;ko04120//Ubiquitin mediated proteolysis
Unigene47541_All	461	2	35	0.2128	3.8204	4.1662	Up	3.49e-09	5.39e-08	--	--	--	--	gi|261876323|emb|CU929403.4|	73.8	7e-10	Zebrafish DNA sequence from clone CH1073-354D14 in linkage group 14, complete sequence	--	--	--	--	--	--	--	--	--	--	--	--	--	--	-	-	-	--
Unigene46982_All	449	2	35	0.2185	3.9225	4.1661	Up	3.49e-09	5.39e-08	gi|41053535|ref|NP_956592.1|	230.3	2e-59	microtubule-associated proteins 1A/1B light chain 3C [Danio rerio] >gi|29436785|gb|AAH49489.1| Zgc:56565 [Danio rerio] >gi|37681857|gb|AAQ97806.1| MAP1 light chain 3-like protein 2 [Danio rerio] >gi|121308322|dbj|BAF43580.1| microtubule-associated protein 1-light chain 3C [Danio rerio]	gi|121308321|dbj|AB264295.1|	77.8	4e-11	Danio rerio MAP1-LC3C mRNA for microtubule-associated protein 1-light chain 3C, complete cds	sp|Q9BXW4|MLP3C_HUMAN	186	2e-47	Microtubule-associated proteins 1A/1B light chain 3C OS=Homo sapiens GN=MAP1LC3C PE=1 SV=1	--	--	--	--	--	K10435	3e-60	230	dre:393268	microtubule-associated protein 1 light chain	GO:0006914//autophagy	GO:0005515//protein binding	GO:0012505//endomembrane system;GO:0000421//autophagic vacuole membrane;GO:0031410//cytoplasmic vesicle;GO:0005874//microtubule	--
CL4412.Contig1_All	444	23	400	2.5414	45.3337	4.1569	Up	2.21e-92	2.64e-90	--	--	--	--	gi|126742401|gb|AC199436.1|	60	9e-06	Monosiga brevicollis clone JGIACYI-65A18, complete sequence	--	--	--	--	--	--	--	--	--	--	--	--	--	--	-	-	-	--
Unigene47368_All	633	3	52	0.2325	4.1337	4.1521	Up	4.29e-13	9.61e-12	gi|125846825|ref|XP_683302.2|	359.8	5e-98	PREDICTED: protein FAM184A [Danio rerio]	gi|326677265|ref|XM_678210.4|	361	3e-96	PREDICTED: Danio rerio family with sequence similarity 184, member A (fam184a), mRNA	sp|Q8NB25|F184A_HUMAN	248	6e-66	Protein FAM184A OS=Homo sapiens GN=FAM184A PE=2 SV=3	Cgl1939	63.2	3e-10	COG0532	Translation initiation factor 2 (IF-2; GTPase)	K13744	2e-10	66.2	oaa:100080472	SH3 domain-containing guanine exchange factor	-	-	-	ko04974//Protein digestion and absorption;ko05146//Amoebiasis;ko04512//ECM-receptor interaction;ko04510//Focal adhesion;ko05100//Bacterial invasion of epithelial cells
Unigene48700_All	288	4	69	0.6814	12.0559	4.1451	Up	5.54e-17	1.61e-15	--	--	--	--	gi|23308109|gb|AC125175.4|	69.9	6e-09	Mus musculus BAC clone RP24-572I8 from chromosome 6, complete sequence	--	--	--	--	--	--	--	--	--	--	--	--	--	--	-	-	-	--
Unigene48055_All	245	1	17	0.2002	3.4916	4.1244	Up	6.13e-05	0.000453	--	--	--	--	--	--	--	--	--	--	--	--	--	--	--	--	--	--	--	--	--	--	-	-	-	--
CL2701.Contig1_All	437	2	34	0.2245	3.9151	4.1243	Up	6.71e-09	9.98e-08	--	--	--	--	--	--	--	--	--	--	--	--	--	--	--	--	--	--	--	--	--	--	-	-	-	--
Unigene47288_All	229	1	17	0.2142	3.7356	4.1243	Up	6.13e-05	0.000453	--	--	--	--	--	--	--	--	--	--	--	--	--	--	--	--	--	--	--	--	--	--	-	-	-	--
Unigene49241_All	246	1	17	0.1994	3.4774	4.1243	Up	6.13e-05	0.000453	--	--	--	--	--	--	--	--	--	--	--	--	--	--	--	--	--	--	--	--	--	--	-	-	-	--
CL4160.Contig1_All	309	2	34	0.3175	5.5369	4.1242	Up	6.71e-09	9.98e-08	gi|185132708|ref|NP_001118081.1|	115.9	5e-25	ubiquitin-like protein [Oncorhynchus mykiss] >gi|27450902|gb|AAO14689.1|AF510711_1 ubiquitin-like protein [Oncorhynchus mykiss]	gi|225715477|gb|BT079161.1|	60	6e-06	Esox lucius clone eluc-evq-527-095 Ubiquitin cross-reactive protein putative mRNA, complete cds	sp|P46575|RL40_EIMBO	85.1	3e-17	Ubiquitin-60S ribosomal protein L40 OS=Eimeria bovis PE=2 SV=2	ECU02g1080	85.9	2e-17	COG5272	Ubiquitin	K02927	7e-17	85.9	smm:Smp_089430	large subunit ribosomal protein L40e	-	-	-	ko03010//Ribosome;ko03320//PPAR signaling pathway
Unigene46165_All	227	1	17	0.2161	3.7685	4.1242	Up	6.13e-05	0.000453	--	--	--	--	--	--	--	--	--	--	--	--	--	--	--	--	--	--	--	--	--	--	-	-	-	--
Unigene49254_All	213	1	17	0.2303	4.0162	4.1242	Up	6.13e-05	0.000453	gi|432904752|ref|XP_004077399.1|	113.6	2e-24	PREDICTED: protocadherin-15-like [Oryzias latipes]	--	--	--	--	sp|Q96QU1|PCD15_HUMAN	94.7	4e-20	Protocadherin-15 OS=Homo sapiens GN=PCDH15 PE=1 SV=2	--	--	--	--	--	K07601	9e-09	58.9	acs:100565442	desmocollin 2	GO:0007156//homophilic cell adhesion;GO:0007423//sensory organ development;GO:0050974//detection of mechanical stimulus involved in sensory perception;GO:0035315//hair cell differentiation;GO:0006897//endocytosis	GO:0005509//calcium ion binding	GO:0005886//plasma membrane;GO:0016021//integral to membrane	ko04514//Cell adhesion molecules (CAMs);ko05412//Arrhythmogenic right ventricular cardiomyopathy (ARVC)
CL2635.Contig2_All	550	2	34	0.1784	3.1107	4.1241	Up	6.71e-09	9.98e-08	--	--	--	--	--	--	--	--	--	--	--	--	--	--	--	--	--	--	--	--	--	--	-	-	-	--
Unigene49059_All	380	2	34	0.2582	4.5024	4.1241	Up	6.71e-09	9.98e-08	gi|189524496|ref|XP_695256.3|	63.5	3e-09	PREDICTED: myosin-XVIIIa [Danio rerio]	gi|463430025|gb|GAFZ01044133.1|	75.8	1e-10	TSA: Anolis carolinensis comp23920_c0_seq1 transcribed RNA sequence	sp|Q9JMH9|MY18A_MOUSE	57	9e-09	Unconventional myosin-XVIIIa OS=Mus musculus GN=Myo18a PE=1 SV=2	--	--	--	--	--	K10362	3e-10	63.5	dre:566880	myosin XVIII	GO:0016477//cell migration;GO:0031032//actomyosin structure organization;GO:0006259//DNA metabolic process;GO:0043066//negative regulation of apoptotic process	GO:0003677//DNA binding;GO:0005524//ATP binding;GO:0003774//motor activity;GO:0005515//protein binding;GO:0008094//DNA-dependent ATPase activity	GO:0016459//myosin complex;GO:0005793//endoplasmic reticulum-Golgi intermediate compartment;GO:0042641//actomyosin	--
Unigene49796_All	270	1	17	0.1817	3.1683	4.1241	Up	6.13e-05	0.000453	--	--	--	--	--	--	--	--	--	--	--	--	--	--	--	--	--	--	--	--	--	--	-	-	-	--
Unigene49279_All	257	1	17	0.1909	3.3286	4.124	Up	6.13e-05	0.000453	--	--	--	--	--	--	--	--	--	--	--	--	--	--	--	--	--	--	--	--	--	--	-	-	-	--
Unigene48248_All	236	1	17	0.2079	3.6248	4.1239	Up	6.13e-05	0.000453	gi|209735834|gb|ACI68786.1|	148.7	8e-35	Proteasome subunit beta type-6 precursor [Salmo salar]	gi|112421065|gb|BT027850.1|	174	1e-40	Gasterosteus aculeatus clone CNB40-F05 mRNA sequence	sp|Q60692|PSB6_MOUSE	141	3e-34	Proteasome subunit beta type-6 OS=Mus musculus GN=Psmb6 PE=1 SV=3	SPAC22D3.07	50.8	6e-07	COG0638	20S proteasome, alpha and beta subunits	K02738	5e-35	145	dre:30388	20S proteasome subunit beta 1 [EC:3.4.25.1]	GO:0051603//proteolysis involved in cellular protein catabolic process	GO:0004298//threonine-type endopeptidase activity	GO:0005737//cytoplasm;GO:0005839//proteasome core complex;GO:0005634//nucleus	ko03050//Proteasome
CL2056.Contig3_All	846	5	85	0.29	5.0558	4.1238	Up	1.41e-20	4.86e-19	gi|408690800|gb|AFU81781.1|	56.2	2e-06	endonuclease domain containing-like protein [Ctenopharyngodon idella]	--	--	--	--	--	--	--	--	--	--	--	--	--	K15049	5e-33	141	dre:100149646	endonuclease domain-containing 1 protein	-	-	-	--
CL1860.Contig1_All	376	1	17	0.1305	2.2751	4.1238	Up	6.13e-05	0.000453	gi|50539866|ref|NP_001002399.1|	240.7	1e-62	pyruvate dehydrogenase E1 alpha 1 [Danio rerio] >gi|49901091|gb|AAH76185.1| Zgc:92705 [Danio rerio]	gi|50539865|ref|NM_001002399.1|	188	1e-44	Danio rerio pyruvate dehydrogenase (lipoamide) alpha 1b (pdha1b), mRNA >gi|49901090|gb|BC076185.1| Danio rerio zgc:92705, mRNA (cDNA clone MGC:92705 IMAGE:7075156), complete cds	sp|A7MB35|ODPA_BOVIN	221	2e-58	Pyruvate dehydrogenase E1 component subunit alpha, somatic form, mitochondrial OS=Bos taurus GN=PDHA1 PE=2 SV=1	YER178w	170	5e-43	COG1071	Pyruvate/2-oxoglutarate dehydrogenase complex, dehydrogenase (E1) component, eukaryotic type, alpha subunit	K00161	2e-63	240	dre:436672	pyruvate dehydrogenase E1 component subunit alpha [EC:1.2.4.1]	GO:0006099//tricarboxylic acid cycle;GO:0006086//acetyl-CoA biosynthetic process from pyruvate;GO:0006096//glycolysis	GO:0004739//pyruvate dehydrogenase (acetyl-transferring) activity	GO:0045254//pyruvate dehydrogenase complex;GO:0005759//mitochondrial matrix	ko01100//Metabolic pathways;ko00010//Glycolysis / Gluconeogenesis;ko00290//Valine, leucine and isoleucine biosynthesis;ko00620//Pyruvate metabolism;ko00650//Butanoate metabolism;ko00020//Citrate cycle (TCA cycle)
CL3163.Contig1_All	435	1	17	0.1128	1.9665	4.1238	Up	6.13e-05	0.000453	--	--	--	--	--	--	--	--	--	--	--	--	--	--	--	--	--	--	--	--	--	--	-	-	-	--
Unigene49941_All	290	1	17	0.1692	2.9498	4.1238	Up	6.13e-05	0.000452	--	--	--	--	--	--	--	--	--	--	--	--	--	--	--	--	--	--	--	--	--	--	-	-	-	--
CL3554.Contig1_All	606	1	17	0.081	1.4116	4.1233	Up	6.13e-05	0.000453	gi|348531647|ref|XP_003453320.1|	85.5	1e-15	PREDICTED: Krueppel-like factor 11-like [Oreochromis niloticus]	gi|432936848|ref|XM_004082261.1|	63.9	8e-07	PREDICTED: Oryzias latipes Krueppel-like factor 11-like (LOC101170804), mRNA	sp|Q9UF83|YM012_HUMAN	54.3	2e-07	Uncharacterized protein DKFZp434B061 OS=Homo sapiens PE=2 SV=2	--	--	--	--	--	K09209	4e-15	81.6	dre:559076	krueppel-like factor 10/11	-	-	-	--
Unigene10117_All	1292	64	1074	2.4302	41.8298	4.1054	Up	3.76e-243	9.37e-241	gi|321267598|ref|NP_001189454.1|	637.1	0	squalene synthase [Danio rerio]	gi|321267597|ref|NM_001202525.1|	315	3e-82	Danio rerio si:ch73-107c13.2 (si:ch73-107c13.2), mRNA	sp|Q32KR6|FDFT_BOVIN	551	9e-157	Squalene synthase OS=Bos taurus GN=FDFT1 PE=2 SV=1	YHR190w	310	5e-84	COG1562	Phytoene/squalene synthetase	K00801	0	637	dre:571911	farnesyl-diphosphate farnesyltransferase [EC:2.5.1.21]	GO:0045338//farnesyl diphosphate metabolic process;GO:0008299//isoprenoid biosynthetic process;GO:0006695//cholesterol biosynthetic process;GO:0055114//oxidation-reduction process	GO:0004310//farnesyl-diphosphate farnesyltransferase activity;GO:0016491//oxidoreductase activity;GO:0051996//squalene synthase activity	GO:0005789//endoplasmic reticulum membrane;GO:0016021//integral to membrane	ko01100//Metabolic pathways
CL4079.Contig1_All	1312	11	184	0.4113	7.0571	4.1008	Up	7.06e-43	4.62e-41	gi|348541853|ref|XP_003458401.1|	185.7	4e-45	PREDICTED: solute carrier family 40 member 1-like [Oreochromis niloticus]	gi|471304672|gb|GAGT01009864.1|	242	4e-60	TSA: Anguilla japonica contig10127 transcribed RNA sequence	sp|Q9I9R3|S40A1_DANRE	182	2e-45	Solute carrier family 40 member 1 OS=Danio rerio GN=slc40a1 PE=2 SV=2	--	--	--	--	--	K14685	7e-45	182	dre:58153	solute carrier family 40 (iron-regulated transporter), member 1	GO:0060345//spleen trabecula formation;GO:0002260//lymphocyte homeostasis;GO:0006915//apoptotic process;GO:0010039//response to iron ion;GO:0034755//iron ion transmembrane transport;GO:0003158//endothelium development;GO:0035162//embryonic hemopoiesis;GO:0006879//cellular iron ion homeostasis;GO:0046688//response to copper ion;GO:0042541//hemoglobin biosynthetic process;GO:0060586//multicellular …	GO:0005381//iron ion transmembrane transporter activity	GO:0005771//multivesicular body;GO:0016021//integral to membrane;GO:0008021//synaptic vesicle;GO:0005886//plasma membrane	ko04978//Mineral absorption
CL4393.Contig1_All	706	24	401	1.6678	28.5814	4.0991	Up	1.04e-91	1.23e-89	gi|72536036|gb|AAZ73113.1|	272.7	1e-71	MHC class I antigen [Salmo salar]	gi|363545248|gb|JN645937.1|	67.9	6e-08	Clupea pallasii MHC class I antigen 1B mRNA, complete cds	sp|P15979|HA1F_CHICK	182	6e-46	Class I histocompatibility antigen, F10 alpha chain OS=Gallus gallus PE=2 SV=1	--	--	--	--	--	K06751	1e-51	203	dre:64885	major histocompatibility complex, class I	-	-	-	ko04612//Antigen processing and presentation;ko05330//Allograft rejection;ko05320//Autoimmune thyroid disease;ko04145//Phagosome;ko04940//Type I diabetes mellitus;ko05332//Graft-versus-host disease;ko04650//Natural killer cell mediated cytotoxicity;ko05416//Viral myocarditis;ko05169//Epstein-Barr virus infection;ko05166//HTLV-I infection;ko05168//Herpes simplex infection;ko04514//Cell adhesion mo…
Unigene19948_All	1993	555	9177	13.6619	231.706	4.0841	Up	0	0	gi|41152207|ref|NP_958487.1|	846.3	0	7-dehydrocholesterol reductase [Danio rerio] >gi|82187588|sp|Q7SXF1.1|DHCR7_DANRE RecName: Full=7-dehydrocholesterol reductase; Short=7-DHC reductase; AltName: Full=Sterol Delta(7)-reductase >gi|33416581|gb|AAH55631.1| 7-dehydrocholesterol reductase [Danio rerio]	gi|41152206|ref|NM_201330.1|	363	2e-96	Danio rerio 7-dehydrocholesterol reductase (dhcr7), mRNA >gi|33416580|gb|BC055631.1| Danio rerio 7-dehydrocholesterol reductase, mRNA (cDNA clone MGC:66389 IMAGE:5913496), complete cds	sp|Q7SXF1|DHCR7_DANRE	846	0	7-dehydrocholesterol reductase OS=Danio rerio GN=dhcr7 PE=2 SV=1	--	--	--	--	--	K00213	0	846	dre:378446	7-dehydrocholesterol reductase [EC:1.3.1.21]	GO:0030324//lung development;GO:0055114//oxidation-reduction process;GO:0045540//regulation of cholesterol biosynthetic process;GO:0035264//multicellular organism growth;GO:0030154//cell differentiation;GO:0009791//post-embryonic development;GO:0042127//regulation of cell proliferation;GO:0001568//blood vessel development	GO:0047598//7-dehydrocholesterol reductase activity	GO:0005640//nuclear outer membrane;GO:0016021//integral to membrane;GO:0005789//endoplasmic reticulum membrane	ko00100//Steroid biosynthesis;ko01100//Metabolic pathways
CL5048.Contig1_All	786	2	33	0.1248	2.1127	4.0814	Up	1.29e-08	1.85e-07	gi|229366230|gb|ACQ58095.1|	213	1e-53	Cytochrome c [Anoplopoma fimbria] >gi|229367246|gb|ACQ58603.1| Cytochrome c [Anoplopoma fimbria]	gi|308323322|gb|GU588844.1|	212	2e-51	Ictalurus punctatus clone CBFA3787 cytochrome c (CYC) mRNA, complete cds	sp|Q6IQM2|CYC_DANRE	209	4e-54	Cytochrome c OS=Danio rerio GN=cyc PE=3 SV=3	SPCC191.07	154	1e-37	COG3474	Cytochrome c2	K08738	1e-53	209	dre:415158	cytochrome c	GO:0022900//electron transport chain	GO:0009055//electron carrier activity;GO:0005506//iron ion binding;GO:0020037//heme binding	GO:0005758//mitochondrial intermembrane space;GO:0070469//respiratory chain	ko05416//Viral myocarditis;ko05134//Legionellosis;ko05152//Tuberculosis;ko05168//Herpes simplex infection;ko05010//Alzheimer's disease;ko05014//Amyotrophic lateral sclerosis (ALS);ko05145//Toxoplasmosis;ko04115//p53 signaling pathway;ko05012//Parkinson's disease;ko05164//Influenza A;ko05210//Colorectal cancer;ko05222//Small cell lung cancer;ko05200//Pathways in cancer;ko05016//Huntington's diseas…
CL829.Contig6_All	1624	2	33	0.0604	1.0225	4.0814	Up	1.29e-08	1.85e-07	gi|213515140|ref|NP_001134624.1|	379	4e-103	histamine N-methyltransferase [Salmo salar] >gi|209734768|gb|ACI68253.1| Histamine N-methyltransferase [Salmo salar]	gi|45917519|gb|AC093360.7|	61.9	9e-06	Mus musculus chromosome 3, clone RP23-57F18, complete sequence	sp|Q5U4V2|HNMTA_XENLA	225	3e-58	Histamine N-methyltransferase A OS=Xenopus laevis GN=hnmt-a PE=2 SV=1	--	--	--	--	--	K00546	2e-58	227	mgp:100542432	histamine N-methyltransferase [EC:2.1.1.8]	GO:0032259//methylation	GO:0046539//histamine N-methyltransferase activity	-	ko00340//Histidine metabolism
CL2499.Contig2_All	779	3	49	0.1889	3.1652	4.0666	Up	3.02e-12	6.29e-11	--	--	--	--	--	--	--	--	--	--	--	--	--	--	--	--	--	--	--	--	--	--	-	-	-	--
Unigene48148_All	620	4	65	0.3165	5.2755	4.059	Up	7.46e-16	2.03e-14	gi|167516082|ref|XP_001742382.1|	58.5	2e-07	hypothetical protein [Monosiga brevicollis MX1] >gi|163779006|gb|EDQ92620.1| predicted protein [Monosiga brevicollis MX1]	gi|77993515|gb|AC137120.22|	105	3e-19	Mus musculus chromosome 15, clone RP23-255G14, complete sequence	--	--	--	--	--	--	--	--	--	--	--	--	--	--	GO:0009987//cellular process;GO:0008152//metabolic process	GO:0008270//zinc ion binding;GO:0008026//ATP-dependent helicase activity;GO:0003676//nucleic acid binding;GO:0005524//ATP binding	GO:0005622//intracellular	--
Unigene48050_All	764	4	65	0.2569	4.2812	4.0587	Up	7.46e-16	2.03e-14	gi|326665217|ref|XP_001332986.4|	314.7	2e-84	PREDICTED: hypothetical protein LOC793259 [Danio rerio]	--	--	--	--	sp|A2ASS6|TITIN_MOUSE	62	1e-09	Titin OS=Mus musculus GN=Ttn PE=1 SV=1	--	--	--	--	--	K12567	3e-11	69.3	spu:590007	titin [EC:2.7.11.1]	-	-	-	ko05414//Dilated cardiomyopathy;ko05410//Hypertrophic cardiomyopathy (HCM)
CL1666.Contig1_All	1495	1	16	0.0328	0.5385	4.0372	Up	0.000118	0.000808	gi|47940370|gb|AAH71396.1|	84	2e-14	Safb protein, partial [Danio rerio]	gi|50978522|emb|BX901933.15|	141	1e-29	Zebrafish DNA sequence from clone DKEY-114H6 in linkage group 22, complete sequence	sp|Q54XG0|Y5282_DICDI	54.7	5e-07	Uncharacterized G-patch domain protein DDB_G0278987 OS=Dictyostelium discoideum GN=DDB_G0278987 PE=4 SV=1	SPAC140.02	53.9	7e-07	COG0724	RNA-binding proteins (RRM domain)	K08818	4e-07	57	spu:585189	cell division cycle 2-like [EC:2.7.11.22]	-	-	-	ko05014//Amyotrophic lateral sclerosis (ALS);ko04142//Lysosome
Unigene50350_All	342	1	16	0.1434	2.3542	4.0371	Up	0.000118	0.000807	--	--	--	--	--	--	--	--	--	--	--	--	--	--	--	--	--	--	--	--	--	--	-	-	-	--
Unigene50832_All	335	1	16	0.1464	2.4034	4.0371	Up	0.000118	0.000806	gi|449488297|ref|XP_004176112.1|	124.8	1e-27	PREDICTED: LOW QUALITY PROTEIN: phospholipase DDHD2 [Taeniopygia guttata]	gi|449488296|ref|XM_004176064.1|	99.6	8e-18	PREDICTED: Taeniopygia guttata DDHD domain containing 2 (DDHD2), mRNA	sp|Q80Y98|DDHD2_MOUSE	116	1e-26	Phospholipase DDHD2 OS=Mus musculus GN=Ddhd2 PE=1 SV=3	--	--	--	--	--	K13619	5e-11	66.2	cin:100180467	phospholipase DDHD1 [EC:3.1.1.-]	-	-	-	--
CL756.Contig2_All	856	1	16	0.0573	0.9406	4.037	Up	0.000118	0.000807	gi|213511772|ref|NP_001134376.1|	152.5	2e-35	Ubiquitin-like protein 5 [Salmo salar] >gi|209732780|gb|ACI67259.1| Ubiquitin-like protein 5 [Salmo salar] >gi|209736832|gb|ACI69285.1| Ubiquitin-like protein 5 [Salmo salar] >gi|221219662|gb|ACM08492.1| Ubiquitin-like protein 5 [Salmo salar] >gi|221220600|gb|ACM08961.1| Ubiquitin-like protein 5 [Salmo salar] >gi|303661087|gb|ADM16022.1| Ubiquitin-like protein 5 [Salmo salar]	gi|213511771|ref|NM_001140904.1|	220	9e-54	Salmo salar Ubiquitin-like protein 5 (ubl5), mRNA	sp|Q791B0|UBL5_PSAOB	150	4e-36	Ubiquitin-like protein 5 OS=Psammomys obesus GN=UBL5 PE=3 SV=1	--	--	--	--	--	K13113	5e-36	151	aml:100471445	ubiquitin-like protein 5	-	-	GO:0005737//cytoplasm	--
Unigene47596_All	267	1	16	0.1837	3.0155	4.037	Up	0.000118	0.000807	--	--	--	--	--	--	--	--	--	--	--	--	--	--	--	--	--	--	--	--	--	--	-	-	-	--
CL4570.Contig1_All	786	1	16	0.0624	1.0243	4.0369	Up	0.000118	0.000807	gi|190684659|ref|NP_001013573.3|	384.8	2e-105	amine oxidase, copper containing 3 [Danio rerio]	gi|198285658|gb|BT044052.1|	163	2e-36	Salmo salar clone HM4_0531 amine oxidase copper containing 3 (aoc2) mRNA, partial cds	sp|O08590|AOC3_RAT	256	5e-68	Membrane primary amine oxidase OS=Rattus norvegicus GN=Aoc3 PE=1 SV=4	SSO1692	54.3	2e-07	COG3733	Cu2+-containing amine oxidase	K00276	3e-106	384	dre:541429	primary-amine oxidase [EC:1.4.3.21]	GO:0002675//positive regulation of acute inflammatory response;GO:0042755//eating behavior;GO:0008217//regulation of blood pressure;GO:0010828//positive regulation of glucose transport;GO:0007568//aging;GO:0008152//metabolic process;GO:0002523//leukocyte migration involved in inflammatory response;GO:0002687//positive regulation of leukocyte migration	GO:0008131//primary amine oxidase activity;GO:0046872//metal ion binding;GO:0042803//protein homodimerization activity	GO:0043231//intracellular membrane-bounded organelle;GO:0005615//extracellular space;GO:0016020//membrane	ko01100//Metabolic pathways;ko00260//Glycine, serine and threonine metabolism;ko00360//Phenylalanine metabolism;ko00350//Tyrosine metabolism;ko00410//beta-Alanine metabolism
Unigene46664_All	298	1	16	0.1646	2.7018	4.0369	Up	0.000118	0.000807	gi|61651746|ref|NP_001013314.1|	63.2	4e-09	bcl2-associated X protein, b [Danio rerio] >gi|59862076|gb|AAH90280.1| Bcl2-associated X protein, b [Danio rerio] >gi|112418382|gb|ABI18121.1| Bax2 [Danio rerio] >gi|239586400|gb|ACR83547.1| bcl2-associated X protein b [Gallus gallus]	--	--	--	--	--	--	--	--	--	--	--	--	--	--	--	--	--	--	GO:0043280//positive regulation of cysteine-type endopeptidase activity involved in apoptotic process;GO:0043065//positive regulation of apoptotic process	-	-	--
Unigene47747_All	266	1	16	0.1844	3.0268	4.0369	Up	0.000118	0.000807	--	--	--	--	--	--	--	--	--	--	--	--	--	--	--	--	--	--	--	--	--	--	-	-	-	--
Unigene49300_All	263	1	16	0.1865	3.0613	4.0369	Up	0.000118	0.000807	--	--	--	--	--	--	--	--	--	--	--	--	--	--	--	--	--	--	--	--	--	--	-	-	-	--
Unigene50031_All	287	1	16	0.1709	2.8053	4.0369	Up	0.000118	0.000807	--	--	--	--	--	--	--	--	--	--	--	--	--	--	--	--	--	--	--	--	--	--	-	-	-	--
Unigene50156_All	256	1	16	0.1916	3.145	4.0369	Up	0.000118	0.000807	gi|53749653|ref|NP_998558.1|	119.4	5e-26	pyruvate dehydrogenase E1 alpha 1 [Danio rerio] >gi|38511984|gb|AAH60928.1| Pdha1 protein [Danio rerio] >gi|47940364|gb|AAH71373.1| Pyruvate dehydrogenase (lipoamide) alpha 1 [Danio rerio]	gi|348537645|ref|XM_003456256.1|	79.8	6e-12	PREDICTED: Oreochromis niloticus pyruvate dehydrogenase E1 component subunit alpha, somatic form, mitochondrial-like (LOC100691217), mRNA	sp|P35486|ODPA_MOUSE	80.1	1e-15	Pyruvate dehydrogenase E1 component subunit alpha, somatic form, mitochondrial OS=Mus musculus GN=Pdha1 PE=1 SV=1	--	--	--	--	--	K00161	5e-27	119	dre:406702	pyruvate dehydrogenase E1 component subunit alpha [EC:1.2.4.1]	GO:0006096//glycolysis;GO:0055114//oxidation-reduction process	GO:0004739//pyruvate dehydrogenase (acetyl-transferring) activity	GO:0043231//intracellular membrane-bounded organelle	ko01100//Metabolic pathways;ko00010//Glycolysis / Gluconeogenesis;ko00290//Valine, leucine and isoleucine biosynthesis;ko00620//Pyruvate metabolism;ko00650//Butanoate metabolism;ko00020//Citrate cycle (TCA cycle)
CL4372.Contig1_All	264	1	16	0.1858	3.0497	4.0368	Up	0.000118	0.000808	--	--	--	--	--	--	--	--	--	--	--	--	--	--	--	--	--	--	--	--	--	--	-	-	-	--
Unigene50898_All	324	1	16	0.1514	2.485	4.0368	Up	0.000118	0.000806	--	--	--	--	--	--	--	--	--	--	--	--	--	--	--	--	--	--	--	--	--	--	-	-	-	--
Unigene50095_All	253	1	16	0.1939	3.1823	4.0367	Up	0.000118	0.000807	gi|296192048|ref|XP_002743898.1|	72	9e-12	PREDICTED: fibulin-1 [Callithrix jacchus]	--	--	--	--	sp|Q08879|FBLN1_MOUSE	69.3	2e-12	Fibulin-1 OS=Mus musculus GN=Fbln1 PE=1 SV=2	--	--	--	--	--	--	--	--	--	--	-	-	GO:0044421//extracellular region part;GO:0031012//extracellular matrix	--
Unigene46592_All	731	9	144	0.604	9.9126	4.0366	Up	1.73e-33	9.27e-32	gi|326667736|ref|XP_693782.3|	148.7	2e-34	PREDICTED: macrophage-capping protein [Danio rerio]	gi|326667735|ref|XM_688690.4|	93.7	1e-15	PREDICTED: Danio rerio novel protein similar to vertebrate capping protein (actin filament) gelsolin-like (CAPG) (LOC565410), mRNA	sp|P40121|CAPG_HUMAN	134	2e-31	Macrophage-capping protein OS=Homo sapiens GN=CAPG PE=1 SV=2	--	--	--	--	--	K10368	2e-33	142	dre:336597	capping protein (actin filament), gelsolin-like	GO:0007076//mitotic chromosome condensation;GO:0051301//cell division;GO:0030031//cell projection assembly;GO:0051016//barbed-end actin filament capping	GO:0003779//actin binding	GO:0031965//nuclear membrane;GO:0042470//melanosome;GO:0005730//nucleolus;GO:0005813//centrosome;GO:0008290//F-actin capping protein complex;GO:0000796//condensin complex	--
CL3665.Contig1_All	477	2	32	0.2057	3.3758	4.0366	Up	2.47e-08	3.42e-07	--	--	--	--	--	--	--	--	--	--	--	--	--	--	--	--	--	--	--	--	--	--	-	-	-	--
Unigene48193_All	286	2	32	0.3431	5.6303	4.0365	Up	2.47e-08	3.41e-07	--	--	--	--	--	--	--	--	--	--	--	--	--	--	--	--	--	--	--	--	--	--	-	-	-	--
Unigene50375_All	301	1	16	0.163	2.6748	4.0365	Up	0.000118	0.000807	gi|189518983|ref|XP_687570.2|	196.4	3e-49	PREDICTED: synaptic vesicle 2-related protein [Danio rerio]	gi|189518982|ref|XM_682478.2|	145	1e-31	PREDICTED: Danio rerio novel protein similar to rat SV2 related protein (LOC559162), mRNA	sp|Q2XWK0|SVOP_XENLA	178	3e-45	Synaptic vesicle 2-related protein OS=Xenopus laevis GN=svop PE=2 SV=1	SMa1447	69.3	2e-12	COG0477	Permeases of the major facilitator superfamily	K06258	4e-15	80.1	tad:TRIADDRAFT_36521	MFS transporter, VNT family, synaptic vesicle glycoprotein 2	GO:0034220//ion transmembrane transport	GO:0015075//ion transmembrane transporter activity	GO:0030054//cell junction;GO:0030672//synaptic vesicle membrane;GO:0016021//integral to membrane	ko04512//ECM-receptor interaction
CL4062.Contig2_All	234	1	16	0.2097	3.4407	4.0363	Up	0.000118	0.000808	--	--	--	--	gi|70907560|emb|AL953894.5|	115	9e-23	Zebrafish DNA sequence from clone CH211-212B13 in linkage group 18, complete sequence	--	--	--	--	--	--	--	--	--	--	--	--	--	--	-	-	-	--
Unigene50258_All	294	1	16	0.1669	2.7385	4.0363	Up	0.000118	0.000807	gi|326681150|ref|XP_693535.5|	196.4	3e-49	PREDICTED: A disintegrin and metalloproteinase with thrombospondin motifs 1 [Danio rerio]	gi|410905976|ref|XM_003966419.1|	159	9e-36	PREDICTED: Takifugu rubripes A disintegrin and metalloproteinase with thrombospondin motifs 1-like (LOC101061183), mRNA	sp|Q9UHI8|ATS1_HUMAN	178	3e-45	A disintegrin and metalloproteinase with thrombospondin motifs 1 OS=Homo sapiens GN=ADAMTS1 PE=1 SV=4	--	--	--	--	--	K08617	3e-50	196	dre:565145	a disintegrin and metalloproteinase with thrombospondin motifs 1 [EC:3.4.24.-]	GO:0060347//heart trabecula formation;GO:0001542//ovulation from ovarian follicle;GO:0007229//integrin-mediated signaling pathway;GO:0008285//negative regulation of cell proliferation;GO:0006508//proteolysis;GO:0001822//kidney development	GO:0008270//zinc ion binding;GO:0004222//metalloendopeptidase activity;GO:0008201//heparin binding	GO:0005604//basement membrane;GO:0031410//cytoplasmic vesicle	--
CL177.Contig4_All	687	47	750	3.3563	54.9349	4.0328	Up	3.82e-168	7.33e-166	--	--	--	--	--	--	--	--	sp|P69045|INS_LOPAM	37.7	5e-07	Insulin OS=Lophius americanus GN=ins PE=3 SV=1	--	--	--	--	--	--	--	--	--	--	-	-	-	--
Unigene8538_All	998	12	191	0.5899	9.6305	4.0291	Up	6.47e-44	4.33e-42	--	--	--	--	--	--	--	--	--	--	--	--	--	--	--	--	--	--	--	--	--	--	-	-	-	--
Unigene47128_All	357	2	31	0.2748	4.3696	3.991	Up	4.72e-08	6.28e-07	--	--	--	--	--	--	--	--	--	--	--	--	--	--	--	--	--	--	--	--	--	--	-	-	-	--
Unigene47501_All	253	2	31	0.3878	6.1657	3.9909	Up	4.72e-08	6.28e-07	--	--	--	--	--	--	--	--	--	--	--	--	--	--	--	--	--	--	--	--	--	--	-	-	-	--
Unigene48371_All	1338	12	186	0.44	6.9952	3.9908	Up	1.63e-42	1.05e-40	gi|50345002|ref|NP_001002173.1|	636	1e-180	nuclear receptor subfamily 4 group A member 1 [Danio rerio] >gi|49256697|gb|AAH74092.1| Nuclear receptor subfamily 4, group A, member 1 [Danio rerio] >gi|182889142|gb|AAI64696.1| Nr4a1 protein [Danio rerio]	gi|471302942|gb|GAGT01011594.1|	613	1e-172	TSA: Anguilla japonica contig12452 transcribed RNA sequence	sp|Q04913|NR4A1_XENLA	568	1e-161	Nuclear receptor subfamily 4 group A member 1 OS=Xenopus laevis GN=nr4a1 PE=2 SV=1	--	--	--	--	--	K04465	0	635	dre:431720	nuclear receptor subfamily 4 group A member 1	GO:0001938//positive regulation of endothelial cell proliferation;GO:0035924//cellular response to vascular endothelial growth factor stimulus;GO:0006355//regulation of transcription, DNA-dependent;GO:0043154//negative regulation of cysteine-type endopeptidase activity involved in apoptotic process;GO:0043401//steroid hormone mediated signaling pathway;GO:0006917//induction of apoptosis;GO:003052…	GO:0001077//RNA polymerase II core promoter proximal region sequence-specific DNA binding transcription factor activity involved in positive regulation of transcription;GO:0008270//zinc ion binding;GO:0003707//steroid hormone receptor activity;GO:0004879//ligand-activated sequence-specific DNA binding RNA polymerase II transcription factor activity;GO:0046982//protein heterodimerization activity;…	GO:0005667//transcription factor complex	ko04010//MAPK signaling pathway
Unigene48001_All	375	2	31	0.2617	4.1598	3.9905	Up	4.72e-08	6.28e-07	gi|326666046|ref|XP_003198181.1|	85.5	8e-16	PREDICTED: transient receptor potential cation channel subfamily M member 4-like [Danio rerio]	gi|326666045|ref|XM_003198133.1|	77.8	3e-11	PREDICTED: Danio rerio transient receptor potential cation channel subfamily M member 4-like (LOC100004946), mRNA	sp|Q7TN37|TRPM4_MOUSE	70.5	8e-13	Transient receptor potential cation channel subfamily M member 4 OS=Mus musculus GN=Trpm4 PE=1 SV=1	--	--	--	--	--	K04979	9e-17	85.5	dre:100004946	transient receptor potential cation channel subfamily M member 4	GO:0002407//dendritic cell chemotaxis;GO:0090263//positive regulation of canonical Wnt receptor signaling pathway;GO:0002724//regulation of T cell cytokine production;GO:0008284//positive regulation of cell proliferation;GO:0034765//regulation of ion transmembrane transport;GO:0016925//protein sumoylation;GO:0070588//calcium ion transmembrane transport;GO:0042391//regulation of membrane potential	GO:0005262//calcium channel activity;GO:0005516//calmodulin binding;GO:0005524//ATP binding;GO:0005227//calcium activated cation channel activity;GO:0005244//voltage-gated ion channel activity	GO:0016021//integral to membrane;GO:0005794//Golgi apparatus;GO:0005783//endoplasmic reticulum;GO:0005886//plasma membrane	--
CL2768.Contig2_All	2361	391	6019	8.1247	128.284	3.9809	Up	0	0	gi|348525534|ref|XP_003450277.1|	419.5	4e-115	PREDICTED: isopentenyl-diphosphate Delta-isomerase 1-like [Oreochromis niloticus]	gi|410908836|ref|XM_003967848.1|	246	4e-61	PREDICTED: Takifugu rubripes isopentenyl-diphosphate Delta-isomerase 1-like (LOC101062403), mRNA	sp|Q4R4W5|IDI1_MACFA	383	9e-106	Isopentenyl-diphosphate Delta-isomerase 1 OS=Macaca fascicularis GN=IDI1 PE=2 SV=2	SPBC106.15	226	2e-58	COG1443	Isopentenyldiphosphate isomerase	K01823	8e-112	405	dre:553513	isopentenyl-diphosphate delta-isomerase [EC:5.3.3.2]	GO:0008299//isoprenoid biosynthetic process	GO:0016787//hydrolase activity;GO:0004452//isopentenyl-diphosphate delta-isomerase activity	-	ko01100//Metabolic pathways;ko00900//Terpenoid backbone biosynthesis
CL3483.Contig1_All	3774	40	615	0.52	8.2001	3.9791	Up	7.85e-137	1.27e-134	gi|432880257|ref|XP_004073628.1|	534.6	1e-149	PREDICTED: palmitoyltransferase ZDHHC2-like [Oryzias latipes]	gi|348536669|ref|XM_003455771.1|	266	7e-67	PREDICTED: Oreochromis niloticus palmitoyltransferase ZDHHC2-like (LOC100712148), mRNA	sp|P59267|ZDHC2_MOUSE	499	1e-140	Palmitoyltransferase ZDHHC2 OS=Mus musculus GN=Zdhhc2 PE=2 SV=1	SPBC2F12.15c	123	3e-27	COG5273	Uncharacterized protein containing DHHC-type Zn finger	K05766	2e-15	85.9	spu:575378	slingshot	-	GO:0008270//zinc ion binding;GO:0016740//transferase activity	-	ko04810//Regulation of actin cytoskeleton
CL1680.Contig2_All	413	3	46	0.3564	5.6047	3.9751	Up	2.11e-11	4.09e-10	--	--	--	--	--	--	--	--	--	--	--	--	--	--	--	--	--	--	--	--	--	--	-	-	-	--
Unigene48519_All	447	4	61	0.439	6.867	3.9674	Up	9.91e-15	2.51e-13	--	--	--	--	--	--	--	--	--	--	--	--	--	--	--	--	--	--	--	--	--	--	-	-	-	--
CL1750.Contig2_All	1695	5	75	0.1447	2.2266	3.9437	Up	9.13e-18	2.75e-16	gi|326664664|ref|XP_001919901.3|	60.5	3e-07	PREDICTED: desmoplakin [Danio rerio]	gi|471314112|gb|GAGT01000424.1|	190	2e-44	TSA: Anguilla japonica contig00452 transcribed RNA sequence	sp|P15924|DESP_HUMAN	566	5e-161	Desmoplakin OS=Homo sapiens GN=DSP PE=1 SV=3	--	--	--	--	--	K10381	0	725	dre:324023	desmoplakin	GO:0086091//regulation of heart rate by cardiac conduction;GO:0006921//cellular component disassembly involved in execution phase of apoptosis;GO:0086005//regulation of ventricular cardiac muscle cell action potential;GO:0034332//adherens junction organization;GO:0016337//cell-cell adhesion;GO:0086069//bundle of His cell to Purkinje myocyte communication;GO:0002934//desmosome organization;GO:0018…	GO:0005080//protein kinase C binding;GO:0030674//protein binding, bridging;GO:0005200//structural constituent of cytoskeleton;GO:0097110//scaffold protein binding	GO:0001533//cornified envelope;GO:0016323//basolateral plasma membrane;GO:0005882//intermediate filament;GO:0030057//desmosome;GO:0014704//intercalated disc;GO:0005739//mitochondrion	ko05412//Arrhythmogenic right ventricular cardiomyopathy (ARVC)
Unigene49565_All	499	2	30	0.1966	3.0253	3.9437	Up	9.02e-08	1.16e-06	gi|62990130|ref|NP_919362.2|	189.1	6e-47	zygote arrest protein 1 [Danio rerio] >gi|62531329|gb|AAH92681.1| Zygote arrest 1 [Danio rerio]	--	--	--	--	sp|Q7T3T8|ZAR1_DANRE	185	4e-47	Zygote arrest protein 1 OS=Danio rerio GN=zar1 PE=2 SV=1	--	--	--	--	--	--	--	--	--	--	-	-	-	--
Unigene48250_All	378	3	45	0.3894	5.9905	3.9434	Up	4.02e-11	7.65e-10	gi|51556245|ref|NP_991292.1|	160.2	2e-38	nuclear receptor subfamily 1 group D member 1 [Danio rerio] >gi|37362256|gb|AAQ91256.1| nuclear receptor subfamily 1, group D, member 1 [Danio rerio]	gi|196259778|ref|NM_001131029.1|	137	4e-29	Ovis aries nuclear receptor subfamily 1, group D, member 1 (NR1D1), mRNA >gi|157399612|gb|EF988333.1| Ovis aries rev-erb alpha mRNA, complete cds	sp|B3SV56|NR1D1_SHEEP	137	5e-33	Nuclear receptor subfamily 1 group D member 1 OS=Ovis aries PE=2 SV=1	--	--	--	--	--	K03728	3e-39	160	dre:494487	nuclear receptor subfamily 1 group D member 1	GO:0000122//negative regulation of transcription from RNA polymerase II promoter;GO:0034144//negative regulation of toll-like receptor 4 signaling pathway;GO:2000189//positive regulation of cholesterol homeostasis;GO:0043401//steroid hormone mediated signaling pathway;GO:0071222//cellular response to lipopolysaccharide;GO:0010871//negative regulation of receptor biosynthetic process;GO:0007623//c…	GO:0008270//zinc ion binding;GO:0003707//steroid hormone receptor activity;GO:0044212//transcription regulatory region DNA binding;GO:0043565//sequence-specific DNA binding;GO:0001078//RNA polymerase II core promoter proximal region sequence-specific DNA binding transcription factor activity involved in negative regulation of transcription;GO:0004887//thyroid hormone receptor activity	GO:0000790//nuclear chromatin	ko04710//Circadian rhythm - mammal
Unigene45656_All	407	2	30	0.2411	3.7091	3.9434	Up	9.02e-08	1.16e-06	gi|47215180|emb|CAG01446.1|	118.6	9e-26	unnamed protein product [Tetraodon nigroviridis]	--	--	--	--	sp|O42449|IOD1_ORENI	114	6e-26	Type I iodothyronine deiodinase OS=Oreochromis niloticus GN=dio1 PE=2 SV=3	--	--	--	--	--	K01562	5e-25	112	dre:799937	thyroxine 5'-deiodinase [EC:1.97.1.10]	-	-	-	--
Unigene48382_All	613	6	89	0.4802	7.3059	3.9274	Up	8.54e-21	2.97e-19	--	--	--	--	--	--	--	--	--	--	--	--	--	--	--	--	--	--	--	--	--	--	-	-	-	--
Unigene47843_All	515	5	73	0.4763	7.1328	3.9045	Up	3.3e-17	9.67e-16	--	--	--	--	--	--	--	--	--	--	--	--	--	--	--	--	--	--	--	--	--	--	-	-	-	--
Unigene20415_All	475	17	248	1.7558	26.2725	3.9034	Up	2.6e-55	2.12e-53	gi|465960605|gb|EMP28981.1|	64.3	2e-09	25-hydroxyvitamin D-1 alpha hydroxylase [Chelonia mydas]	--	--	--	--	sp|O15528|CP27B_HUMAN	54.3	1e-07	25-hydroxyvitamin D-1 alpha hydroxylase, mitochondrial OS=Homo sapiens GN=CYP27B1 PE=1 SV=1	--	--	--	--	--	K07438	1e-08	59.3	mdo:100031497	cytochrome P450, family 27, subfamily B (25-hydroxyvitamin D3 1alpha-hydroxylase) [EC:1.14.13.13]	GO:0010980//positive regulation of vitamin D 24-hydroxylase activity;GO:0032496//response to lipopolysaccharide;GO:0070564//positive regulation of vitamin D receptor signaling pathway;GO:0006816//calcium ion transport;GO:0042368//vitamin D biosynthetic process;GO:0043627//response to estrogen stimulus;GO:0046697//decidualization;GO:0008285//negative regulation of cell proliferation;GO:0055074//ca…	GO:0004498//calcidiol 1-monooxygenase activity;GO:0020037//heme binding;GO:0009055//electron carrier activity;GO:0005506//iron ion binding	GO:0005739//mitochondrion	ko00100//Steroid biosynthesis;ko01100//Metabolic pathways;ko05152//Tuberculosis
CL1089.Contig1_All	591	2	29	0.166	2.4692	3.8948	Up	1.72e-07	2.1e-06	--	--	--	--	--	--	--	--	--	--	--	--	--	--	--	--	--	--	--	--	--	--	-	-	-	--
CL1160.Contig9_All	542	2	29	0.181	2.6924	3.8948	Up	1.72e-07	2.1e-06	gi|41054752|ref|NP_956640.1|	127.1	4e-28	diablo, IAP-binding mitochondrial protein a [Danio rerio] >gi|31419441|gb|AAH53156.1| Zgc:63938 [Danio rerio]	gi|471310967|gb|GAGT01003569.1|	63.9	7e-07	TSA: Anguilla japonica contig03667 transcribed RNA sequence	sp|Q9JIQ3|DBLOH_MOUSE	77	2e-14	Diablo homolog, mitochondrial OS=Mus musculus GN=Diablo PE=1 SV=2	--	--	--	--	--	K10522	6e-29	127	dre:393317	diablo	GO:0006917//induction of apoptosis;GO:0006919//activation of cysteine-type endopeptidase activity involved in apoptotic process	-	GO:0005739//mitochondrion	--
Unigene49149_All	429	2	29	0.2287	3.4016	3.8947	Up	1.72e-07	2.1e-06	--	--	--	--	--	--	--	--	--	--	--	--	--	--	--	--	--	--	--	--	--	--	-	-	-	--
Unigene48054_All	295	2	29	0.3326	4.9468	3.8946	Up	1.72e-07	2.1e-06	--	--	--	--	--	--	--	--	--	--	--	--	--	--	--	--	--	--	--	--	--	--	-	-	-	--
Unigene48227_All	246	2	29	0.3989	5.9321	3.8944	Up	1.72e-07	2.1e-06	--	--	--	--	--	--	--	--	--	--	--	--	--	--	--	--	--	--	--	--	--	--	-	-	-	--
CL2145.Contig3_All	627	3	43	0.2347	3.451	3.8781	Up	1.46e-10	2.62e-09	gi|410903446|ref|XP_003965204.1|	109.4	1e-22	PREDICTED: protein phosphatase 1 regulatory subunit 3B-like [Takifugu rubripes]	gi|112419947|gb|BT026764.1|	77.8	6e-11	Gasterosteus aculeatus clone CFW32-C09 mRNA sequence	sp|Q803M0|PPR3B_DANRE	104	2e-22	Protein phosphatase 1 regulatory subunit 3B OS=Danio rerio GN=ppp1r3b PE=2 SV=1	--	--	--	--	--	K07189	6e-22	104	dre:327285	protein phosphatase 1, regulatory (inhibitor) subunit 3	-	-	-	ko04910//Insulin signaling pathway
Unigene48490_All	246	3	43	0.5983	8.7958	3.8779	Up	1.46e-10	2.62e-09	--	--	--	--	--	--	--	--	--	--	--	--	--	--	--	--	--	--	--	--	--	--	-	-	-	--
Unigene48677_All	246	3	43	0.5983	8.7958	3.8779	Up	1.46e-10	2.62e-09	--	--	--	--	--	--	--	--	--	--	--	--	--	--	--	--	--	--	--	--	--	--	-	-	-	--
CL696.Contig2_All	2191	3	43	0.0672	0.9876	3.8774	Up	1.46e-10	2.62e-09	gi|348535774|ref|XP_003455373.1|	57.4	3e-06	PREDICTED: E3 ubiquitin-protein ligase MIB2-like [Oreochromis niloticus]	gi|118918380|ref|NM_001079678.1|	462	1e-126	Danio rerio mind bomb 2 (mib2), mRNA >gi|41324081|gb|AY435215.1| Danio rerio miblike mRNA, complete cds	sp|Q5ZIJ9|MIB2_CHICK	950	0	E3 ubiquitin-protein ligase MIB2 OS=Gallus gallus GN=MIB2 PE=2 SV=1	all2748	91.3	6e-18	COG0666	FOG: Ankyrin repeat	K10645	0	1116	dre:560887	E3 ubiquitin-protein ligase mind-bomb [EC:6.3.2.19]	GO:0002090//regulation of receptor internalization;GO:0030318//melanocyte differentiation;GO:0007219//Notch signaling pathway;GO:0043123//positive regulation of I-kappaB kinase/NF-kappaB cascade;GO:0051865//protein autoubiquitination	GO:0008270//zinc ion binding;GO:0004871//signal transducer activity;GO:0004842//ubiquitin-protein ligase activity;GO:0042803//protein homodimerization activity	GO:0031410//cytoplasmic vesicle;GO:0005769//early endosome;GO:0000151//ubiquitin ligase complex;GO:0048471//perinuclear region of cytoplasm	--
CL2098.Contig1_All	879	33	471	1.8418	26.9635	3.8718	Up	4.8e-103	6.28e-101	gi|169646767|ref|NP_001025241.2|	335.1	2e-90	glutathione peroxidase 4b [Danio rerio]	gi|237930377|gb|FJ656212.1|	323	8e-85	Cyprinus carpio glutathione peroxidase 4b (gpx4b) mRNA, partial cds	sp|P36968|GPX4_PIG	282	6e-76	Phospholipid hydroperoxide glutathione peroxidase, mitochondrial OS=Sus scrofa GN=GPX4 PE=1 SV=3	CAC1570	152	7e-37	COG0386	Glutathione peroxidase	K05361	3e-91	335	dre:352929	phospholipid-hydroperoxide glutathione peroxidase [EC:1.11.1.12]	GO:0007275//multicellular organismal development;GO:0055114//oxidation-reduction process;GO:0006979//response to oxidative stress	GO:0047066//phospholipid-hydroperoxide glutathione peroxidase activity;GO:0004602//glutathione peroxidase activity	GO:0005739//mitochondrion	ko00480//Glutathione metabolism
CL3816.Contig2_All	1292	3	42	0.1139	1.6358	3.8442	Up	2.77e-10	4.84e-09	--	--	--	--	--	--	--	--	--	--	--	--	--	--	--	--	--	--	--	--	--	--	-	-	-	--
Unigene49061_All	415	2	28	0.2364	3.3951	3.8442	Up	3.27e-07	3.83e-06	gi|432847810|ref|XP_004066161.1|	130.6	2e-29	PREDICTED: uncharacterized protein LOC101162344 [Oryzias latipes]	gi|410926800|ref|XM_003976812.1|	97.6	4e-17	PREDICTED: Takifugu rubripes G-protein coupled receptor 35-like (LOC101071851), mRNA	--	--	--	--	--	--	--	--	--	--	--	--	--	--	-	-	-	--
Unigene47314_All	400	3	42	0.3679	5.2836	3.8441	Up	2.77e-10	4.84e-09	--	--	--	--	--	--	--	--	--	--	--	--	--	--	--	--	--	--	--	--	--	--	-	-	-	--
Unigene47562_All	449	5	70	0.5463	7.8451	3.844	Up	2.25e-16	6.32e-15	gi|242276435|gb|ACS91459.1|	301.2	9e-81	fatty acyl elovl5 elongase [Lates calcarifer] >gi|262090299|gb|ACY25090.1| fatty acid elongase [Lates calcarifer]	gi|208970872|gb|EU719614.1|	361	2e-96	Anguilla japonica fatty acid elongase mRNA, complete cds	sp|Q5M8U1|ELOV5_XENTR	295	3e-80	Elongation of very long chain fatty acids protein 5 OS=Xenopus tropicalis GN=elovl5 PE=2 SV=1	--	--	--	--	--	K10244	2e-81	300	mgp:100540425	elongation of very long chain fatty acids protein 5 [EC:2.3.1.-]	-	-	GO:0016021//integral to membrane	ko01040//Biosynthesis of unsaturated fatty acids;ko00062//Fatty acid elongation
Unigene48750_All	273	2	28	0.3594	5.1611	3.844	Up	3.27e-07	3.83e-06	gi|326665522|ref|XP_003198062.1|	70.9	2e-11	PREDICTED: hypothetical protein LOC100537134 [Danio rerio]	--	--	--	--	--	--	--	--	--	--	--	--	--	--	--	--	--	--	-	-	-	--
Unigene48892_All	326	3	42	0.4515	6.483	3.8439	Up	2.77e-10	4.84e-09	--	--	--	--	--	--	--	--	--	--	--	--	--	--	--	--	--	--	--	--	--	--	-	-	-	--
Unigene45547_All	284	2	28	0.3455	4.9612	3.8439	Up	3.27e-07	3.83e-06	--	--	--	--	gi|354792957|gb|JN957458.1|	63.9	4e-07	Mus musculus targeted KO-first, conditional ready, lacZ-tagged mutant allele Rabep1:tm1a(KOMP)Ucd; transgenic	--	--	--	--	--	--	--	--	--	--	--	--	--	--	-	-	-	--
CL113.Contig3_All	479	3	42	0.3073	4.4122	3.8438	Up	2.77e-10	4.84e-09	gi|41055357|ref|NP_957467.1|	211.5	1e-53	cholesterol 7-alpha-monooxygenase [Danio rerio] >gi|32493314|gb|AAH54571.1| Zgc:63920 [Danio rerio]	gi|66766165|emb|CR450692.5|	127	5e-26	Zebrafish DNA sequence from clone CH211-198J13 in linkage group 2, complete sequence	sp|P22680|CP7A1_HUMAN	172	2e-43	Cholesterol 7-alpha-monooxygenase OS=Homo sapiens GN=CYP7A1 PE=1 SV=2	YHR007c	49.3	3e-06	COG2124	Cytochrome P450	K00489	2e-54	211	dre:394148	cytochrome P450, family 7, subfamily A (cholesterol 7alpha-monooxygenase) [EC:1.14.13.17]	GO:0055114//oxidation-reduction process	GO:0020037//heme binding;GO:0016705//oxidoreductase activity, acting on paired donors, with incorporation or reduction of molecular oxygen;GO:0004497//monooxygenase activity;GO:0005506//iron ion binding;GO:0009055//electron carrier activity	-	ko01100//Metabolic pathways;ko03320//PPAR signaling pathway;ko00140//Steroid hormone biosynthesis;ko04976//Bile secretion;ko00120//Primary bile acid biosynthesis
CL179.Contig1_All	425	2	28	0.2309	3.3152	3.8438	Up	3.27e-07	3.83e-06	--	--	--	--	gi|112258875|tpg|BK001773.1|	65.9	1e-07	TPA_inf: Rattus norvegicus foveolin (Fov) gene, complete cds	--	--	--	--	--	--	--	--	--	--	--	--	--	--	-	-	-	--
Unigene45953_All	375	2	28	0.2617	3.7573	3.8437	Up	3.27e-07	3.83e-06	--	--	--	--	--	--	--	--	--	--	--	--	--	--	--	--	--	--	--	--	--	--	-	-	-	--
Unigene48372_All	777	9	124	0.5683	8.0305	3.8208	Up	6.54e-28	2.98e-26	gi|348508024|ref|XP_003441555.1|	239.2	1e-61	PREDICTED: nuclear receptor subfamily 4 group A member 1-like isoform 2 [Oreochromis niloticus]	gi|471302942|gb|GAGT01011594.1|	186	1e-43	TSA: Anguilla japonica contig12452 transcribed RNA sequence	sp|P51666|NR4A1_CANFA	148	1e-35	Nuclear receptor subfamily 4 group A member 1 OS=Canis familiaris GN=NR4A1 PE=2 SV=1	SPBC28F2.12	56.6	4e-08	COG0086	DNA-directed RNA polymerase, beta' subunit/160 kD subunit	K04465	4e-57	221	dre:431720	nuclear receptor subfamily 4 group A member 1	GO:0071310//cellular response to organic substance;GO:0050794//regulation of cellular process;GO:0008152//metabolic process	GO:0003700//sequence-specific DNA binding transcription factor activity;GO:0005488//binding	-	ko04010//MAPK signaling pathway
CL2011.Contig1_All	1328	36	494	1.3299	18.7186	3.8151	Up	8.8e-107	1.18e-104	gi|432859588|ref|XP_004069169.1|	653.3	0	PREDICTED: 25-hydroxyvitamin D-1 alpha hydroxylase, mitochondrial-like [Oryzias latipes]	gi|410919346|ref|XM_003973097.1|	200	1e-47	PREDICTED: Takifugu rubripes 25-hydroxyvitamin D-1 alpha hydroxylase, mitochondrial-like (LOC101062641), mRNA	sp|O15528|CP27B_HUMAN	426	4e-119	25-hydroxyvitamin D-1 alpha hydroxylase, mitochondrial OS=Homo sapiens GN=CYP27B1 PE=1 SV=1	BH0579	82	2e-15	COG2124	Cytochrome P450	K07438	2e-179	629	dre:793309	cytochrome P450, family 27, subfamily B (25-hydroxyvitamin D3 1alpha-hydroxylase) [EC:1.14.13.13]	GO:0044763;GO:0033280//response to vitamin D;GO:0051341//regulation of oxidoreductase activity;GO:0044237//cellular metabolic process;GO:2000026//regulation of multicellular organismal development;GO:0034097//response to cytokine stimulus;GO:0030282//bone mineralization;GO:0048522//positive regulation of cellular process;GO:0055114//oxidation-reduction process;GO:0051704;GO:0048523//negative regu…	GO:0020037//heme binding;GO:0009055//electron carrier activity;GO:0016705//oxidoreductase activity, acting on paired donors, with incorporation or reduction of molecular oxygen;GO:0004497//monooxygenase activity;GO:0005506//iron ion binding	-	ko00100//Steroid biosynthesis;ko01100//Metabolic pathways;ko05152//Tuberculosis
Unigene48795_All	1682	3	41	0.0875	1.2266	3.8092	Up	5.25e-10	8.88e-09	--	--	--	--	gi|68391323|gb|AY965681.1|	165	9e-37	Eptatretus stoutii nonfunctional variable lymphocyte receptor B (VLRB) gene, complete sequence	--	--	--	--	--	--	--	--	--	--	--	--	--	--	-	-	-	--
Unigene48325_All	843	6	82	0.3492	4.8947	3.8091	Up	7.54e-19	2.38e-17	gi|326665217|ref|XP_001332986.4|	426	1e-117	PREDICTED: hypothetical protein LOC793259 [Danio rerio]	gi|45421807|emb|BX548047.12|	135	4e-28	Zebrafish DNA sequence from clone CH211-77G15 in linkage group 2, complete sequence	--	--	--	--	--	--	--	--	--	--	--	--	--	--	-	-	-	--
Unigene14754_All	1420	19	258	0.6564	9.1427	3.8	Up	2.47e-56	2.06e-54	--	--	--	--	gi|297268471|ref|XM_002799650.1|	67.9	1e-07	PREDICTED: Macaca mulatta rhombotin-1-like (LOC100425589), mRNA	--	--	--	--	--	--	--	--	--	--	--	--	--	--	-	-	-	--
CL1151.Contig3_All	1308	4	54	0.15	2.0774	3.7917	Up	8.83e-13	1.93e-11	gi|410931724|ref|XP_003979245.1|	248.8	4e-64	PREDICTED: major vault protein-like [Takifugu rubripes]	gi|348509923|ref|XM_003442448.1|	218	5e-53	PREDICTED: Oreochromis niloticus major vault protein-like (LOC100691982), mRNA	sp|Q9DGM7|MVP_ICTPU	241	3e-63	Major vault protein (Fragment) OS=Ictalurus punctatus GN=mvp PE=2 SV=2	tolA	62.4	2e-09	COG3064	Membrane protein involved in colicin uptake	K10367	2e-08	60.8	pon:100461920	formin 1	GO:0001654//eye development;GO:0007420//brain development	-	GO:0005737//cytoplasm;GO:0030529//ribonucleoprotein complex;GO:0005634//nucleus	--
Unigene48668_All	477	2	27	0.2057	2.8483	3.7915	Up	6.22e-07	6.99e-06	gi|123707183|ref|NP_001074122.1|	54.7	1e-06	2-oxoisovalerate dehydrogenase subunit beta, mitochondrial [Danio rerio] >gi|120538210|gb|AAI29446.1| Branched chain ketoacid dehydrogenase E1, beta polypeptide [Danio rerio]	gi|410932224|ref|XM_003979445.1|	79.8	1e-11	PREDICTED: Takifugu rubripes 2-oxoisovalerate dehydrogenase subunit beta, mitochondrial-like (LOC101065866), partial mRNA	sp|P35738|ODBB_RAT	51.2	9e-07	2-oxoisovalerate dehydrogenase subunit beta, mitochondrial OS=Rattus norvegicus GN=Bckdhb PE=1 SV=3	--	--	--	--	--	K00167	3e-07	54.7	dre:569980	2-oxoisovalerate dehydrogenase E1 component, beta subunit [EC:1.2.4.4]	-	-	-	ko01100//Metabolic pathways;ko00280//Valine, leucine and isoleucine degradation
Unigene49161_All	369	2	27	0.2659	3.682	3.7915	Up	6.22e-07	6.99e-06	gi|41152435|ref|NP_955937.1|	200.7	1e-50	coronin-2A [Danio rerio] >gi|38512240|gb|AAH60941.1| Coronin, actin binding protein, 2A [Danio rerio]	gi|462765942|gb|GAFZ01247042.1|	65.9	1e-07	TSA: Anolis carolinensis comp17470_c0_seq1 transcribed RNA sequence	sp|Q92828|COR2A_HUMAN	174	5e-44	Coronin-2A OS=Homo sapiens GN=CORO2A PE=2 SV=2	slr0143_2	49.3	2e-06	COG2319	FOG: WD40 repeat	K13886	6e-21	99.4	tgu:100228628	coronin-1B	GO:0030036//actin cytoskeleton organization	GO:0051015//actin filament binding	GO:0017053//transcriptional repressor complex;GO:0015629//actin cytoskeleton	ko04145//Phagosome;ko05152//Tuberculosis
Unigene49067_All	312	2	27	0.3145	4.3546	3.7914	Up	6.22e-07	6.99e-06	--	--	--	--	--	--	--	--	--	--	--	--	--	--	--	--	--	--	--	--	--	--	-	-	-	--
Unigene117_All	1899	219	2952	5.6578	78.2232	3.7893	Up	0	0	gi|70887563|ref|NP_001020642.1|	630.6	9e-179	farnesyl pyrophosphate synthase [Danio rerio] >gi|66911345|gb|AAH97112.1| Farnesyl diphosphate synthase (farnesyl pyrophosphate synthetase, dimethylallyltranstransferase, geranyltranstransferase) [Danio rerio] >gi|182891376|gb|AAI64398.1| Fdps protein [Danio rerio]	gi|213513989|ref|NM_001140378.1|	480	1e-131	Salmo salar Farnesyl pyrophosphate synthetase (fpps), mRNA	sp|P08836|FPPS_CHICK	448	2e-125	Farnesyl pyrophosphate synthase OS=Gallus gallus GN=FDPS PE=1 SV=2	YJL167w	325	1e-88	COG0142	Geranylgeranyl pyrophosphate synthase	K00787	1e-179	630	dre:552997	farnesyl diphosphate synthase [EC:2.5.1.1 2.5.1.10]	GO:0016114//terpenoid biosynthetic process;GO:0008654//phospholipid biosynthetic process	GO:0004659//prenyltransferase activity	-	ko01100//Metabolic pathways;ko00900//Terpenoid backbone biosynthesis;ko05166//HTLV-I infection;ko05164//Influenza A
CL4022.Contig1_All	1493	40	537	1.3144	18.0992	3.7834	Up	3.47e-115	4.99e-113	gi|55925247|ref|NP_001007393.1|	320.9	1e-85	membrane-associated progesterone receptor component 1 [Danio rerio] >gi|55250118|gb|AAH85558.1| Progesterone receptor membrane component 1 [Danio rerio] >gi|182889334|gb|AAI64955.1| Progesterone receptor membrane component 1 [Danio rerio]	gi|182889333|gb|BC164955.1|	182	3e-42	Danio rerio progesterone receptor membrane component 1, mRNA (cDNA clone MGC:192130 IMAGE:100060439), complete cds	sp|Q5RED0|PGRC1_PONAB	250	7e-66	Membrane-associated progesterone receptor component 1 OS=Pongo abelii GN=PGRMC1 PE=2 SV=3	--	--	--	--	--	--	--	--	--	--	GO:0007411//axon guidance	GO:0005496//steroid binding;GO:0005515//protein binding;GO:0020037//heme binding	GO:0005730//nucleolus;GO:0016021//integral to membrane;GO:0009986//cell surface;GO:0005789//endoplasmic reticulum membrane	--
CL268.Contig7_All	1133	4	53	0.1732	2.3539	3.7645	Up	1.67e-12	3.56e-11	gi|395529161|ref|XP_003766688.1|	300.1	1e-79	PREDICTED: calmodulin-like [Sarcophilus harrisii]	gi|471311403|gb|GAGT01003133.1|	559	1e-155	TSA: Anguilla japonica contig03227 transcribed RNA sequence	sp|P62155|CALM_XENLA	296	4e-80	Calmodulin OS=Xenopus laevis GN=calm1 PE=1 SV=2	SPAC3A12.14	231	2e-60	COG5126	Ca2+-binding protein (EF-Hand superfamily)	K02183	1e-79	297	smm:Smp_026560.2	calmodulin	GO:0060316//positive regulation of ryanodine-sensitive calcium-release channel activity;GO:0005513//detection of calcium ion;GO:0002027//regulation of heart rate;GO:0048011//neurotrophin TRK receptor signaling pathway;GO:0006006//glucose metabolic process;GO:0050804//regulation of synaptic transmission;GO:1901339//regulation of store-operated calcium channel activity;GO:0000082//G1/S transition o…	GO:0043548//phosphatidylinositol 3-kinase binding;GO:0050998//nitric-oxide synthase binding;GO:0017022//myosin binding;GO:0031997//N-terminal myristoylation domain binding;GO:0008179//adenylate cyclase binding;GO:0008144//drug binding;GO:0044325//ion channel binding;GO:0005246//calcium channel regulator activity;GO:0019904//protein domain specific binding;GO:0005484//SNAP receptor activity;GO:003…	GO:0030426//growth cone;GO:0005829//cytosol;GO:0005654//nucleoplasm;GO:0034704//calcium channel complex;GO:0005955//calcineurin complex;GO:0005876//spindle microtubule;GO:0005886//plasma membrane;GO:0000922//spindle pole;GO:0005739//mitochondrion;GO:0030018//Z disc;GO:0005813//centrosome;GO:0005576//extracellular region	ko04910//Insulin signaling pathway;ko04971//Gastric acid secretion;ko05152//Tuberculosis;ko04020//Calcium signaling pathway;ko05133//Pertussis;ko04740//Olfactory transduction;ko04745//Phototransduction - fly;ko05010//Alzheimer's disease;ko04744//Phototransduction;ko05031//Amphetamine addiction;ko04916//Melanogenesis;ko04912//GnRH signaling pathway;ko05034//Alcoholism;ko04970//Salivary secretion;k…
Unigene1501_All	1198	19	249	0.7781	10.4589	3.7486	Up	7.46e-54	5.95e-52	gi|62955325|ref|NP_001017674.1|	584.3	4e-165	sterol-4-alpha-carboxylate 3-dehydrogenase, decarboxylating [Danio rerio] >gi|62204675|gb|AAH93332.1| NAD(P) dependent steroid dehydrogenase-like [Danio rerio] >gi|182891368|gb|AAI64386.1| Nsdhl protein [Danio rerio]	gi|432878831|ref|XM_004073359.1|	206	2e-49	PREDICTED: Oryzias latipes sterol-4-alpha-carboxylate 3-dehydrogenase, decarboxylating-like (LOC101171010), mRNA	sp|Q9R1J0|NSDHL_MOUSE	458	1e-128	Sterol-4-alpha-carboxylate 3-dehydrogenase, decarboxylating OS=Mus musculus GN=Nsdhl PE=2 SV=1	YGL001c	205	1e-52	COG0451	Nucleoside-diphosphate-sugar epimerases	K07748	5e-166	584	dre:550369	sterol-4alpha-carboxylate 3-dehydrogenase (decarboxylating) [EC:1.1.1.170]	GO:0007224//smoothened signaling pathway;GO:0055114//oxidation-reduction process;GO:0060716//labyrinthine layer blood vessel development;GO:0001942//hair follicle development;GO:0006695//cholesterol biosynthetic process	GO:0003854//3-beta-hydroxy-delta5-steroid dehydrogenase activity;GO:0000166//nucleotide binding;GO:0047012//sterol-4-alpha-carboxylate 3-dehydrogenase (decarboxylating) activity	GO:0016021//integral to membrane;GO:0005811//lipid particle	ko00100//Steroid biosynthesis;ko01100//Metabolic pathways
Unigene46877_All	290	2	26	0.3383	4.5115	3.7372	Up	1.18e-06	1.26e-05	--	--	--	--	--	--	--	--	--	--	--	--	--	--	--	--	--	--	--	--	--	--	-	-	-	--
Unigene47230_All	349	3	39	0.4217	5.6232	3.7371	Up	1.88e-09	2.98e-08	--	--	--	--	--	--	--	--	--	--	--	--	--	--	--	--	--	--	--	--	--	--	-	-	-	--
Unigene48891_All	245	3	39	0.6007	8.0102	3.7371	Up	1.88e-09	2.98e-08	--	--	--	--	--	--	--	--	--	--	--	--	--	--	--	--	--	--	--	--	--	--	-	-	-	--
Unigene48034_All	308	2	26	0.3186	4.2478	3.7369	Up	1.18e-06	1.26e-05	--	--	--	--	--	--	--	--	--	--	--	--	--	--	--	--	--	--	--	--	--	--	-	-	-	--
CL3201.Contig2_All	2149	188	2437	4.2919	57.0641	3.7329	Up	0	0	gi|41055180|ref|NP_957379.1|	893.3	0	hydroxymethylglutaryl-CoA synthase, cytoplasmic [Danio rerio] >gi|29436942|gb|AAH49456.1| 3-hydroxy-3-methylglutaryl-Coenzyme A synthase 1 (soluble) [Danio rerio]	gi|432888925|ref|XM_004075043.1|	502	1e-138	PREDICTED: Oryzias latipes hydroxymethylglutaryl-CoA synthase, cytoplasmic-like (LOC101172510), mRNA	sp|P23228|HMCS1_CHICK	853	0	Hydroxymethylglutaryl-CoA synthase, cytoplasmic OS=Gallus gallus GN=HMGCS1 PE=1 SV=1	YML126c	432	1e-120	COG3425	3-hydroxy-3-methylglutaryl CoA synthase	K01641	0	893	dre:394060	hydroxymethylglutaryl-CoA synthase [EC:2.3.3.10]	GO:0008299//isoprenoid biosynthetic process;GO:0006695//cholesterol biosynthetic process	GO:0004421//hydroxymethylglutaryl-CoA synthase activity	GO:0005737//cytoplasm;GO:0005886//plasma membrane;GO:0005634//nucleus	ko01100//Metabolic pathways;ko03320//PPAR signaling pathway;ko00900//Terpenoid backbone biosynthesis;ko00650//Butanoate metabolism;ko00072//Synthesis and degradation of ketone bodies;ko00280//Valine, leucine and isoleucine degradation
Unigene14759_All	455	23	298	2.4799	32.9571	3.7322	Up	6.17e-64	5.7e-62	--	--	--	--	--	--	--	--	--	--	--	--	--	--	--	--	--	--	--	--	--	--	-	-	-	--
CL2799.Contig1_All	1501	6	77	0.1961	2.5814	3.7185	Up	1.81e-17	5.35e-16	--	--	--	--	--	--	--	--	--	--	--	--	--	--	--	--	--	--	--	--	--	--	-	-	-	--
Unigene5227_All	263	14	179	2.6115	34.2485	3.7131	Up	7.83e-39	4.72e-37	--	--	--	--	--	--	--	--	--	--	--	--	--	--	--	--	--	--	--	--	--	--	-	-	-	--
Unigene22295_All	1758	464	5896	12.9487	168.765	3.7041	Up	0	0	gi|359745335|gb|AEV57604.1|	785.8	0	delta-6 desaturase 1 [Muraenesox cinereus]	gi|208970874|gb|EU719615.1|	391	1e-105	Anguilla japonica fatty acid desaturase mRNA, complete cds	sp|Q9DEX7|FADS2_DANRE	705	0	Fatty acid desaturase 2 OS=Danio rerio GN=fads2 PE=2 SV=1	PA4888	62.4	2e-09	COG3239	Fatty acid desaturase	K10226	0	699	dre:140615	fatty acid desaturase 2 (delta-6 desaturase) [EC:1.14.19.-]	GO:0006633//fatty acid biosynthetic process;GO:0055114//oxidation-reduction process	GO:0016717//oxidoreductase activity, acting on paired donors, with oxidation of a pair of donors resulting in the reduction of molecular oxygen to two molecules of water;GO:0005506//iron ion binding;GO:0020037//heme binding	-	ko03320//PPAR signaling pathway;ko00592//alpha-Linolenic acid metabolism;ko01040//Biosynthesis of unsaturated fatty acids
Unigene46661_All	348	3	38	0.4229	5.4948	3.6997	Up	3.55e-09	5.47e-08	--	--	--	--	--	--	--	--	--	--	--	--	--	--	--	--	--	--	--	--	--	--	-	-	-	--
Unigene48934_All	305	3	38	0.4826	6.2694	3.6994	Up	3.55e-09	5.47e-08	--	--	--	--	--	--	--	--	--	--	--	--	--	--	--	--	--	--	--	--	--	--	-	-	-	--
Unigene27068_All	1174	72	910	3.0088	39.0047	3.6964	Up	1.93e-190	4.05e-188	gi|213512272|ref|NP_001133413.1|	225.7	3e-57	Angiopoietin-related protein 4 precursor [Salmo salar] >gi|209153908|gb|ACI33186.1| Angiopoietin-related protein 4 precursor [Salmo salar]	gi|213512271|ref|NM_001139941.1|	208	5e-50	Salmo salar Angiopoietin-related protein 4 (angl4), mRNA	sp|Q2TNK5|ANGL4_PIG	145	1e-34	Angiopoietin-related protein 4 OS=Sus scrofa GN=ANGPTL4 PE=2 SV=2	--	--	--	--	--	K08767	1e-54	214	dre:492647	angiopoietin-like 4	-	-	-	ko03320//PPAR signaling pathway
Unigene47197_All	549	5	63	0.4468	5.7745	3.692	Up	1.93e-14	4.8e-13	--	--	--	--	--	--	--	--	--	--	--	--	--	--	--	--	--	--	--	--	--	--	-	-	-	--
Unigene47428_All	508	5	63	0.4829	6.2405	3.6919	Up	1.93e-14	4.8e-13	--	--	--	--	--	--	--	--	--	--	--	--	--	--	--	--	--	--	--	--	--	--	-	-	-	--
CL3451.Contig1_All	1605	14	176	0.4279	5.518	3.6888	Up	5.2e-38	3.09e-36	gi|298257663|gb|ADI71975.1|	832.8	0	period 1 [Dicentrarchus labrax]	gi|211904098|ref|NM_001136520.1|	472	1e-129	Oryzias latipes period homolog 1 (per1), mRNA >gi|197085532|dbj|AB383146.1| Oryzias latipes Per1 mRNA for period homolog 1, complete cds	sp|Q8CHI5|PER1_RAT	580	4e-165	Period circadian protein homolog 1 OS=Rattus norvegicus GN=Per1 PE=1 SV=2	--	--	--	--	--	K02633	0	830	dre:406204	period circadian protein	GO:0007165//signal transduction;GO:0009416//response to light stimulus;GO:0006355//regulation of transcription, DNA-dependent;GO:0009266//response to temperature stimulus	GO:0004871//signal transducer activity	-	ko04710//Circadian rhythm - mammal;ko04711//Circadian rhythm - fly;ko05168//Herpes simplex infection;ko05202//Transcriptional misregulation in cancer
CL1672.Contig1_All	1254	2	25	0.0782	1.0032	3.6813	Up	2.23e-06	2.26e-05	gi|47085789|ref|NP_998232.1|	427.9	5e-118	dual specificity protein phosphatase 1 [Danio rerio] >gi|28277750|gb|AAH45494.1| Dual specificity phosphatase 1 [Danio rerio]	gi|65301344|emb|CR381700.6|	198	5e-47	Zebrafish DNA sequence from clone CH211-198F4 in linkage group 14, complete sequence	sp|Q90W58|DUS1B_XENLA	350	5e-96	Dual specificity protein phosphatase 1-B OS=Xenopus laevis GN=dusp1-b PE=2 SV=1	--	--	--	--	--	K04459	7e-119	427	dre:406340	dual specificity phosphatase [EC:3.1.3.16 3.1.3.48]	GO:0042981//regulation of apoptotic process;GO:0035335//peptidyl-tyrosine dephosphorylation;GO:0007126//meiosis;GO:0000188//inactivation of MAPK activity;GO:0006950//response to stress;GO:0001706//endoderm formation	GO:0004725//protein tyrosine phosphatase activity;GO:0017017//MAP kinase tyrosine/serine/threonine phosphatase activity	GO:0005654//nucleoplasm	ko04726//Serotonergic synapse;ko05202//Transcriptional misregulation in cancer;ko04010//MAPK signaling pathway
Unigene48887_All	235	2	25	0.4175	5.3532	3.6806	Up	2.23e-06	2.26e-05	--	--	--	--	--	--	--	--	--	--	--	--	--	--	--	--	--	--	--	--	--	--	-	-	-	--
Unigene49371_All	309	2	25	0.3175	4.0712	3.6806	Up	2.23e-06	2.26e-05	gi|326668908|ref|XP_003198892.1|	187.6	1e-46	PREDICTED: NFX1-type zinc finger-containing protein 1-like [Danio rerio]	gi|354480650|ref|XM_003502470.1|	99.6	7e-18	PREDICTED: Cricetulus griseus zinc finger, NFX1-type containing 1 (Znfx1), mRNA	sp|Q8R151|ZNFX1_MOUSE	175	2e-44	NFX1-type zinc finger-containing protein 1 OS=Mus musculus GN=Znfx1 PE=2 SV=3	--	--	--	--	--	--	--	--	--	--	-	GO:0046872//metal ion binding	-	--
Unigene47457_All	410	2	25	0.2393	3.0683	3.6805	Up	2.23e-06	2.26e-05	--	--	--	--	--	--	--	--	--	--	--	--	--	--	--	--	--	--	--	--	--	--	-	-	-	--
Unigene45774_All	364	2	25	0.2696	3.4561	3.6803	Up	2.23e-06	2.26e-05	--	--	--	--	--	--	--	--	--	--	--	--	--	--	--	--	--	--	--	--	--	--	-	-	-	--
Unigene47518_All	720	17	210	1.1584	14.6768	3.6633	Up	7.81e-45	5.31e-43	gi|326677161|ref|XP_690745.3|	176.8	8e-43	PREDICTED: sodium/bile acid cotransporter [Danio rerio]	--	--	--	--	sp|Q14973|NTCP_HUMAN	164	2e-40	Sodium/bile acid cotransporter OS=Homo sapiens GN=SLC10A1 PE=2 SV=1	--	--	--	--	--	K14341	1e-43	176	dre:562260	solute carrier family 10 (sodium/bile acid cotransporter), member 1	GO:0015721//bile acid and bile salt transport;GO:0008206//bile acid metabolic process	-	GO:0005887//integral to plasma membrane	ko04976//Bile secretion
Unigene30397_All	832	28	345	1.6511	20.866	3.6597	Up	1.24e-72	1.26e-70	gi|185132953|ref|NP_001117721.1|	196.1	1e-48	glucokinase [Oncorhynchus mykiss] >gi|7662683|gb|AAC33586.2| glucokinase [Oncorhynchus mykiss]	gi|185132952|ref|NM_001124249.1|	167	1e-37	Oncorhynchus mykiss glucokinase (gk), mRNA >gi|7662682|gb|AF053331.2|AF053331 Oncorhynchus mykiss glucokinase (GK) mRNA, complete cds	sp|P35557|HXK4_HUMAN	174	2e-43	Glucokinase OS=Homo sapiens GN=GCK PE=1 SV=1	SPAC24H6.04	63.5	4e-10	COG5026	Hexokinase	K12407	4e-47	188	dre:751668	glucokinase [EC:2.7.1.2]	-	-	-	ko01100//Metabolic pathways;ko04910//Insulin signaling pathway;ko00010//Glycolysis / Gluconeogenesis;ko00500//Starch and sucrose metabolism;ko00052//Galactose metabolism;ko00524//Butirosin and neomycin biosynthesis;ko04930//Type II diabetes mellitus;ko00520//Amino sugar and nucleotide sugar metabolism;ko04950//Maturity onset diabetes of the young
Unigene47445_All	305	4	49	0.6434	8.0843	3.6513	Up	2.11e-11	4.09e-10	--	--	--	--	--	--	--	--	--	--	--	--	--	--	--	--	--	--	--	--	--	--	-	-	-	--
Unigene47302_All	906	7	84	0.379	4.6655	3.6218	Up	1.42e-18	4.41e-17	gi|326680500|ref|XP_003201532.1|	325.9	1e-87	PREDICTED: hypothetical protein LOC335285 [Danio rerio]	--	--	--	--	--	--	--	--	--	--	--	--	--	--	--	--	--	--	-	-	-	--
Unigene47141_All	280	2	24	0.3504	4.3132	3.6217	Up	4.2e-06	4.03e-05	gi|350538591|ref|NP_001232028.1|	81.6	1e-14	interleukin-10 precursor [Oncorhynchus mykiss] >gi|47678893|dbj|BAD20648.1| interleukin-10 [Oncorhynchus mykiss]	--	--	--	--	sp|Q6A2H4|IL10_CHICK	48.1	4e-06	Interleukin-10 OS=Gallus gallus GN=IL10 PE=2 SV=2	--	--	--	--	--	K05443	3e-11	67	dre:553957	interleukin 10	GO:0006955//immune response;GO:0042221//response to chemical stimulus	GO:0005125//cytokine activity	GO:0005576//extracellular region	ko05330//Allograft rejection;ko05320//Autoimmune thyroid disease;ko05322//Systemic lupus erythematosus;ko05310//Asthma;ko04672//Intestinal immune network for IgA production;ko05140//Leishmaniasis;ko05150//Staphylococcus aureus infection;ko05143//African trypanosomiasis;ko05152//Tuberculosis;ko05133//Pertussis;ko05146//Amoebiasis;ko05169//Epstein-Barr virus infection;ko05142//Chagas disease (Ameri…
Unigene45977_All	572	3	36	0.2573	3.167	3.6216	Up	1.26e-08	1.81e-07	--	--	--	--	--	--	--	--	--	--	--	--	--	--	--	--	--	--	--	--	--	--	-	-	-	--
Unigene49089_All	250	2	24	0.3925	4.8308	3.6215	Up	4.2e-06	4.03e-05	gi|348545529|ref|XP_003460232.1|	93.6	3e-18	PREDICTED: interferon-induced very large GTPase 1-like [Oreochromis niloticus]	--	--	--	--	--	--	--	--	--	--	--	--	--	--	--	--	--	--	-	-	-	--
CL3076.Contig1_All	738	6	72	0.3989	4.9093	3.6214	Up	4.24e-16	1.17e-14	--	--	--	--	gi|45581139|emb|BX247873.15|	61.9	4e-06	Zebrafish DNA sequence from clone CH211-198O12 in linkage group 8, complete sequence	--	--	--	--	--	--	--	--	--	--	--	--	--	--	-	-	-	--
CL777.Contig1_All	325	3	36	0.4529	5.574	3.6214	Up	1.26e-08	1.81e-07	gi|11139494|gb|AAG31728.1|	125.9	5e-28	immunoglobulin light chain [Danio rerio]	gi|45269066|gb|AY549453.1|	60	7e-06	Epinephelus coioides isolate L-I immunoglobulin light chain variable region mRNA, complete cds	sp|P06314|KV404_HUMAN	78.6	3e-15	Ig kappa chain V-IV region B17 OS=Homo sapiens PE=2 SV=1	--	--	--	--	--	K06554	5e-10	63.2	cfa:607364	immunoglobulin lambda-like polypeptide 1	-	-	-	ko05340//Primary immunodeficiency
CL2981.Contig1_All	1979	3	36	0.0744	0.9154	3.621	Up	1.26e-08	1.81e-07	gi|209743752|sp|Q5GIT4.2|VGFR2_DANRE	427.2	1e-117	RecName: Full=Vascular endothelial growth factor receptor 2; Short=VEGFR-2; AltName: Full=Fetal liver kinase 1b; Short=FLK-1b; AltName: Full=Kinase insert domain receptor; AltName: Full=Kinase insert domain receptor-B; AltName: Full=Protein-tyrosine kinase receptor flk-1b; AltName: Full=Vascular endothelial growth factor receptor 2 homolog B; Short=VEGFR-2 homolog B; Flags: Precursor	gi|348504517|ref|XM_003439760.1|	238	9e-59	PREDICTED: Oreochromis niloticus vascular endothelial growth factor receptor 2-like (LOC100692052), mRNA	sp|Q5GIT4|VGFR2_DANRE	427	6e-119	Vascular endothelial growth factor receptor 2 OS=Danio rerio GN=kdr PE=1 SV=2	--	--	--	--	--	K05098	2e-117	424	dre:554230	kinase insert domain protein receptor [EC:2.7.10.1]	GO:0007169//transmembrane receptor protein tyrosine kinase signaling pathway;GO:0048513//organ development;GO:0030154//cell differentiation;GO:0048522//positive regulation of cellular process;GO:0065008;GO:0001525//angiogenesis;GO:0035556//intracellular signal transduction;GO:0040011//locomotion;GO:0048584;GO:0006468//protein phosphorylation	GO:0004714//transmembrane receptor protein tyrosine kinase activity;GO:0000166//nucleotide binding;GO:0005515//protein binding	GO:0044459//plasma membrane part;GO:0016021//integral to membrane	ko04370//VEGF signaling pathway;ko04144//Endocytosis;ko04060//Cytokine-cytokine receptor interaction;ko04510//Focal adhesion
CL951.Contig1_All	2370	18	215	0.3726	4.5649	3.6149	Up	2.22e-45	1.52e-43	gi|56693363|ref|NP_001008645.1|	977.2	0	24-dehydrocholesterol reductase [Danio rerio] >gi|56269291|gb|AAH86711.1| 24-dehydrocholesterol reductase [Danio rerio] >gi|182890050|gb|AAI65211.1| Dhcr24 protein [Danio rerio]	gi|182890049|gb|BC165211.1|	591	1e-165	Danio rerio 24-dehydrocholesterol reductase, mRNA (cDNA clone MGC:193073 IMAGE:100060696), complete cds	sp|Q8VCH6|DHC24_MOUSE	884	0	Delta(24)-sterol reductase OS=Mus musculus GN=Dhcr24 PE=2 SV=1	Cgl0556	127	1e-28	COG0277	FAD/FMN-containing dehydrogenases	K09828	0	977	dre:494102	delta24-sterol reductase [EC:1.3.1.72]	GO:0007265//Ras protein signal transduction;GO:0031639//plasminogen activation;GO:0043066//negative regulation of apoptotic process;GO:0016044//cellular membrane organization;GO:0008285//negative regulation of cell proliferation;GO:0007050//cell cycle arrest;GO:0006695//cholesterol biosynthetic process;GO:0043154//negative regulation of cysteine-type endopeptidase activity involved in apoptotic p…	GO:0050660//flavin adenine dinucleotide binding;GO:0050614//delta24-sterol reductase activity;GO:0008762//UDP-N-acetylmuramate dehydrogenase activity;GO:0042605//peptide antigen binding;GO:0019899//enzyme binding	GO:0000139//Golgi membrane;GO:0016021//integral to membrane;GO:0005789//endoplasmic reticulum membrane;GO:0005829//cytosol;GO:0005856//cytoskeleton;GO:0005634//nucleus	ko00100//Steroid biosynthesis;ko01100//Metabolic pathways
CL1426.Contig1_All	916	4	47	0.2142	2.5819	3.5914	Up	7.43e-11	1.38e-09	gi|47225459|emb|CAG11942.1|	55.8	3e-06	unnamed protein product [Tetraodon nigroviridis]	--	--	--	--	--	--	--	--	--	--	--	--	--	--	--	--	--	--	-	-	-	--
Unigene47409_All	427	4	47	0.4596	5.5388	3.5911	Up	7.43e-11	1.38e-09	--	--	--	--	--	--	--	--	--	--	--	--	--	--	--	--	--	--	--	--	--	--	-	-	-	--
Unigene45417_All	465	10	117	1.055	12.6613	3.5851	Up	3.65e-25	1.52e-23	gi|308482644|ref|XP_003103525.1|	60.8	2e-08	CRE-CLEC-199 protein [Caenorhabditis remanei] >gi|308259946|gb|EFP03899.1| CRE-CLEC-199 protein [Caenorhabditis remanei]	--	--	--	--	sp|Q05049|MUC1_XENLA	107	8e-24	Integumentary mucin C.1 (Fragment) OS=Xenopus laevis PE=2 SV=1	YPO2725	75.9	3e-14	COG3501	Uncharacterized protein conserved in bacteria	K10955	1e-24	112	acs:100563509	intestinal mucin-2	-	-	-	ko05146//Amoebiasis;ko05110//Vibrio cholerae infection
CL721.Contig3_All	652	3	35	0.2257	2.7012	3.5811	Up	2.36e-08	3.28e-07	--	--	--	--	gi|374428414|emb|FQ310506.3|	85.7	2e-13	Dicentrarchus labrax chromosome sequence corresponding to linkage group 1, top part, complete sequence	--	--	--	--	--	--	--	--	--	--	--	--	--	--	-	-	-	--
CL2023.Contig2_All	424	3	35	0.3471	4.1538	3.581	Up	2.36e-08	3.28e-07	gi|348544967|ref|XP_003459952.1|	52.4	7e-06	PREDICTED: protocadherin Fat 4-like [Oreochromis niloticus]	--	--	--	--	sp|Q9Y5E2|PCDB7_HUMAN	78.2	5e-15	Protocadherin beta-7 OS=Homo sapiens GN=PCDHB7 PE=2 SV=1	--	--	--	--	--	K04601	1e-12	72	nve:NEMVE_v1g84228	cadherin EGF LAG seven-pass G-type receptor 2 (flamingo)	-	-	-	--
CL1403.Contig3_All	3186	6	70	0.0924	1.1056	3.5808	Up	1.49e-15	3.97e-14	gi|426332845|ref|XP_004028003.1|	509.6	4e-142	PREDICTED: protein transport protein Sec16B [Gorilla gorilla gorilla]	gi|348513534|ref|XM_003444249.1|	101	2e-17	PREDICTED: Oreochromis niloticus protein transport protein Sec16B-like (LOC100707983), mRNA	sp|Q96JE7|SC16B_HUMAN	503	1e-141	Protein transport protein Sec16B OS=Homo sapiens GN=SEC16B PE=1 SV=2	--	--	--	--	--	K05628	3e-11	72	ptr:457909	arginine-glutamic acid dipeptide (RE) repeats	GO:0006810//transport;GO:0006996//organelle organization;GO:0051641//cellular localization;GO:0008104//protein localization	-	GO:0043231//intracellular membrane-bounded organelle	--
Unigene47521_All	819	14	161	0.8386	9.892	3.5602	Up	6.34e-34	3.43e-32	gi|51556245|ref|NP_991292.1|	258.8	2e-67	nuclear receptor subfamily 1 group D member 1 [Danio rerio] >gi|37362256|gb|AAQ91256.1| nuclear receptor subfamily 1, group D, member 1 [Danio rerio]	gi|348509889|ref|XM_003442431.1|	125	4e-25	PREDICTED: Oreochromis niloticus nuclear receptor subfamily 1 group D member 1-like (LOC100710301), mRNA	sp|P20393|NR1D1_HUMAN	166	6e-41	Nuclear receptor subfamily 1 group D member 1 OS=Homo sapiens GN=NR1D1 PE=1 SV=1	mlr3017_1	53.1	5e-07	COG0737	5'-nucleotidase/2',3'-cyclic phosphodiesterase and related esterases	K03728	3e-68	258	dre:494487	nuclear receptor subfamily 1 group D member 1	GO:0006367//transcription initiation from RNA polymerase II promoter;GO:0000122//negative regulation of transcription from RNA polymerase II promoter;GO:0034144//negative regulation of toll-like receptor 4 signaling pathway;GO:2000189//positive regulation of cholesterol homeostasis;GO:0043401//steroid hormone mediated signaling pathway;GO:0030522//intracellular receptor mediated signaling pathway…	GO:0003714//transcription corepressor activity;GO:0008270//zinc ion binding;GO:0003707//steroid hormone receptor activity;GO:0044212//transcription regulatory region DNA binding;GO:0043565//sequence-specific DNA binding;GO:0001078//RNA polymerase II core promoter proximal region sequence-specific DNA binding transcription factor activity involved in negative regulation of transcription;GO:0004887…	GO:0005654//nucleoplasm;GO:0000790//nuclear chromatin	ko04710//Circadian rhythm - mammal
Unigene47971_All	508	4	46	0.3863	4.5566	3.5602	Up	1.39e-10	2.51e-09	gi|125821001|ref|XP_692132.2|	292.4	5e-78	PREDICTED: hypothetical protein LOC563681 [Danio rerio]	--	--	--	--	sp|Q54CX4|Y5521_DICDI	50.8	1e-06	Uncharacterized protein DDB_G0292642 OS=Dictyostelium discoideum GN=DDB_G0292642 PE=4 SV=2	--	--	--	--	--	K11975	1e-06	52.8	nve:NEMVE_v1g237220	E3 ubiquitin-protein ligase RNF144 [EC:6.3.2.19]	-	GO:0016874//ligase activity	-	--
Unigene49596_All	871	4	46	0.2253	2.6576	3.5602	Up	1.39e-10	2.51e-09	gi|326672223|ref|XP_694336.5|	404.1	4e-111	PREDICTED: angiotensin-converting enzyme [Danio rerio]	gi|449490825|ref|XM_002191551.2|	325	2e-85	PREDICTED: Taeniopygia guttata angiotensin I converting enzyme (peptidyl-dipeptidase A) 1 (ACE), mRNA	sp|Q10751|ACE_CHICK	488	7e-138	Angiotensin-converting enzyme (Fragment) OS=Gallus gallus GN=ACE PE=2 SV=1	--	--	--	--	--	K01283	2e-149	528	dre:565980	peptidyl-dipeptidase A [EC:3.4.15.1]	GO:0002005//angiotensin catabolic process in blood;GO:0043171//peptide catabolic process;GO:0001822//kidney development;GO:0042312//regulation of vasodilation;GO:0060218//hematopoietic stem cell differentiation;GO:0050482//arachidonic acid secretion;GO:0014910//regulation of smooth muscle cell migration;GO:0019229//regulation of vasoconstriction;GO:0006508//proteolysis;GO:0002019//regulation of r…	GO:0004175//endopeptidase activity;GO:0008270//zinc ion binding;GO:0008144//drug binding;GO:0031404//chloride ion binding;GO:0008241//peptidyl-dipeptidase activity;GO:0031711//bradykinin receptor binding;GO:0004180//carboxypeptidase activity;GO:0003779//actin binding;GO:0008237//metallopeptidase activity	GO:0005615//extracellular space;GO:0016021//integral to membrane;GO:0009897//external side of plasma membrane;GO:0005768//endosome	ko05142//Chagas disease (American trypanosomiasis);ko04614//Renin-angiotensin system;ko05410//Hypertrophic cardiomyopathy (HCM)
Unigene49570_All	322	2	23	0.3047	3.5943	3.5602	Up	7.9e-06	7.16e-05	gi|254839961|gb|ACT83527.1|	81.6	1e-14	kit a [Carassius auratus]	--	--	--	--	sp|Q8JFR5|KITA_DANRE	75.1	3e-14	Mast/stem cell growth factor receptor kita OS=Danio rerio GN=kita PE=2 SV=2	--	--	--	--	--	K05091	1e-13	75.1	dre:30256	proto-oncogene tyrosine-protein kinase Kit [EC:2.7.10.1]	GO:0030318//melanocyte differentiation	GO:0004672//protein kinase activity	GO:0016020//membrane	ko04916//Melanogenesis;ko04640//Hematopoietic cell lineage;ko04144//Endocytosis;ko05200//Pathways in cancer;ko05221//Acute myeloid leukemia;ko04060//Cytokine-cytokine receptor interaction
Unigene46855_All	301	2	23	0.326	3.8451	3.5601	Up	7.9e-06	7.17e-05	--	--	--	--	--	--	--	--	--	--	--	--	--	--	--	--	--	--	--	--	--	--	-	-	-	--
Unigene47060_All	204	2	23	0.481	5.6734	3.5601	Up	7.9e-06	7.16e-05	--	--	--	--	--	--	--	--	--	--	--	--	--	--	--	--	--	--	--	--	--	--	-	-	-	--
Unigene47654_All	306	2	23	0.3207	3.7823	3.56	Up	7.9e-06	7.16e-05	gi|403299620|ref|XP_003940578.1|	79.7	4e-14	PREDICTED: arrestin domain-containing protein 4 [Saimiri boliviensis boliviensis]	--	--	--	--	sp|Q8NCT1|ARRD4_HUMAN	77.8	5e-15	Arrestin domain-containing protein 4 OS=Homo sapiens GN=ARRDC4 PE=2 SV=3	--	--	--	--	--	--	--	--	--	--	-	-	-	--
CL1403.Contig2_All	942	3	34	0.1562	1.8162	3.5395	Up	4.43e-08	5.91e-07	gi|348530084|ref|XP_003452541.1|	58.2	7e-07	PREDICTED: hypothetical protein LOC100710337 [Oreochromis niloticus]	--	--	--	--	--	--	--	--	--	--	--	--	--	--	--	--	--	--	-	-	-	--
CL2145.Contig1_All	566	3	34	0.26	3.0228	3.5393	Up	4.43e-08	5.91e-07	gi|410903446|ref|XP_003965204.1|	109.4	9e-23	PREDICTED: protein phosphatase 1 regulatory subunit 3B-like [Takifugu rubripes]	gi|112419947|gb|BT026764.1|	77.8	5e-11	Gasterosteus aculeatus clone CFW32-C09 mRNA sequence	sp|Q803M0|PPR3B_DANRE	104	1e-22	Protein phosphatase 1 regulatory subunit 3B OS=Danio rerio GN=ppp1r3b PE=2 SV=1	--	--	--	--	--	K07189	4e-22	104	dre:327285	protein phosphatase 1, regulatory (inhibitor) subunit 3	-	-	-	ko04910//Insulin signaling pathway
Unigene47335_All	277	3	34	0.5313	6.1765	3.5392	Up	4.43e-08	5.91e-07	gi|261331295|emb|CBH14285.1|	54.3	2e-06	T. brucei spp.-specific protein [Trypanosoma brucei gambiense DAL972]	gi|193783497|emb|CU693452.5|	67.9	2e-08	Zebrafish DNA sequence from clone CH1073-443F24 in linkage group 2, complete sequence	sp|Q6ZRP5|YD019_HUMAN	48.1	4e-06	Putative uncharacterized protein FLJ46204 OS=Homo sapiens PE=5 SV=2	--	--	--	--	--	--	--	--	--	--	GO:0008152//metabolic process	GO:0016787//hydrolase activity	-	--
Unigene47396_All	332	3	34	0.4433	5.1533	3.5391	Up	4.43e-08	5.91e-07	gi|47220840|emb|CAG00047.1|	102.4	6e-21	unnamed protein product [Tetraodon nigroviridis]	--	--	--	--	sp|Q5T1R4|ZEP3_HUMAN	73.2	1e-13	Transcription factor HIVEP3 OS=Homo sapiens GN=HIVEP3 PE=2 SV=1	--	--	--	--	--	K09239	7e-19	92.4	dre:568037	human immunodeficiency virus type I enhancer-binding protein	-	-	-	--
Unigene48525_All	601	3	34	0.2449	2.8467	3.539	Up	4.43e-08	5.91e-07	gi|190339576|gb|AAI62870.1|	72.8	1e-11	Fgf19 protein [Danio rerio]	--	--	--	--	--	--	--	--	--	--	--	--	--	K04358	1e-11	69.7	dre:368245	fibroblast growth factor	GO:0048665//neuron fate specification;GO:0007420//brain development;GO:0050769//positive regulation of neurogenesis;GO:0048709//oligodendrocyte differentiation;GO:0008284//positive regulation of cell proliferation;GO:0060041//retina development in camera-type eye;GO:0031290//retinal ganglion cell axon guidance;GO:0002088//lens development in camera-type eye	-	-	ko04010//MAPK signaling pathway;ko05200//Pathways in cancer;ko05218//Melanoma;ko04810//Regulation of actin cytoskeleton
Unigene47551_All	1004	13	147	0.6352	7.3676	3.5359	Up	6.35e-31	3.17e-29	--	--	--	--	gi|12583762|gb|AC037198.7|AC037198	61.9	6e-06	Homo sapiens chromosome 15 clone CTD-2033D15 map 15q14, complete sequence	--	--	--	--	--	--	--	--	--	--	--	--	--	--	-	-	-	--
CL3537.Contig1_All	2045	140	1578	3.3586	38.8291	3.5312	Up	0	0	gi|113680763|ref|NP_001038677.1|	395.2	7e-108	uncharacterized protein LOC571127 precursor [Danio rerio]	gi|141795632|gb|BC139623.1|	75.8	8e-10	Danio rerio si:ch211-262h13.5, mRNA (cDNA clone MGC:162764 IMAGE:7921509), complete cds	sp|Q9QXC1|FETUB_MOUSE	141	6e-33	Fetuin-B OS=Mus musculus GN=Fetub PE=1 SV=1	--	--	--	--	--	K03898	3e-10	67.8	gga:424957	kininogen	-	-	-	ko04610//Complement and coagulation cascades
Unigene48864_All	216	4	45	0.9085	10.4834	3.5285	Up	2.6e-10	4.56e-09	--	--	--	--	--	--	--	--	--	--	--	--	--	--	--	--	--	--	--	--	--	--	-	-	-	--
CL4777.Contig1_All	718	18	201	1.2299	14.0869	3.5177	Up	1.38e-41	8.71e-40	--	--	--	--	--	--	--	--	--	--	--	--	--	--	--	--	--	--	--	--	--	--	-	-	-	--
Unigene47430_All	518	6	67	0.5683	6.5086	3.5176	Up	9.69e-15	2.45e-13	gi|63102362|gb|AAH95127.1|	205.3	1e-51	Nr1d1 protein, partial [Danio rerio]	gi|31322530|gb|AY225380.1|	113	9e-22	Arvicanthis ansorgei rev-erb alpha mRNA, partial cds	sp|Q3UV55|NR1D1_MOUSE	112	3e-25	Nuclear receptor subfamily 1 group D member 1 OS=Mus musculus GN=Nr1d1 PE=1 SV=1	--	--	--	--	--	K03728	6e-44	176	dre:494487	nuclear receptor subfamily 1 group D member 1	GO:0006355//regulation of transcription, DNA-dependent	GO:0043565//sequence-specific DNA binding;GO:0001078//RNA polymerase II core promoter proximal region sequence-specific DNA binding transcription factor activity involved in negative regulation of transcription	GO:0005634//nucleus	ko04710//Circadian rhythm - mammal
Unigene46549_All	1326	19	212	0.703	8.0452	3.5165	Up	9.01e-44	6.01e-42	gi|300941062|ref|NP_001180254.1|	667.9	0	F-box only protein 25 [Oncorhynchus mykiss] >gi|300244971|gb|ADJ94079.1| F-box protein 25 [Oncorhynchus mykiss]	gi|300941061|ref|NM_001193325.1|	539	1e-149	Oncorhynchus mykiss F-box protein 25 (fbxo25), mRNA >gi|300244970|gb|HM189692.1| Oncorhynchus mykiss F-box protein 25 (FBXO25) mRNA, complete cds	sp|Q641X7|FBX25_RAT	581	1e-165	F-box only protein 25 OS=Rattus norvegicus GN=Fbxo25 PE=2 SV=1	--	--	--	--	--	K10305	0	666	dre:403037	F-box protein 25/32	-	-	-	--
CL607.Contig2_All	670	2	22	0.1464	1.6523	3.4965	Up	1.48e-05	0.000127	gi|348530076|ref|XP_003452537.1|	53.5	9e-06	PREDICTED: cell cycle progression protein 1-like [Oreochromis niloticus]	--	--	--	--	sp|Q55AX2|DOT1L_DICDI	87.4	2e-17	Histone-lysine N-methyltransferase, H3 lysine-79 specific OS=Dictyostelium discoideum GN=dotA PE=2 SV=2	PM0926	72	8e-13	COG4531	ABC-type Zn2+ transport system, periplasmic component/surface adhesin	K10624	1e-16	87	aga:AgaP_AGAP011217	E3 ubiquitin-protein ligase RBBP6 [EC:6.3.2.19]	-	-	-	--
Unigene49090_All	391	2	22	0.2509	2.8313	3.4963	Up	1.48e-05	0.000127	gi|410911054|ref|XP_003969005.1|	212.2	5e-54	PREDICTED: 3-oxo-5-alpha-steroid 4-dehydrogenase 1-like [Takifugu rubripes]	gi|182888953|gb|BC164429.1|	77.8	4e-11	Danio rerio steroid-5-alpha-reductase, alpha polypeptide 1 (3-oxo-5 alpha-steroid delta 4-dehydrogenase alpha 1), mRNA (cDNA clone MGC:191604 IMAGE:100059913), complete cds	sp|P24008|S5A1_RAT	132	1e-31	3-oxo-5-alpha-steroid 4-dehydrogenase 1 OS=Rattus norvegicus GN=Srd5a1 PE=1 SV=2	--	--	--	--	--	K12343	5e-54	209	dre:767715	3-oxo-5-alpha-steroid 4-dehydrogenase 1 [EC:1.3.99.5]	GO:0008202//steroid metabolic process;GO:0055114//oxidation-reduction process	GO:0003865//3-oxo-5-alpha-steroid 4-dehydrogenase activity	GO:0016021//integral to membrane;GO:0005737//cytoplasm	ko00140//Steroid hormone biosynthesis
CL2767.Contig1_All	617	2	22	0.159	1.7942	3.4962	Up	1.48e-05	0.000127	--	--	--	--	--	--	--	--	--	--	--	--	--	--	--	--	--	--	--	--	--	--	-	-	-	--
CL333.Contig1_All	384	2	22	0.2555	2.8829	3.4961	Up	1.48e-05	0.000127	--	--	--	--	--	--	--	--	--	--	--	--	--	--	--	--	--	--	--	--	--	--	-	-	-	--
Unigene45984_All	230	2	22	0.4266	4.8133	3.4961	Up	1.48e-05	0.000127	--	--	--	--	--	--	--	--	--	--	--	--	--	--	--	--	--	--	--	--	--	--	-	-	-	--
Unigene47102_All	263	2	22	0.3731	4.2093	3.4959	Up	1.48e-05	0.000127	--	--	--	--	--	--	--	--	--	--	--	--	--	--	--	--	--	--	--	--	--	--	-	-	-	--
Unigene47117_All	249	2	22	0.3941	4.446	3.4959	Up	1.48e-05	0.000127	gi|52219040|ref|NP_001004597.1|	80.5	2e-14	disrupted in renal carcinoma 2 [Danio rerio] >gi|51858484|gb|AAH81589.1| Disrupted in renal carcinoma 2 [Danio rerio]	gi|410897424|ref|XM_003962150.1|	89.7	6e-15	PREDICTED: Takifugu rubripes disrupted in renal carcinoma protein 2 homolog (LOC101069191), mRNA	sp|Q501I9|DIRC2_XENTR	70.1	1e-12	Disrupted in renal carcinoma protein 2 homolog OS=Xenopus tropicalis GN=dirc2 PE=2 SV=1	--	--	--	--	--	K15381	3e-15	80.5	dre:447858	MFS transporter, FLVCR family, disrupted in renal carcinoma protein 2	GO:0055085//transmembrane transport	-	GO:0016021//integral to membrane;GO:0005765//lysosomal membrane	--
Unigene129_All	1355	127	1388	4.5982	51.5459	3.4867	Up	1.22e-275	3.37e-273	gi|348508607|ref|XP_003441845.1|	576.6	1e-162	PREDICTED: acyl-CoA desaturase-like [Oreochromis niloticus]	gi|387862019|gb|JQ663624.1|	480	1e-132	Sebastiscus marmoratus stearoyl-coenzyme A desaturase mRNA, partial cds	sp|Q92038|ACOD_CYPCA	546	5e-155	Acyl-CoA desaturase OS=Cyprinus carpio PE=2 SV=2	SPCC1281.06c_1	202	1e-51	COG1398	Fatty-acid desaturase	K00507	2e-142	506	dre:386661	stearoyl-CoA desaturase (delta-9 desaturase) [EC:1.14.19.1]	GO:0006633//fatty acid biosynthetic process;GO:0055114//oxidation-reduction process	GO:0004768//stearoyl-CoA 9-desaturase activity;GO:0005506//iron ion binding	GO:0016021//integral to membrane;GO:0005783//endoplasmic reticulum	ko03320//PPAR signaling pathway;ko01040//Biosynthesis of unsaturated fatty acids
CL3408.Contig2_All	2357	55	600	1.1448	12.8096	3.4841	Up	4.46e-120	6.54e-118	gi|326675483|ref|XP_696616.5|	77.8	3e-12	PREDICTED: hypothetical protein LOC568208 [Danio rerio]	gi|326675482|ref|XM_691524.5|	79.8	6e-11	PREDICTED: Danio rerio tetratricopeptide repeat domain 6 (ttc6), mRNA	sp|Q86TZ1|TTC6_HUMAN	405	2e-112	Tetratricopeptide repeat protein 6 OS=Homo sapiens GN=TTC6 PE=2 SV=1	all0889	191	5e-48	COG0457	FOG: TPR repeat	K09667	2e-23	112	cbr:CBG16605	polypeptide N-acetylglucosaminyltransferase [EC:2.4.1.-]	-	-	-	ko00514//Other types of O-glycan biosynthesis
CL4512.Contig2_All	1166	6	65	0.2525	2.8052	3.4737	Up	3.36e-14	8.17e-13	gi|432880269|ref|XP_004073634.1|	293.5	1e-77	PREDICTED: integral membrane protein 2A-like [Oryzias latipes]	gi|471313987|gb|GAGT01000549.1|	250	1e-62	TSA: Anguilla japonica contig00581 transcribed RNA sequence	sp|Q61500|ITM2A_MOUSE	187	4e-47	Integral membrane protein 2A OS=Mus musculus GN=Itm2a PE=2 SV=2	--	--	--	--	--	K10955	2e-06	54.3	tgu:100220116	intestinal mucin-2	-	-	-	ko05146//Amoebiasis;ko05110//Vibrio cholerae infection
CL1562.Contig1_All	744	6	64	0.3956	4.3286	3.4518	Up	6.25e-14	1.49e-12	gi|47085929|ref|NP_998323.1|	320.5	5e-86	tropomyosin alpha-4 chain isoform 2 [Danio rerio] >gi|31418775|gb|AAH53144.1| Tropomyosin 4 [Danio rerio]	gi|348504689|ref|XM_003439846.1|	402	1e-109	PREDICTED: Oreochromis niloticus tropomyosin alpha-4 chain-like, transcript variant 3 (LOC100690441), mRNA	sp|P09495|TPM4_RAT	305	5e-83	Tropomyosin alpha-4 chain OS=Rattus norvegicus GN=Tpm4 PE=1 SV=3	aq_629	68.6	1e-11	COG1196	Chromosome segregation ATPases	K10375	1e-84	313	xla:379469	tropomyosin 4	GO:0006979//response to oxidative stress;GO:0030049//muscle filament sliding;GO:0055003//cardiac myofibril assembly;GO:0060048//cardiac muscle contraction	GO:0008307//structural constituent of muscle;GO:0005509//calcium ion binding;GO:0003779//actin binding	GO:0005829//cytosol;GO:0030863//cortical cytoskeleton;GO:0002102//podosome;GO:0001725//stress fiber;GO:0005862//muscle thin filament tropomyosin;GO:0031941//filamentous actin	ko05414//Dilated cardiomyopathy;ko04260//Cardiac muscle contraction;ko05410//Hypertrophic cardiomyopathy (HCM)
Unigene48739_All	619	3	32	0.2378	2.6014	3.4515	Up	1.55e-07	1.92e-06	gi|325296921|ref|NP_001019609.2|	143.3	7e-33	elongation of very long chain fatty acids protein 4-like [Danio rerio] >gi|325296923|ref|NP_001191453.1| elongation of very long chain fatty acids protein 4-like [Danio rerio]	--	--	--	--	sp|Q9EQC4|ELOV4_MOUSE	82.4	7e-16	Elongation of very long chain fatty acids protein 4 OS=Mus musculus GN=Elovl4 PE=1 SV=2	--	--	--	--	--	K10249	1e-33	143	dre:554145	elongation of very long chain fatty acids protein 4	-	-	GO:0016021//integral to membrane	ko00062//Fatty acid elongation
Unigene819_All	1053	77	820	3.5875	39.1859	3.4493	Up	4.69e-162	8.77e-160	gi|60649528|gb|AAH90422.1|	485.7	1e-135	Si:rp71-39b20.7 protein [Danio rerio]	gi|371940898|ref|NM_001256203.1|	131	8e-27	Danio rerio angiopoietin-like 4 (angptl4), mRNA	sp|Q9R182|ANGL3_MOUSE	218	2e-56	Angiopoietin-related protein 3 OS=Mus musculus GN=Angptl3 PE=2 SV=1	--	--	--	--	--	K08767	3e-136	485	dre:492647	angiopoietin-like 4	GO:0044763;GO:0048844//artery morphogenesis;GO:0048518;GO:0044255//cellular lipid metabolic process;GO:0010519//negative regulation of phospholipase activity;GO:0055091//phospholipid homeostasis;GO:0044281//small molecule metabolic process;GO:0070328//triglyceride homeostasis;GO:0042632//cholesterol homeostasis	GO:0005488//binding;GO:0004857//enzyme inhibitor activity	-	ko03320//PPAR signaling pathway
CL5041.Contig2_All	1973	82	873	2.039	22.2654	3.4489	Up	2.13e-172	4.16e-170	gi|410905875|ref|XP_003966417.1|	514.6	7e-144	PREDICTED: calumenin-B-like [Takifugu rubripes]	gi|112420034|gb|BT026851.1|	281	6e-72	Gasterosteus aculeatus clone CFW69-G05 mRNA sequence	sp|Q3T0K1|CALU_BOVIN	387	5e-107	Calumenin OS=Bos taurus GN=CALU PE=2 SV=1	--	--	--	--	--	K13125	3e-54	213	dre:492793	nitric oxide synthase-interacting protein	GO:0014012//peripheral nervous system axon regeneration;GO:0030168//platelet activation;GO:0014070//response to organic cyclic compound;GO:0043086//negative regulation of catalytic activity;GO:0002576//platelet degranulation	GO:0005509//calcium ion binding;GO:0019899//enzyme binding;GO:0004857//enzyme inhibitor activity	GO:0016529//sarcoplasmic reticulum;GO:0005788//endoplasmic reticulum lumen;GO:0005794//Golgi apparatus	--
Unigene28442_All	1008	19	201	0.9247	10.0341	3.4398	Up	8.15e-41	5.08e-39	gi|55925207|ref|NP_001007350.1|	407.5	5e-112	mevalonate kinase [Danio rerio] >gi|55250855|gb|AAH85528.1| Zgc:103473 [Danio rerio] >gi|182890482|gb|AAI64491.1| Zgc:103473 protein [Danio rerio]	gi|410923127|ref|XM_003974985.1|	123	2e-24	PREDICTED: Takifugu rubripes mevalonate kinase-like (LOC101076608), mRNA	sp|Q5E9T8|KIME_BOVIN	338	1e-92	Mevalonate kinase OS=Bos taurus GN=MVK PE=2 SV=1	YMR208w	156	5e-38	COG1577	Mevalonate kinase	K00869	7e-113	407	dre:492477	mevalonate kinase [EC:2.7.1.36]	GO:0016310//phosphorylation;GO:0008299//isoprenoid biosynthetic process	GO:0005524//ATP binding;GO:0004496//mevalonate kinase activity	GO:0044444//cytoplasmic part	ko01100//Metabolic pathways;ko00900//Terpenoid backbone biosynthesis;ko04146//Peroxisome
CL1669.Contig1_All	507	2	21	0.1935	2.0843	3.4292	Up	2.77e-05	0.000223	gi|449681842|ref|XP_004209934.1|	68.6	1e-10	PREDICTED: uncharacterized protein LOC101238126 [Hydra magnipapillata]	--	--	--	--	--	--	--	--	--	--	--	--	--	--	--	--	--	--	-	-	-	--
Unigene50825_All	325	2	21	0.3019	3.2515	3.429	Up	2.77e-05	0.000223	gi|326674836|ref|XP_001336984.3|	119.4	5e-26	PREDICTED: c-Jun-amino-terminal kinase-interacting protein 3-like [Danio rerio]	gi|410902036|ref|XM_003964452.1|	65.9	1e-07	PREDICTED: Takifugu rubripes c-Jun-amino-terminal kinase-interacting protein 3-like (LOC101062533), mRNA	sp|Q58A65|JIP4_MOUSE	73.6	1e-13	C-Jun-amino-terminal kinase-interacting protein 4 OS=Mus musculus GN=Spag9 PE=1 SV=2	--	--	--	--	--	K04436	3e-13	73.9	cfa:100684766	mitogen-activated protein kinase 8 interacting protein 3	-	-	-	ko04010//MAPK signaling pathway
CL2621.Contig1_All	1541	38	399	1.2098	13.0291	3.4289	Up	2.64e-79	2.82e-77	gi|288812704|gb|ADC54227.1|	41.2	2e-61	cytokine-inducible Src homology 2 [Ctenopharyngodon idella]	gi|122912929|gb|EF195753.1|	115	7e-22	Tetraodon nigroviridis cytokine-inducible SH2-containing protein (CISH) mRNA, complete cds	sp|O70512|CISH_RAT	159	2e-38	Cytokine-inducible SH2-containing protein (Fragment) OS=Rattus norvegicus GN=Cish PE=2 SV=1	--	--	--	--	--	K04701	4e-49	196	dre:767678	cytokine inducible SH2-containing protein	GO:0019221//cytokine-mediated signaling pathway	-	-	ko04630//Jak-STAT signaling pathway
CL3562.Contig2_All	383	2	21	0.2562	2.7591	3.4289	Up	2.77e-05	0.000223	--	--	--	--	--	--	--	--	--	--	--	--	--	--	--	--	--	--	--	--	--	--	-	-	-	--
Unigene46922_All	355	2	21	0.2764	2.9767	3.4289	Up	2.77e-05	0.000223	gi|410920840|ref|XP_003973891.1|	171.8	8e-42	PREDICTED: OCIA domain-containing protein 2-like [Takifugu rubripes]	gi|56279948|emb|CR677236.2|	79.8	8e-12	Tetraodon nigroviridis full-length cDNA	sp|Q3SYY7|OCAD2_BOVIN	107	5e-24	OCIA domain-containing protein 2 OS=Bos taurus GN=OCIAD2 PE=2 SV=1	--	--	--	--	--	--	--	--	--	--	-	-	-	--
Unigene48751_All	520	2	21	0.1887	2.0322	3.4289	Up	2.77e-05	0.000223	gi|125804708|ref|XP_001343473.1|	63.5	4e-09	PREDICTED: GTPase IMAP family member 8-like [Danio rerio]	gi|432937799|ref|XM_004082428.1|	65.9	2e-07	PREDICTED: Oryzias latipes uncharacterized LOC101170968 (LOC101170968), mRNA	sp|Q99JY3|GIMA4_MOUSE	86.3	3e-17	GTPase IMAP family member 4 OS=Mus musculus GN=Gimap4 PE=1 SV=1	--	--	--	--	--	K05305	8e-09	60.1	dre:100150934	fucokinase [EC:2.7.1.52]	-	-	-	ko01100//Metabolic pathways;ko00520//Amino sugar and nucleotide sugar metabolism;ko00051//Fructose and mannose metabolism
CL4195.Contig1_All	402	2	21	0.2441	2.6287	3.4288	Up	2.77e-05	0.000223	--	--	--	--	--	--	--	--	--	--	--	--	--	--	--	--	--	--	--	--	--	--	-	-	-	--
CL1877.Contig1_All	810	4	42	0.2423	2.6092	3.4287	Up	1.69e-09	2.68e-08	gi|270154819|gb|ACZ62638.1|	77.8	6e-13	anti-apoptotic protein NR-13 [Gadus morhua]	gi|213512281|ref|NM_001139822.1|	71.9	5e-09	Salmo salar Anti-apoptotic protein NR13 (nr13), mRNA	--	--	--	--	--	--	--	--	--	--	--	--	--	--	GO:0007369//gastrulation;GO:0051279//regulation of release of sequestered calcium ion into cytosol;GO:0001756//somitogenesis;GO:0043066//negative regulation of apoptotic process	-	GO:0044429//mitochondrial part	--
Unigene24566_All	295	36	374	5.987	63.796	3.4136	Up	3.8e-74	3.94e-72	--	--	--	--	gi|383210865|dbj|AB643925.1|	71.9	2e-09	Seriola quinqueradiata DNA, microsatellite locus Sequ0542TUF	--	--	--	--	--	--	--	--	--	--	--	--	--	--	-	-	-	--
CL4330.Contig1_All	1851	3	31	0.0795	0.8428	3.4062	Up	2.88e-07	3.4e-06	gi|213511442|ref|NP_001133520.1|	474.9	6e-132	K0141 protein [Salmo salar] >gi|209154334|gb|ACI33399.1| KIAA0141 [Salmo salar]	gi|348514166|ref|XM_003444564.1|	81.8	1e-11	PREDICTED: Oreochromis niloticus death ligand signal enhancer-like (LOC100703335), mRNA	sp|P60924|DELE_RAT	214	4e-55	Death ligand signal enhancer OS=Rattus norvegicus GN=Dele PE=2 SV=1	NMB0419	82.8	2e-15	COG0790	FOG: TPR repeat, SEL1 subfamily	K07126	3e-16	87.8	ame:724401		-	-	-	--
CL6.Contig6_All	279	3	31	0.5275	5.5912	3.4059	Up	2.88e-07	3.4e-06	--	--	--	--	--	--	--	--	--	--	--	--	--	--	--	--	--	--	--	--	--	--	-	-	-	--
Unigene45870_All	273	3	31	0.5391	5.714	3.4059	Up	2.88e-07	3.4e-06	--	--	--	--	--	--	--	--	--	--	--	--	--	--	--	--	--	--	--	--	--	--	-	-	-	--
Unigene47493_All	291	3	31	0.5058	5.3606	3.4058	Up	2.88e-07	3.4e-06	--	--	--	--	--	--	--	--	--	--	--	--	--	--	--	--	--	--	--	--	--	--	-	-	-	--
Unigene47765_All	512	3	31	0.2875	3.0467	3.4056	Up	2.88e-07	3.4e-06	gi|319401917|ref|NP_001187974.1|	236.9	3e-61	uncharacterized protein c19orf12-like protein [Ictalurus punctatus] >gi|308324489|gb|ADO29379.1| uncharacterized protein c19orf12-like protein [Ictalurus punctatus]	gi|197632312|gb|BT043765.1|	97.6	5e-17	Salmo salar clone HM6_1182 zgc112052-like mRNA, complete cds	sp|Q1L990|CS012_DANRE	233	1e-61	Protein C19orf12 homolog OS=Danio rerio GN=si:ch211-238a12.2 PE=2 SV=1	--	--	--	--	--	--	--	--	--	--	-	-	GO:0016021//integral to membrane;GO:0031966//mitochondrial membrane	--
CL1952.Contig4_All	1513	3	31	0.0973	1.031	3.4055	Up	2.88e-07	3.4e-06	gi|148223177|ref|NP_001086316.1|	194.5	1e-47	complement component 1, r subcomponent precursor [Xenopus laevis] >gi|49256373|gb|AAH74475.1| MGC84776 protein [Xenopus laevis]	--	--	--	--	sp|Q3UZ09|C1RL_MOUSE	164	4e-40	Complement C1r subcomponent-like protein OS=Mus musculus GN=C1rl PE=1 SV=1	--	--	--	--	--	K01330	3e-36	153	xtr:100498646	complement component 1, r subcomponent [EC:3.4.21.41]	-	GO:0016787//hydrolase activity	-	ko05322//Systemic lupus erythematosus;ko04145//Phagosome;ko05150//Staphylococcus aureus infection;ko04610//Complement and coagulation cascades;ko05133//Pertussis
CL4133.Contig2_All	1339	100	1018	3.6639	38.257	3.3843	Up	2.1e-197	4.49e-195	gi|82414796|gb|AAI10100.1|	143.3	2e-32	Iclp2 protein [Danio rerio]	gi|348538197|ref|XM_003456531.1|	69.9	3e-08	PREDICTED: Oreochromis niloticus nidogen-1-like (LOC100698708), mRNA	sp|P04233|HG2A_HUMAN	71.6	4e-12	HLA class II histocompatibility antigen gamma chain OS=Homo sapiens GN=CD74 PE=1 SV=3	--	--	--	--	--	K06505	8e-22	105	dre:58113	CD74 antigen	GO:0048839//inner ear development;GO:0048884//neuromast development	-	-	ko04612//Antigen processing and presentation;ko05152//Tuberculosis;ko05168//Herpes simplex infection
CL647.Contig5_All	1402	17	173	0.5949	6.2093	3.3837	Up	7.65e-35	4.25e-33	gi|47214348|emb|CAG01193.1|	99	1e-96	unnamed protein product [Tetraodon nigroviridis]	gi|56306422|emb|CR725457.2|	69.9	3e-08	Tetraodon nigroviridis full-length cDNA	sp|A4QNZ7|P33MX_DANRE	210	8e-72	Putative monooxygenase p33MONOX OS=Danio rerio GN=p33monox PE=1 SV=1	--	--	--	--	--	K11649	5e-06	53.1	rno:685179	SWI/SNF related-matrix-associated actin-dependent regulator of chromatin subfamily C	-	-	GO:0005737//cytoplasm	--
CL2345.Contig4_All	1756	38	381	1.0617	10.918	3.3623	Up	1.65e-74	1.72e-72	gi|111143374|gb|ABH06553.1|	481.9	4e-134	proto-oncogene protein c-Fos [Dicentrarchus labrax]	gi|31339311|dbj|AB111054.1|	155	9e-34	Oncorhynchus masou mRNA for c-Fos protein, complete cds	sp|P79702|FOS_CYPCA	439	7e-123	Proto-oncogene c-Fos OS=Cyprinus carpio GN=fos PE=2 SV=1	Rv3876	57	1e-07	COG0455	ATPases involved in chromosome partitioning	K04379	9e-131	468	dre:394198	proto-oncogene protein c-fos	GO:0070887//cellular response to chemical stimulus;GO:0006355//regulation of transcription, DNA-dependent;GO:0007154//cell communication	GO:0043565//sequence-specific DNA binding;GO:0003700//sequence-specific DNA binding transcription factor activity;GO:0003690//double-stranded DNA binding	GO:0005634//nucleus	ko05323//Rheumatoid arthritis;ko05140//Leishmaniasis;ko05133//Pertussis;ko05166//HTLV-I infection;ko05168//Herpes simplex infection;ko05142//Chagas disease (American trypanosomiasis);ko05031//Amphetamine addiction;ko04662//B cell receptor signaling pathway;ko04728//Dopaminergic synapse;ko04620//Toll-like receptor signaling pathway;ko04380//Osteoclast differentiation;ko04010//MAPK signaling pathwa…
CL2985.Contig2_All	619	2	20	0.1585	1.6259	3.3587	Up	5.17e-05	0.000389	--	--	--	--	gi|71361811|gb|AC158584.9|	73.8	9e-10	Mus musculus chromosome 7, clone RP24-157G13, complete sequence	--	--	--	--	--	--	--	--	--	--	--	--	--	--	-	-	-	--
Unigene47385_All	480	2	20	0.2044	2.0967	3.3587	Up	5.17e-05	0.000389	gi|348525236|ref|XP_003450128.1|	211.5	1e-53	PREDICTED: cytohesin-1-like [Oreochromis niloticus]	gi|410902445|ref|XM_003964656.1|	278	2e-71	PREDICTED: Takifugu rubripes cytohesin-1-like, transcript variant 2 (LOC101076412), mRNA	sp|Q15438|CYH1_HUMAN	209	2e-54	Cytohesin-1 OS=Homo sapiens GN=CYTH1 PE=1 SV=1	SPAC30.01c	50.4	1e-06	COG5307	SEC7 domain proteins	K12495	2e-06	52	smm:Smp_016380	IQ motif and SEC7 domain-containing protein	GO:0032012//regulation of ARF protein signal transduction;GO:0030155//regulation of cell adhesion;GO:0016192//vesicle-mediated transport;GO:0090162//establishment of epithelial cell polarity;GO:0050790//regulation of catalytic activity	GO:0005543//phospholipid binding;GO:0005086//ARF guanyl-nucleotide exchange factor activity;GO:0005515//protein binding	GO:0005737//cytoplasm;GO:0005923//tight junction;GO:0005886//plasma membrane;GO:0005802//trans-Golgi network	ko04144//Endocytosis
Unigene49150_All	261	2	20	0.3759	3.856	3.3587	Up	5.17e-05	0.000389	--	--	--	--	--	--	--	--	--	--	--	--	--	--	--	--	--	--	--	--	--	--	-	-	-	--
CL572.Contig1_All	1492	5	50	0.1644	1.6863	3.3586	Up	6.48e-11	1.21e-09	gi|113676740|ref|NP_001038665.1|	114.4	1e-23	novel zinc finger protein [Danio rerio]	gi|113676739|ref|NM_001045200.1|	85.7	6e-13	Danio rerio si:dkey-183n20.15 (si:dkey-183n20.15), mRNA	sp|Q28DS3|RN170_XENTR	97.1	9e-20	E3 ubiquitin-protein ligase RNF170 OS=Xenopus tropicalis GN=rnf170 PE=2 SV=1	--	--	--	--	--	K15707	1e-42	175	dre:570411	RING finger protein 170	-	-	GO:0016020//membrane	--
Unigene47349_All	228	3	30	0.6455	6.6211	3.3586	Up	5.34e-07	6.07e-06	--	--	--	--	--	--	--	--	--	--	--	--	--	--	--	--	--	--	--	--	--	--	-	-	-	--
Unigene48559_All	250	4	40	0.785	8.0513	3.3585	Up	5.8e-09	8.71e-08	--	--	--	--	--	--	--	--	--	--	--	--	--	--	--	--	--	--	--	--	--	--	-	-	-	--
CL1047.Contig4_All	414	2	20	0.237	2.4309	3.3585	Up	5.17e-05	0.000389	gi|326669598|ref|XP_687453.2|	104	2e-21	PREDICTED: GRAM domain-containing protein 2-like isoform 1 [Danio rerio]	--	--	--	--	--	--	--	--	--	--	--	--	--	--	--	--	--	--	-	-	-	--
Unigene47589_All	223	2	20	0.44	4.513	3.3585	Up	5.17e-05	0.000389	gi|60459930|gb|AAX20136.1|	143.3	3e-33	ras-like protein Rhoua [Danio rerio]	gi|182891069|gb|BC165147.1|	127	2e-26	Danio rerio ras homolog gene family, member Ua, mRNA (cDNA clone MGC:192322 IMAGE:100060631), complete cds	sp|Q9EQT3|RHOU_MOUSE	134	5e-32	Rho-related GTP-binding protein RhoU OS=Mus musculus GN=Rhou PE=2 SV=1	SPAC110.03	88.2	3e-18	COG1100	GTPase SAR1 and related small G proteins	K07865	3e-34	143	dre:492802	Ras homolog gene family, member U	GO:0008360//regulation of cell shape;GO:0051056//regulation of small GTPase mediated signal transduction;GO:0006184//GTP catabolic process;GO:0030036//actin cytoskeleton organization;GO:0016601//Rac protein signal transduction;GO:0000082//G1/S transition of mitotic cell cycle	GO:0005515//protein binding;GO:0005525//GTP binding;GO:0046872//metal ion binding;GO:0003924//GTPase activity	GO:0005925//focal adhesion;GO:0000139//Golgi membrane;GO:0005829//cytosol;GO:0042995//cell projection;GO:0005886//plasma membrane;GO:0002102//podosome	--
Unigene49138_All	287	2	20	0.3419	3.5066	3.3584	Up	5.17e-05	0.000389	--	--	--	--	--	--	--	--	--	--	--	--	--	--	--	--	--	--	--	--	--	--	-	-	-	--
Unigene49324_All	263	2	20	0.3731	3.8266	3.3584	Up	5.17e-05	0.000389	--	--	--	--	--	--	--	--	--	--	--	--	--	--	--	--	--	--	--	--	--	--	-	-	-	--
Unigene46019_All	306	2	20	0.3207	3.2889	3.3583	Up	5.17e-05	0.000389	gi|73611900|ref|NP_001027007.1|	137.5	1e-31	acyl-CoA synthetase long-chain family member 1 [Danio rerio] >gi|71679665|gb|AAI00001.1| Acyl-CoA synthetase long-chain family member 1 [Danio rerio]	--	--	--	--	sp|Q9JID6|ACSL1_CAVPO	105	3e-23	Long-chain-fatty-acid--CoA ligase 1 OS=Cavia porcellus GN=ACSL1 PE=2 SV=1	--	--	--	--	--	K01897	2e-32	137	dre:555308	long-chain acyl-CoA synthetase [EC:6.2.1.3]	GO:0009987//cellular process;GO:0071704;GO:0044238//primary metabolic process	GO:0016874//ligase activity	-	ko01100//Metabolic pathways;ko03320//PPAR signaling pathway;ko04920//Adipocytokine signaling pathway;ko00071//Fatty acid metabolism;ko04146//Peroxisome
Unigene49875_All	343	2	20	0.2861	2.9341	3.3583	Up	5.17e-05	0.000389	gi|326674234|ref|XP_687391.4|	169.5	4e-41	PREDICTED: myosin-XVIIIa [Danio rerio]	gi|395849111|ref|XM_003797131.1|	153	6e-34	PREDICTED: Otolemur garnettii myosin XVIIIA, transcript variant 3 (MYO18A), mRNA	sp|Q92614|MY18A_HUMAN	152	2e-37	Unconventional myosin-XVIIIa OS=Homo sapiens GN=MYO18A PE=1 SV=3	--	--	--	--	--	K10362	4e-42	169	dre:559005	myosin XVIII	-	-	-	--
CL3820.Contig2_All	662	7	69	0.5188	5.2449	3.3377	Up	1.57e-14	3.93e-13	gi|348527126|ref|XP_003451070.1|	79	2e-13	PREDICTED: hypothetical protein LOC100695942 [Oreochromis niloticus]	gi|46931425|gb|AC120347.7|	61.9	4e-06	Mus musculus chromosome 13, clone RP23-262I3, complete sequence	--	--	--	--	--	--	--	--	--	--	--	--	--	--	-	-	-	--
Unigene20007_All	1329	48	473	1.7719	17.9094	3.3373	Up	1.7e-91	2.01e-89	--	--	--	--	--	--	--	--	--	--	--	--	--	--	--	--	--	--	--	--	--	--	-	-	-	--
Unigene48587_All	710	12	118	0.8292	8.3631	3.3342	Up	6.57e-24	2.6e-22	gi|55925207|ref|NP_001007350.1|	178.3	2e-43	mevalonate kinase [Danio rerio] >gi|55250855|gb|AAH85528.1| Zgc:103473 [Danio rerio] >gi|182890482|gb|AAI64491.1| Zgc:103473 protein [Danio rerio]	gi|432874049|ref|XM_004072399.1|	93.7	1e-15	PREDICTED: Oryzias latipes mevalonate kinase-like (LOC101170100), mRNA	sp|Q5E9T8|KIME_BOVIN	125	9e-29	Mevalonate kinase OS=Bos taurus GN=MVK PE=2 SV=1	SPAC13G6.11c	63.2	4e-10	COG1577	Mevalonate kinase	K00869	4e-44	178	dre:492477	mevalonate kinase [EC:2.7.1.36]	GO:0016310//phosphorylation;GO:0008299//isoprenoid biosynthetic process	GO:0005524//ATP binding;GO:0004496//mevalonate kinase activity	GO:0005737//cytoplasm	ko01100//Metabolic pathways;ko00900//Terpenoid backbone biosynthesis;ko04146//Peroxisome
CL1888.Contig4_All	421	25	244	2.9133	29.1643	3.3235	Up	8.75e-48	6.27e-46	gi|213514064|ref|NP_001133366.1|	210.3	2e-53	Alpha-enolase [Salmo salar] >gi|209152098|gb|ACI33096.1| Alpha-enolase [Salmo salar]	gi|48762656|ref|NM_212722.1|	375	1e-100	Danio rerio enolase 1a, (alpha) (eno1a), mRNA >gi|47939354|gb|BC071359.1| Danio rerio enolase 1, (alpha), mRNA (cDNA clone MGC:86675 IMAGE:6894943), complete cds	sp|P51913|ENOA_CHICK	201	3e-52	Alpha-enolase OS=Gallus gallus GN=ENO1 PE=2 SV=2	YPL281c	149	2e-36	COG0148	Enolase	K01689	3e-54	209	dre:334116	enolase [EC:4.2.1.11]	GO:0009615//response to virus;GO:0030308//negative regulation of cell growth;GO:0006096//glycolysis;GO:0006094//gluconeogenesis;GO:0045892//negative regulation of transcription, DNA-dependent;GO:0044281//small molecule metabolic process	GO:0000287//magnesium ion binding;GO:0004634//phosphopyruvate hydratase activity	GO:0000015//phosphopyruvate hydratase complex	ko01100//Metabolic pathways;ko00010//Glycolysis / Gluconeogenesis;ko03018//RNA degradation
Unigene48436_All	675	8	78	0.5814	5.8148	3.3221	Up	3.37e-16	9.33e-15	--	--	--	--	--	--	--	--	--	--	--	--	--	--	--	--	--	--	--	--	--	--	-	-	-	--
CL3481.Contig1_All	338	4	39	0.5806	5.8062	3.322	Up	1.07e-08	1.56e-07	--	--	--	--	--	--	--	--	sp|P21260|YPRO_OWEFU	49.7	1e-06	Uncharacterized proline-rich protein (Fragment) OS=Owenia fusiformis PE=4 SV=1	--	--	--	--	--	K14650	9e-06	48.9	dre:334474	transcription initiation factor TFIID subunit 3	-	-	-	ko05168//Herpes simplex infection;ko03022//Basal transcription factors
CL2429.Contig1_All	887	12	116	0.6637	6.5808	3.3097	Up	2.23e-23	8.61e-22	gi|317419329|emb|CBN81366.1|	77	1e-12	Serine protease 27 [Dicentrarchus labrax]	gi|348502263|ref|XM_003438640.1|	97.6	9e-17	PREDICTED: Oreochromis niloticus testisin-like (LOC100706441), mRNA	sp|Q9JHJ7|TEST_MOUSE	191	1e-48	Testisin OS=Mus musculus GN=Prss21 PE=2 SV=2	mlr3307	100	3e-21	COG5640	Secreted trypsin-like serine protease	K01312	7e-65	247	dre:571079	trypsin [EC:3.4.21.4]	-	-	-	ko04972//Pancreatic secretion;ko04974//Protein digestion and absorption;ko04080//Neuroactive ligand-receptor interaction;ko05164//Influenza A
CL2989.Contig1_All	252	3	29	0.584	5.7908	3.3097	Up	9.9e-07	1.07e-05	gi|301623410|ref|XP_002941008.1|	52.4	8e-06	PREDICTED: zinc finger CCCH domain-containing protein 13 [Xenopus (Silurana) tropicalis]	gi|31559277|emb|BX293544.7|	71.9	1e-09	Mouse DNA sequence from clone RP23-109C9 on chromosome 2, complete sequence	sp|P49756|RBM25_HUMAN	62	3e-10	RNA-binding protein 25 OS=Homo sapiens GN=RBM25 PE=1 SV=3	--	--	--	--	--	K12811	5e-11	66.2	dgr:Dgri_GH17577	ATP-dependent RNA helicase DDX46/PRP5 [EC:3.6.4.13]	-	GO:0004386//helicase activity;GO:0003676//nucleic acid binding;GO:0000166//nucleotide binding	-	ko03040//Spliceosome
CL3548.Contig2_All	526	3	29	0.2798	2.7743	3.3097	Up	9.9e-07	1.07e-05	gi|157427778|ref|NP_001098795.1|	231.9	1e-59	ubiquitin-conjugating enzyme E2 A [Bos taurus] >gi|74354913|gb|AAI02101.1| UBE2A protein [Bos taurus] >gi|296471317|tpg|DAA13432.1| TPA: ubiquitin-conjugating enzyme E2A [Bos taurus]	gi|182890623|gb|BC164899.1|	339	8e-90	Danio rerio zgc:55512, mRNA (cDNA clone MGC:192074 IMAGE:100060383), complete cds	sp|Q9Z255|UBE2A_MOUSE	230	1e-60	Ubiquitin-conjugating enzyme E2 A OS=Mus musculus GN=Ube2a PE=2 SV=1	SPAC18B11.07c	186	1e-47	COG5078	Ubiquitin-protein ligase	K10573	2e-60	231	bta:282107	ubiquitin-conjugating enzyme E2 A [EC:6.3.2.19]	GO:0070979//protein K11-linked ubiquitination;GO:0001701//in utero embryonic development;GO:0006301//postreplication repair;GO:0008284//positive regulation of cell proliferation;GO:0006344//maintenance of chromatin silencing;GO:0007288//sperm axoneme assembly;GO:0070193//synaptonemal complex organization;GO:0043951//negative regulation of cAMP-mediated signaling;GO:0001666//response to hypoxia;GO…	GO:0031625//ubiquitin protein ligase binding;GO:0004842//ubiquitin-protein ligase activity;GO:0005524//ATP binding	GO:0000790//nuclear chromatin;GO:0005657//replication fork;GO:0005829//cytosol;GO:0005886//plasma membrane;GO:0033503//HULC complex;GO:0001741//XY body	ko04120//Ubiquitin mediated proteolysis
Unigene46035_All	406	3	29	0.3625	3.5943	3.3097	Up	9.9e-07	1.07e-05	--	--	--	--	--	--	--	--	--	--	--	--	--	--	--	--	--	--	--	--	--	--	-	-	-	--
CL747.Contig5_All	405	3	29	0.3634	3.6032	3.3096	Up	9.9e-07	1.07e-05	--	--	--	--	--	--	--	--	--	--	--	--	--	--	--	--	--	--	--	--	--	--	-	-	-	--
Unigene49276_All	442	3	29	0.333	3.3016	3.3096	Up	9.9e-07	1.07e-05	gi|348518275|ref|XP_003446657.1|	58.5	1e-07	PREDICTED: filamin A-interacting protein 1-like [Oreochromis niloticus]	gi|410906446|ref|XM_003966654.1|	83.8	6e-13	PREDICTED: Takifugu rubripes filamin A-interacting protein 1-like (LOC101062693), mRNA	sp|A3KNA5|FIL1L_DANRE	156	2e-38	Filamin A-interacting protein 1-like OS=Danio rerio GN=filip1l PE=2 SV=1	--	--	--	--	--	--	--	--	--	--	-	-	-	--
CL852.Contig2_All	569	3	29	0.2587	2.5647	3.3094	Up	9.9e-07	1.07e-05	--	--	--	--	--	--	--	--	--	--	--	--	--	--	--	--	--	--	--	--	--	--	-	-	-	--
CL759.Contig4_All	804	5	48	0.3051	3.0042	3.2996	Up	2.21e-10	3.91e-09	gi|223648648|gb|ACN11082.1|	55.1	4e-06	Prohibitin-2 [Salmo salar]	--	--	--	--	--	--	--	--	--	--	--	--	--	--	--	--	--	--	-	-	-	--
Unigene50300_All	309	2	19	0.3175	3.0941	3.2847	Up	9.6e-05	0.000672	--	--	--	--	--	--	--	--	--	--	--	--	--	--	--	--	--	--	--	--	--	--	-	-	-	--
Unigene50408_All	248	2	19	0.3956	3.8552	3.2847	Up	9.6e-05	0.000672	--	--	--	--	--	--	--	--	--	--	--	--	--	--	--	--	--	--	--	--	--	--	-	-	-	--
CL3993.Contig2_All	295	2	19	0.3326	3.241	3.2846	Up	9.6e-05	0.000672	gi|410906599|ref|XP_003966779.1|	53.5	3e-06	PREDICTED: ankyrin-2-like [Takifugu rubripes]	gi|432963735|ref|XM_004086763.1|	278	1e-71	PREDICTED: Oryzias latipes ankyrin-2-like (LOC101170258), mRNA	sp|Q8C8R3|ANK2_MOUSE	183	7e-47	Ankyrin-2 OS=Mus musculus GN=Ank2 PE=1 SV=2	all2748	61.2	4e-10	COG0666	FOG: Ankyrin repeat	K10380	5e-49	192	dre:568926	ankyrin	GO:0007165//signal transduction;GO:0006508//proteolysis	GO:0004190//aspartic-type endopeptidase activity	-	--
Unigene48235_All	276	2	19	0.3555	3.4641	3.2846	Up	9.6e-05	0.000672	--	--	--	--	--	--	--	--	--	--	--	--	--	--	--	--	--	--	--	--	--	--	-	-	-	--
Unigene47827_All	245	2	19	0.4005	3.9024	3.2845	Up	9.6e-05	0.000672	gi|195350830|ref|XP_002041941.1|	52.8	5e-06	GM11265 [Drosophila sechellia] >gi|194123746|gb|EDW45789.1| GM11265 [Drosophila sechellia]	--	--	--	--	--	--	--	--	--	--	--	--	--	K13431	6e-07	52.8	dse:Dsec_GM11265	signal recognition particle receptor subunit alpha	-	-	-	ko03060//Protein export
Unigene47948_All	262	2	19	0.3745	3.6492	3.2845	Up	9.6e-05	0.000672	--	--	--	--	--	--	--	--	--	--	--	--	--	--	--	--	--	--	--	--	--	--	-	-	-	--
Unigene49354_All	354	2	19	0.2772	2.7008	3.2844	Up	9.6e-05	0.000672	--	--	--	--	--	--	--	--	--	--	--	--	--	--	--	--	--	--	--	--	--	--	-	-	-	--
Unigene49645_All	236	2	19	0.4158	4.0512	3.2844	Up	9.6e-05	0.000672	--	--	--	--	--	--	--	--	--	--	--	--	--	--	--	--	--	--	--	--	--	--	-	-	-	--
Unigene49879_All	266	2	19	0.3689	3.5943	3.2844	Up	9.6e-05	0.000672	gi|326669956|ref|XP_002663133.2|	147.9	1e-34	PREDICTED: LOW QUALITY PROTEIN: tyrosine-protein kinase JAK2 [Danio rerio]	gi|255528970|gb|FJ629183.1|	67.9	2e-08	Siniperca chuatsi Janus kinase 3 mRNA, complete cds	sp|P52333|JAK3_HUMAN	119	2e-27	Tyrosine-protein kinase JAK3 OS=Homo sapiens GN=JAK3 PE=1 SV=2	--	--	--	--	--	K11218	5e-30	129	gga:395845	Janus kinase 3 [EC:2.7.10.2]	GO:0071104//response to interleukin-9;GO:0070669//response to interleukin-2;GO:0060397//JAK-STAT cascade involved in growth hormone signaling pathway;GO:0035771//interleukin-4-mediated signaling pathway;GO:0045626//negative regulation of T-helper 1 cell differentiation;GO:0032695//negative regulation of interleukin-12 production;GO:0070672//response to interleukin-15;GO:0045221//negative regulati…	GO:0005515//protein binding;GO:0005524//ATP binding;GO:0004715//non-membrane spanning protein tyrosine kinase activity	GO:0005856//cytoskeleton;GO:0005829//cytosol;GO:0012505//endomembrane system;GO:0016020//membrane	ko05140//Leishmaniasis;ko05340//Primary immunodeficiency;ko05152//Tuberculosis;ko04920//Adipocytokine signaling pathway;ko05169//Epstein-Barr virus infection;ko05166//HTLV-I infection;ko05168//Herpes simplex infection;ko05145//Toxoplasmosis;ko05164//Influenza A;ko05162//Measles;ko04725//Cholinergic synapse;ko04630//Jak-STAT signaling pathway;ko04062//Chemokine signaling pathway
CL1223.Contig3_All	477	12	113	1.2342	11.9208	3.2718	Up	1.38e-22	5.19e-21	gi|295792366|gb|ADG29187.1|	213	3e-54	chitinase [Epinephelus coioides]	gi|295792365|gb|GU982589.1|	105	2e-19	Epinephelus coioides chitinase mRNA, partial cds	sp|Q9BZP6|CHIA_HUMAN	165	3e-41	Acidic mammalian chitinase OS=Homo sapiens GN=CHIA PE=1 SV=1	lin0153_1	51.6	6e-07	COG3325	Chitinase	K01183	9e-53	205	dre:322420	chitinase [EC:3.2.1.14]	GO:0005975//carbohydrate metabolic process;GO:0006032//chitin catabolic process	GO:0004568//chitinase activity;GO:0008061//chitin binding	GO:0005576//extracellular region	ko00520//Amino sugar and nucleotide sugar metabolism
CL4476.Contig2_All	1099	5	47	0.2232	2.152	3.2693	Up	4.07e-10	6.96e-09	--	--	--	--	--	--	--	--	--	--	--	--	--	--	--	--	--	--	--	--	--	--	-	-	-	--
CL4040.Contig1_All	1335	123	1154	4.5201	43.4979	3.2665	Up	1.93e-216	4.48e-214	--	--	--	--	gi|326670702|ref|XM_003199228.1|	65.9	5e-07	PREDICTED: Danio rerio retinitis pigmentosa GTPase regulator protein 1 (rpgr), mRNA	--	--	--	--	--	--	--	--	--	--	--	--	--	--	-	-	-	--
CL4983.Contig1_All	1181	6	56	0.2492	2.3861	3.2593	Up	8.52e-12	1.71e-10	gi|326670572|ref|XP_003199241.1|	545	2e-153	PREDICTED: myosin-Ib isoform 2 [Danio rerio]	gi|348511690|ref|XM_003443329.1|	315	3e-82	PREDICTED: Oreochromis niloticus myosin IB, transcript variant 1 (MYO1B), mRNA	sp|O43795|MYO1B_HUMAN	490	3e-138	Unconventional myosin-Ib OS=Homo sapiens GN=MYO1B PE=1 SV=3	--	--	--	--	--	K10356	2e-143	509	dre:541515	myosin I	GO:0051017//actin filament bundle assembly;GO:0030048//actin filament-based movement	GO:0005547//phosphatidylinositol-3,4,5-trisphosphate binding;GO:0005516//calmodulin binding;GO:0000146//microfilament motor activity;GO:0005546//phosphatidylinositol-4,5-bisphosphate binding;GO:0005524//ATP binding;GO:0003779//actin binding	GO:0030175//filopodium;GO:0005903//brush border;GO:0016459//myosin complex;GO:0005737//cytoplasm;GO:0005886//plasma membrane	--
CL4996.Contig1_All	217	3	28	0.6782	6.493	3.2591	Up	1.83e-06	1.88e-05	--	--	--	--	--	--	--	--	--	--	--	--	--	--	--	--	--	--	--	--	--	--	-	-	-	--
Unigene48908_All	269	3	28	0.5471	5.2378	3.2591	Up	1.83e-06	1.88e-05	gi|326923240|ref|XP_003207847.1|	70.9	2e-11	PREDICTED: protocadherin-15-like [Meleagris gallopavo]	gi|410896277|ref|XM_003961577.1|	87.7	2e-14	PREDICTED: Takifugu rubripes protocadherin-15-like (LOC101065727), mRNA	--	--	--	--	--	--	--	--	--	--	--	--	--	--	-	-	-	--
Unigene50290_All	450	3	28	0.3271	3.131	3.2588	Up	1.83e-06	1.88e-05	gi|345328979|ref|XP_001512413.2|	55.1	1e-06	PREDICTED: protocadherin Fat 4-like [Ornithorhynchus anatinus]	--	--	--	--	--	--	--	--	--	--	--	--	--	--	--	--	--	--	-	-	-	--
CL1956.Contig1_All	804	3	28	0.1831	1.7525	3.2587	Up	1.83e-06	1.88e-05	gi|410929945|ref|XP_003978359.1|	303.9	5e-81	PREDICTED: regulator of microtubule dynamics protein 2-like [Takifugu rubripes]	gi|375207146|gb|JN749437.1|	107	8e-20	Cyprinus carpio clone 555763 microsatellite sequence	sp|Q0P4W3|RMD2_XENTR	267	2e-71	Regulator of microtubule dynamics protein 2 OS=Xenopus tropicalis GN=rmdn2 PE=2 SV=1	SPBC2D10.10c	51.2	2e-06	COG1889	Fibrillarin-like rRNA methylase	K05747	2e-11	69.7	gga:417750	Wiskott-Aldrich syndrome protein	GO:0006874//cellular calcium ion homeostasis	-	GO:0043234//protein complex;GO:0044430//cytoskeletal part;GO:0005741//mitochondrial outer membrane;GO:0015630//microtubule cytoskeleton	ko04666//Fc gamma R-mediated phagocytosis;ko05130//Pathogenic Escherichia coli infection;ko05132//Salmonella infection;ko04810//Regulation of actin cytoskeleton;ko04062//Chemokine signaling pathway;ko05131//Shigellosis;ko05100//Bacterial invasion of epithelial cells;ko04520//Adherens junction
Unigene7547_All	2934	36	335	0.602	5.7455	3.2546	Up	8.1e-64	7.48e-62	gi|41054603|ref|NP_955880.1|	1741.5	0	alpha-actinin-4 [Danio rerio] >gi|32766291|gb|AAH54901.1| Actinin, alpha 4 [Danio rerio] >gi|269148256|gb|ACZ28499.1| Actn4 [Danio rerio]	gi|41054602|ref|NM_199586.1|	1848	0	Danio rerio actinin, alpha 4 (actn4), mRNA >gi|32766290|gb|BC054901.1| Danio rerio actinin, alpha 4, mRNA (cDNA clone MGC:63508 IMAGE:2642054), complete cds	sp|Q9QXQ0|ACTN4_RAT	1602	0	Alpha-actinin-4 OS=Rattus norvegicus GN=Actn4 PE=1 SV=2	SPAC15A10.08	276	1e-73	COG5069	Ca2+-binding actin-bundling protein fimbrin/plastin (EF-Hand superfamily)	K05699	0	1741	dre:322221	actinin alpha	GO:0030168//platelet activation;GO:0042981//regulation of apoptotic process;GO:0051017//actin filament bundle assembly;GO:0051272//positive regulation of cellular component movement;GO:0048549//positive regulation of pinocytosis;GO:0015031//protein transport;GO:0032417//positive regulation of sodium:hydrogen antiporter activity;GO:0051764//actin crosslink formation;GO:0001666//response to hypoxia…	GO:0005178//integrin binding;GO:0047485//protein N-terminus binding;GO:0005509//calcium ion binding;GO:0051015//actin filament binding;GO:0001882//nucleoside binding;GO:0042803//protein homodimerization activity	GO:0030863//cortical cytoskeleton;GO:0031143//pseudopodium;GO:0031093//platelet alpha granule lumen;GO:0005829//cytosol;GO:0043234//protein complex;GO:0070062//extracellular vesicular exosome;GO:0001725//stress fiber;GO:0030018//Z disc;GO:0048471//perinuclear region of cytoplasm;GO:0005634//nucleus;GO:0030529//ribonucleoprotein complex	ko05322//Systemic lupus erythematosus;ko05146//Amoebiasis;ko05412//Arrhythmogenic right ventricular cardiomyopathy (ARVC);ko04670//Leukocyte transendothelial migration;ko04510//Focal adhesion;ko04530//Tight junction;ko04810//Regulation of actin cytoskeleton;ko04520//Adherens junction
Unigene11923_All	585	19	176	1.5934	15.1391	3.2481	Up	3.51e-34	1.91e-32	gi|350594033|ref|XP_003483821.1|	97.4	4e-19	PREDICTED: UDP-glucuronosyltransferase 1-10 isoform 2 [Sus scrofa]	gi|6165872|gb|AF101105.1|COL11A1G27	67.9	5e-08	Homo sapiens collagen type XI alpha-1 (COL11A1) gene, exons 50 through 54	sp|O60656|UD19_HUMAN	92.4	6e-19	UDP-glucuronosyltransferase 1-9 OS=Homo sapiens GN=UGT1A9 PE=1 SV=1	--	--	--	--	--	K00699	6e-20	97.4	ssc:100511841	glucuronosyltransferase [EC:2.4.1.17]	GO:0008152//metabolic process	GO:0016758//transferase activity, transferring hexosyl groups	-	ko01100//Metabolic pathways;ko00500//Starch and sucrose metabolism;ko00140//Steroid hormone biosynthesis;ko00983//Drug metabolism - other enzymes;ko00980//Metabolism of xenobiotics by cytochrome P450;ko00053//Ascorbate and aldarate metabolism;ko00830//Retinol metabolism;ko04976//Bile secretion;ko00982//Drug metabolism - cytochrome P450;ko00860//Porphyrin and chlorophyll metabolism;ko00514//Other …
CL4655.Contig2_All	1153	4	37	0.1702	1.6148	3.2461	Up	3.65e-08	4.94e-07	gi|326664762|ref|XP_003197877.1|	88.6	6e-16	PREDICTED: hypothetical protein LOC100538250 [Danio rerio]	--	--	--	--	--	--	--	--	--	--	--	--	--	--	--	--	--	--	-	-	-	--
Unigene48184_All	450	4	37	0.4361	4.1375	3.246	Up	3.65e-08	4.94e-07	--	--	--	--	--	--	--	--	--	--	--	--	--	--	--	--	--	--	--	--	--	--	-	-	-	--
Unigene48317_All	311	4	37	0.631	5.9867	3.246	Up	3.65e-08	4.94e-07	--	--	--	--	--	--	--	--	--	--	--	--	--	--	--	--	--	--	--	--	--	--	-	-	-	--
CL3564.Contig2_All	536	9	83	0.8238	7.7922	3.2417	Up	8.29e-17	2.38e-15	--	--	--	--	--	--	--	--	--	--	--	--	--	--	--	--	--	--	--	--	--	--	-	-	-	--
CL311.Contig3_All	2025	5	46	0.1211	1.1431	3.2387	Up	7.49e-10	1.25e-08	gi|41152149|ref|NP_957128.1|	469.2	3e-130	protein phosphatase 1 regulatory subunit 3C-B [Danio rerio] >gi|82186683|sp|Q6P950.1|PR3CB_DANRE RecName: Full=Protein phosphatase 1 regulatory subunit 3C-B >gi|38174288|gb|AAH60926.1| Zgc:73259 [Danio rerio]	gi|471308780|gb|GAGT01005756.1|	123	4e-24	TSA: Anguilla japonica contig05904 transcribed RNA sequence	sp|Q6P950|PR3CB_DANRE	469	1e-131	Protein phosphatase 1 regulatory subunit 3C-B OS=Danio rerio GN=ppp1r3cb PE=2 SV=1	--	--	--	--	--	K07189	5e-131	469	dre:393807	protein phosphatase 1, regulatory (inhibitor) subunit 3	GO:0005979//regulation of glycogen biosynthetic process;GO:0005981//regulation of glycogen catabolic process;GO:0006605//protein targeting	GO:0019903//protein phosphatase binding;GO:0004721//phosphoprotein phosphatase activity	GO:0043231//intracellular membrane-bounded organelle;GO:0042587//glycogen granule	ko04910//Insulin signaling pathway
CL4291.Contig2_All	514	5	46	0.4772	4.5034	3.2383	Up	7.49e-10	1.25e-08	--	--	--	--	gi|211853422|emb|CU498833.18|	91.7	3e-15	Zebrafish DNA sequence from clone CH73-34A12 in linkage group 18, complete sequence	--	--	--	--	--	--	--	--	--	--	--	--	--	--	-	-	-	--
Unigene48435_All	386	5	46	0.6355	5.9967	3.2382	Up	7.49e-10	1.25e-08	--	--	--	--	--	--	--	--	--	--	--	--	--	--	--	--	--	--	--	--	--	--	-	-	-	--
Unigene48497_All	462	5	46	0.531	5.0103	3.2381	Up	7.49e-10	1.25e-08	--	--	--	--	--	--	--	--	--	--	--	--	--	--	--	--	--	--	--	--	--	--	-	-	-	--
Unigene22249_All	1659	349	3206	10.3206	97.2436	3.2361	Up	0	0	gi|50539716|ref|NP_001002328.1|	364	1e-98	3-beta-hydroxysteroid-Delta(8),Delta(7)-isomerase [Danio rerio] >gi|49900281|gb|AAH76453.1| Zgc:91895 [Danio rerio] >gi|182890308|gb|AAI63987.1| Zgc:91895 protein [Danio rerio]	gi|182890307|gb|BC163987.1|	163	3e-36	Danio rerio zgc:91895, mRNA (cDNA clone MGC:191162 IMAGE:100059471), complete cds	sp|Q9JJ46|EBP_RAT	294	3e-79	3-beta-hydroxysteroid-Delta(8),Delta(7)-isomerase OS=Rattus norvegicus GN=Ebp PE=2 SV=3	--	--	--	--	--	K01824	2e-99	363	dre:436600	cholestenol delta-isomerase [EC:5.3.3.5]	GO:0030097//hemopoiesis;GO:0006695//cholesterol biosynthetic process	GO:0047750//cholestenol delta-isomerase activity;GO:0000247//C-8 sterol isomerase activity	GO:0016021//integral to membrane;GO:0005783//endoplasmic reticulum	ko00100//Steroid biosynthesis;ko01100//Metabolic pathways
Unigene48217_All	307	6	55	0.9588	9.0151	3.233	Up	1.56e-11	3.07e-10	--	--	--	--	--	--	--	--	--	--	--	--	--	--	--	--	--	--	--	--	--	--	-	-	-	--
Unigene28954_All	637	26	238	2.0024	18.801	3.231	Up	1.75e-45	1.2e-43	--	--	--	--	--	--	--	--	--	--	--	--	--	--	--	--	--	--	--	--	--	--	-	-	-	--
Unigene49014_All	687	7	64	0.4999	4.6878	3.2292	Up	3.31e-13	7.46e-12	gi|326672295|ref|XP_691455.4|	244.2	3e-63	PREDICTED: probable E3 ubiquitin-protein ligase HECTD2-like [Danio rerio]	gi|326672294|ref|XM_686363.4|	174	4e-40	PREDICTED: Danio rerio HECT domain containing 2 (hectd2), mRNA	sp|Q8CDU6|HECD2_MOUSE	219	4e-57	Probable E3 ubiquitin-protein ligase HECTD2 OS=Mus musculus GN=Hectd2 PE=2 SV=2	ECU04g0490	101	1e-21	COG5021	Ubiquitin-protein ligase	K12232	5e-64	244	dre:562999	E3 ubiquitin-protein ligase HECTD2 [EC:6.3.2.19]	GO:0042787//protein ubiquitination involved in ubiquitin-dependent protein catabolic process	GO:0004842//ubiquitin-protein ligase activity	GO:0005737//cytoplasm;GO:0005634//nucleus	--
Unigene48202_All	813	10	91	0.6034	5.6324	3.2226	Up	3.28e-18	1.01e-16	--	--	--	--	--	--	--	--	--	--	--	--	--	--	--	--	--	--	--	--	--	--	-	-	-	--
CL2175.Contig2_All	625	26	235	2.0409	18.9205	3.2127	Up	1.06e-44	7.22e-43	gi|308321658|gb|ADO27980.1|	237.7	3e-61	histidine triad nucleotide-binding protein 1 [Ictalurus furcatus]	gi|213511053|ref|NM_001141156.1|	220	6e-54	Salmo salar histidine triad nucleotide binding protein 1 (hint1), mRNA	sp|P62958|HINT1_BOVIN	222	4e-58	Histidine triad nucleotide-binding protein 1 OS=Bos taurus GN=HINT1 PE=1 SV=2	all4087	155	4e-38	COG0537	Diadenosine tetraphosphate (Ap4A) hydrolase and other HIT family hydrolases	K02089	8e-48	190	ame:408406	cyclin-dependent kinase 4 [EC:2.7.11.22]	GO:0009154//purine ribonucleotide catabolic process;GO:0006355//regulation of transcription, DNA-dependent;GO:0072332//intrinsic apoptotic signaling pathway by p53 class mediator	GO:0016787//hydrolase activity	GO:0000118//histone deacetylase complex;GO:0005737//cytoplasm;GO:0005886//plasma membrane	ko05166//HTLV-I infection;ko00230//Purine metabolism;ko04115//p53 signaling pathway;ko05214//Glioma;ko04110//Cell cycle;ko05162//Measles;ko04660//T cell receptor signaling pathway;ko05222//Small cell lung cancer;ko05200//Pathways in cancer;ko05218//Melanoma;ko05219//Bladder cancer;ko05223//Non-small cell lung cancer;ko05220//Chronic myeloid leukemia;ko05212//Pancreatic cancer;ko04530//Tight junct…
CL4398.Contig2_All	979	75	677	3.7584	34.7977	3.2108	Up	1.09e-125	1.64e-123	gi|192451505|ref|NP_001122247.1|	77.4	1e-12	uncharacterized protein LOC792613 precursor [Danio rerio]	--	--	--	--	--	--	--	--	--	--	--	--	--	K10044	2e-13	77.4	dre:792613	retinoic acid receptor responder protein 2	-	-	-	--
CL4893.Contig2_All	768	4	36	0.2555	2.3588	3.2067	Up	6.71e-08	8.79e-07	--	--	--	--	--	--	--	--	--	--	--	--	--	--	--	--	--	--	--	--	--	--	-	-	-	--
Unigene48040_All	479	7	63	0.7169	6.6183	3.2066	Up	6.06e-13	1.34e-11	gi|345305872|ref|XP_003428391.1|	149.4	5e-35	PREDICTED: protein bicaudal C homolog 1-like [Ornithorhynchus anatinus]	gi|189529792|ref|XM_694995.3|	176	6e-41	PREDICTED: Danio rerio bicaudal C homolog 1b (Drosophila) (bicc1b), partial mRNA	sp|Q5U4T7|BIC1B_XENLA	145	3e-35	Protein bicaudal C homolog 1-B OS=Xenopus laevis GN=bicc1-b PE=2 SV=1	--	--	--	--	--	--	--	--	--	--	GO:0007275//multicellular organismal development	GO:0003723//RNA binding	-	--
Unigene49219_All	486	5	45	0.5047	4.6593	3.2066	Up	1.37e-09	2.21e-08	--	--	--	--	--	--	--	--	--	--	--	--	--	--	--	--	--	--	--	--	--	--	-	-	-	--
Unigene47272_All	348	4	36	0.5639	5.2056	3.2066	Up	6.71e-08	8.78e-07	gi|395501953|ref|XP_003755351.1|	68.9	8e-11	PREDICTED: LOW QUALITY PROTEIN: deleted in malignant brain tumors 1 protein-like [Sarcophilus harrisii]	--	--	--	--	sp|Q60997|DMBT1_MOUSE	77.8	5e-15	Deleted in malignant brain tumors 1 protein OS=Mus musculus GN=Dmbt1 PE=1 SV=2	--	--	--	--	--	K13912	2e-14	77.8	mmu:12945	deleted in malignant brain tumors 1 protein	GO:0001833//inner cell mass cell proliferation;GO:0030858//positive regulation of epithelial cell differentiation	GO:0051636//Gram-negative bacterial cell surface binding;GO:0035375//zymogen binding;GO:0051637//Gram-positive bacterial cell surface binding	GO:0019898//extrinsic to membrane;GO:0042589//zymogen granule membrane;GO:0005578//proteinaceous extracellular matrix	ko04970//Salivary secretion
Unigene50820_All	388	3	27	0.3793	3.5017	3.2066	Up	3.37e-06	3.3e-05	gi|449275606|gb|EMC84408.1|	82.4	7e-15	Reticulocyte-binding protein 2 like protein a [Columba livia]	gi|56744338|gb|AC115877.13|	77.8	3e-11	Mus musculus chromosome 15, clone RP24-358H21, complete sequence	sp|B2RY56|RBM25_MOUSE	84	7e-17	RNA-binding protein 25 OS=Mus musculus GN=Rbm25 PE=1 SV=2	PA2976	67.4	6e-12	COG1530	Ribonucleases G and E	K11093	7e-17	85.9	tca:662320	U1 small nuclear ribonucleoprotein 70kDa	-	-	-	ko03040//Spliceosome
CL1389.Contig3_All	1505	35	314	1.1409	10.4987	3.202	Up	5.01e-59	4.32e-57	gi|317119967|gb|ADV02376.1|	452.2	3e-125	putative liver carboxylesterase 22 precursor [Coregonus clupeaformis]	gi|291042673|ref|NM_001044936.1|	69.9	3e-08	Danio rerio carboxylesterase 3 (ces3), mRNA	sp|Q6AW47|EST5A_CANFA	302	1e-81	Carboxylesterase 5A OS=Canis familiaris GN=CES5A PE=2 SV=1	BS_pnbA	115	2e-25	COG2272	Carboxylesterase type B	K03927	1e-121	437	dre:560651	carboxylesterase 2 [EC:3.1.1.1 3.1.1.84 3.1.1.56]	GO:0008152//metabolic process	GO:0004091//carboxylesterase activity	-	ko01100//Metabolic pathways;ko00983//Drug metabolism - other enzymes
Unigene6947_All	1038	31	278	1.4652	13.4769	3.2013	Up	1.98e-52	1.54e-50	gi|189523275|ref|XP_685872.2|	396.7	9e-109	PREDICTED: leucine-rich repeat-containing protein 58-like isoform 1 [Danio rerio]	gi|432935486|ref|XM_004081970.1|	200	1e-47	PREDICTED: Oryzias latipes leucine-rich repeat-containing protein 58-like (LOC101174547), mRNA	sp|A4IHG1|LRC58_XENTR	330	3e-90	Leucine-rich repeat-containing protein 58 OS=Xenopus tropicalis GN=lrrc58 PE=2 SV=1	alr0124_1	115	2e-25	COG4886	Leucine-rich repeat (LRR) protein	K10130	2e-22	107	acs:100564298	leucine-rich repeats and death domain-containing protein	-	-	-	ko04115//p53 signaling pathway;ko04064//NF-kappa B signaling pathway;ko04621//NOD-like receptor signaling pathway
CL531.Contig4_All	2662	86	766	1.585	14.4799	3.1915	Up	3.48e-141	5.76e-139	gi|47086461|ref|NP_997956.1|	624	1e-176	adenosine kinase isoform 1 [Danio rerio] >gi|39645529|gb|AAH63961.1| Adenosine kinase a [Danio rerio]	gi|213515201|ref|NM_001141692.1|	478	1e-131	Salmo salar adenosine kinase a (LOC100196663), mRNA >gi|197632200|gb|BT043709.1| Salmo salar clone HM5_2665 adenosine kinase a mRNA, complete cds	sp|Q64640|ADK_RAT	564	3e-160	Adenosine kinase OS=Rattus norvegicus GN=Adk PE=1 SV=3	SPCC338.14	269	2e-71	COG0524	Sugar kinases, ribokinase family	K00856	2e-177	624	dre:368220	adenosine kinase [EC:2.7.1.20]	GO:0010613//positive regulation of cardiac muscle hypertrophy;GO:0032922//circadian regulation of gene expression;GO:0046085//adenosine metabolic process;GO:0016310//phosphorylation;GO:0042102//positive regulation of T cell proliferation;GO:0006144//purine nucleobase metabolic process;GO:0044342//type B pancreatic cell proliferation;GO:0006175//dATP biosynthetic process;GO:0006166//purine ribonuc…	GO:0016773//phosphotransferase activity, alcohol group as acceptor;GO:0046872//metal ion binding;GO:0004001//adenosine kinase activity;GO:0005524//ATP binding	GO:0005829//cytosol;GO:0005634//nucleus	ko01100//Metabolic pathways;ko00230//Purine metabolism
Unigene48642_All	304	7	62	1.1297	10.2627	3.1834	Up	1.11e-12	2.4e-11	gi|432862367|ref|XP_004069820.1|	137.5	1e-31	PREDICTED: LOW QUALITY PROTEIN: fatty acyl-CoA hydrolase precursor, medium chain-like [Oryzias latipes]	gi|562007|gb|U10697.1|RNU10697	61.9	2e-06	Rattus norvegicus kidney microsomal carboxylesterase mRNA, complete cds	sp|O00748|EST2_HUMAN	120	7e-28	Cocaine esterase OS=Homo sapiens GN=CES2 PE=1 SV=1	BS_pnbA	87.4	6e-18	COG2272	Carboxylesterase type B	K03927	1e-31	134	dre:560651	carboxylesterase 2 [EC:3.1.1.1 3.1.1.84 3.1.1.56]	GO:0008152//metabolic process	GO:0004091//carboxylesterase activity	-	ko01100//Metabolic pathways;ko00983//Drug metabolism - other enzymes
CL3989.Contig2_All	3616	390	3452	5.2913	48.0382	3.1825	Up	0	0	gi|292626918|ref|XP_699168.3|	934.1	0	PREDICTED: glucose-6-phosphate 1-dehydrogenase [Danio rerio]	gi|471311533|gb|GAGT01003003.1|	841	0	TSA: Anguilla japonica contig03096 transcribed RNA sequence	sp|P54996|G6PD_TAKRU	879	0	Glucose-6-phosphate 1-dehydrogenase OS=Takifugu rubripes GN=g6pd PE=3 SV=1	YNL241c	457	6e-128	COG0364	Glucose-6-phosphate 1-dehydrogenase	K00036	0	934	dre:570579	glucose-6-phosphate 1-dehydrogenase [EC:1.1.1.49]	GO:0043523//regulation of neuron apoptotic process;GO:0010734//negative regulation of protein glutathionylation;GO:0001998//angiotensin mediated vasoconstriction involved in regulation of systemic arterial blood pressure;GO:0032094//response to food;GO:0045471//response to ethanol;GO:0043249//erythrocyte maturation;GO:0051156//glucose 6-phosphate metabolic process;GO:0019322//pentose biosynthetic…	GO:0050661//NADP binding;GO:0004345//glucose-6-phosphate dehydrogenase activity;GO:0005536//glucose binding;GO:0042803//protein homodimerization activity	GO:0005829//cytosol;GO:0005813//centrosome;GO:0005634//nucleus;GO:0009898//internal side of plasma membrane	ko01100//Metabolic pathways;ko00480//Glutathione metabolism;ko00030//Pentose phosphate pathway
CL2081.Contig2_All	3218	55	484	0.8385	7.5684	3.1741	Up	2.23e-89	2.61e-87	gi|348041277|ref|NP_001106808.2|	830.9	0	cytochrome P450, family 27, subfamily C, polypeptide 1 [Danio rerio]	gi|112420144|gb|BT026961.1|	176	4e-40	Gasterosteus aculeatus clone CFW121-H07 mRNA sequence	sp|Q4G0S4|C27C1_HUMAN	526	1e-148	Cytochrome P450 27C1 OS=Homo sapiens GN=CYP27C1 PE=2 SV=2	BH0579	137	1e-31	COG2124	Cytochrome P450	K07438	2e-122	441	acs:100559713	cytochrome P450, family 27, subfamily B (25-hydroxyvitamin D3 1alpha-hydroxylase) [EC:1.14.13.13]	GO:0055114//oxidation-reduction process	GO:0020037//heme binding;GO:0016705//oxidoreductase activity, acting on paired donors, with incorporation or reduction of molecular oxygen;GO:0004497//monooxygenase activity;GO:0005506//iron ion binding;GO:0009055//electron carrier activity	-	ko00100//Steroid biosynthesis;ko01100//Metabolic pathways;ko03320//PPAR signaling pathway;ko05152//Tuberculosis;ko00120//Primary bile acid biosynthesis
Unigene19405_All	260	1602	13975	302.284	2704.72	3.1615	Up	0	0	gi|410441191|dbj|BAM65013.1|	52.4	7e-06	egg envelope protein [Clupea pallasii]	--	--	--	--	--	--	--	--	--	--	--	--	--	--	--	--	--	--	-	-	-	--
Unigene45990_All	405	3	26	0.3634	3.2304	3.1521	Up	6.19e-06	5.72e-05	--	--	--	--	--	--	--	--	--	--	--	--	--	--	--	--	--	--	--	--	--	--	-	-	-	--
Unigene46888_All	228	3	26	0.6455	5.7383	3.1521	Up	6.19e-06	5.72e-05	gi|326669615|ref|XP_003199050.1|	144.8	1e-33	PREDICTED: protein FAN [Danio rerio]	gi|326669614|ref|XM_003199002.1|	159	7e-36	PREDICTED: Danio rerio neutral sphingomyelinase (N-SMase) activation associated factor (nsmaf), mRNA	sp|O35242|FAN_MOUSE	129	1e-30	Protein FAN OS=Mus musculus GN=Nsmaf PE=2 SV=2	--	--	--	--	--	--	--	--	--	--	GO:0006917//induction of apoptosis;GO:0043085//positive regulation of catalytic activity	GO:0016230//sphingomyelin phosphodiesterase activator activity;GO:0005123//death receptor binding	-	--
Unigene46913_All	341	3	26	0.4316	3.8367	3.1521	Up	6.19e-06	5.72e-05	gi|431891795|gb|ELK02329.1|	176.8	2e-43	Protein FAN [Pteropus alecto]	gi|403288846|ref|XM_003935543.1|	75.8	1e-10	PREDICTED: Saimiri boliviensis boliviensis neutral sphingomyelinase (N-SMase) activation associated factor (NSMAF), mRNA	sp|O35242|FAN_MOUSE	174	5e-44	Protein FAN OS=Mus musculus GN=Nsmaf PE=2 SV=2	--	--	--	--	--	--	--	--	--	--	GO:0006917//induction of apoptosis;GO:0043085//positive regulation of catalytic activity	GO:0016230//sphingomyelin phosphodiesterase activator activity;GO:0005123//death receptor binding	-	--
Unigene13412_All	244	263	2273	52.88	468.763	3.1481	Up	0	0	--	--	--	--	gi|468685246|gb|GAGG010818594.1|	91.7	1e-15	TSA: Anolis carolinensis k46:1963586 transcribed RNA sequence	--	--	--	--	--	--	--	--	--	--	--	--	--	--	-	-	-	--
CL1972.Contig1_All	587	45	387	3.761	33.1755	3.1409	Up	4.34e-71	4.32e-69	gi|195165503|ref|XP_002023578.1|	34.7	3e-07	GL19880 [Drosophila persimilis] >gi|194105712|gb|EDW27755.1| GL19880 [Drosophila persimilis]	gi|124301255|gb|AC197597.1|	63.9	8e-07	Gasterosteus aculeatus clone VMRC26-26C03, complete sequence	sp|Q86UP3|ZFHX4_HUMAN	40.4	3e-07	Zinc finger homeobox protein 4 OS=Homo sapiens GN=ZFHX4 PE=1 SV=1	--	--	--	--	--	K05747	2e-07	42	bmy:Bm1_29495	Wiskott-Aldrich syndrome protein	-	-	-	ko04666//Fc gamma R-mediated phagocytosis;ko05130//Pathogenic Escherichia coli infection;ko05132//Salmonella infection;ko04810//Regulation of actin cytoskeleton;ko04062//Chemokine signaling pathway;ko05131//Shigellosis;ko05100//Bacterial invasion of epithelial cells;ko04520//Adherens junction
Unigene25804_All	1109	78	669	3.4506	30.3556	3.137	Up	1.58e-121	2.34e-119	gi|326669611|ref|XP_003199049.1|	291.6	4e-77	PREDICTED: haptoglobin-like [Danio rerio]	gi|432851811|ref|XM_004067049.1|	63.9	2e-06	PREDICTED: Oryzias latipes haptoglobin-like (LOC101170257), mRNA	sp|O35086|HPT_MESAU	118	2e-26	Haptoglobin OS=Mesocricetus auratus GN=HP PE=2 SV=1	VC1649	53.5	6e-07	COG5640	Secreted trypsin-like serine protease	K01330	1e-26	121	tgu:100224962	complement component 1, r subcomponent [EC:3.4.21.41]	-	-	-	ko05322//Systemic lupus erythematosus;ko04145//Phagosome;ko05150//Staphylococcus aureus infection;ko04610//Complement and coagulation cascades;ko05133//Pertussis
Unigene48845_All	554	9	77	0.797	6.994	3.1335	Up	3.08e-15	8.08e-14	gi|213514202|ref|NP_001134072.1|	240.3	3e-62	ADP-ribosylation factor-like protein 4D [Salmo salar] >gi|209730516|gb|ACI66127.1| ADP-ribosylation factor-like protein 4D [Salmo salar]	gi|471301684|gb|GAGT01012852.1|	109	1e-20	TSA: Anguilla japonica contig14247 transcribed RNA sequence	sp|Q0VC18|ARL4D_BOVIN	221	6e-58	ADP-ribosylation factor-like protein 4D OS=Bos taurus GN=ARL4D PE=2 SV=1	YDL192w	126	3e-29	COG1100	GTPase SAR1 and related small G proteins	K07948	1e-61	235	dre:323573	ADP-ribosylation factor-like 4D	GO:0007264//small GTPase mediated signal transduction	GO:0005525//GTP binding	GO:0005737//cytoplasm;GO:0005730//nucleolus;GO:0005886//plasma membrane	--
CL1379.Contig4_All	1202	72	614	2.9387	25.7044	3.1288	Up	2.13e-111	2.98e-109	gi|49903285|gb|AAH76561.1|	380.6	9e-104	Mhc1ze protein, partial [Danio rerio]	gi|260182183|gb|GQ505860.1|	121	8e-24	Salmo salar clone BAC CHORI214-68O19 genomic sequence	sp|P15979|HA1F_CHICK	186	9e-47	Class I histocompatibility antigen, F10 alpha chain OS=Gallus gallus PE=2 SV=1	--	--	--	--	--	K06751	8e-48	191	xla:398628	major histocompatibility complex, class I	-	-	-	ko04612//Antigen processing and presentation;ko05330//Allograft rejection;ko05320//Autoimmune thyroid disease;ko04145//Phagosome;ko04940//Type I diabetes mellitus;ko05332//Graft-versus-host disease;ko04650//Natural killer cell mediated cytotoxicity;ko05416//Viral myocarditis;ko05169//Epstein-Barr virus infection;ko05166//HTLV-I infection;ko05168//Herpes simplex infection;ko04514//Cell adhesion mo…
CL1351.Contig4_All	1422	4	34	0.138	1.2032	3.1241	Up	2.25e-07	2.7e-06	gi|348523135|ref|XP_003449079.1|	597.8	4e-169	PREDICTED: arrestin domain-containing protein 2-like isoform 1 [Oreochromis niloticus]	gi|348523134|ref|XM_003449031.1|	519	1e-143	PREDICTED: Oreochromis niloticus arrestin domain-containing protein 2-like, transcript variant 1 (LOC100696101), mRNA	sp|Q8TBH0|ARRD2_HUMAN	403	4e-112	Arrestin domain-containing protein 2 OS=Homo sapiens GN=ARRDC2 PE=2 SV=2	--	--	--	--	--	K15183	4e-11	70.1	mgp:100549853	RNA polymerase II elongation factor ELL	-	-	-	--
Unigene47285_All	337	4	34	0.5823	5.0768	3.1241	Up	2.25e-07	2.7e-06	--	--	--	--	--	--	--	--	--	--	--	--	--	--	--	--	--	--	--	--	--	--	-	-	-	--
Unigene25596_All	524	65	552	6.0857	53.0093	3.1228	Up	3.89e-100	4.95e-98	--	--	--	--	--	--	--	--	--	--	--	--	--	--	--	--	--	--	--	--	--	--	-	-	-	--
Unigene30182_All	1619	74	625	2.2424	19.4257	3.1149	Up	7.04e-113	9.91e-111	gi|348505020|ref|XP_003440059.1|	744.6	0	PREDICTED: MAP kinase-interacting serine/threonine-protein kinase 1-like [Oreochromis niloticus]	gi|410921109|ref|XM_003973977.1|	474	1e-130	PREDICTED: Takifugu rubripes MAP kinase-interacting serine/threonine-protein kinase 1-like (LOC101065999), mRNA	sp|O08605|MKNK1_MOUSE	658	0	MAP kinase-interacting serine/threonine-protein kinase 1 OS=Mus musculus GN=Mknk1 PE=1 SV=2	SPAC14C4.03	127	7e-29	COG0515	Serine/threonine protein kinase	K04372	0	701	dre:555974	MAP kinase interacting serine/threonine kinase [EC:2.7.11.1]	GO:0018105//peptidyl-serine phosphorylation;GO:0007243//intracellular protein kinase cascade;GO:0006417//regulation of translation;GO:0008543//fibroblast growth factor receptor signaling pathway;GO:0006950//response to stress	GO:0004674//protein serine/threonine kinase activity;GO:0005524//ATP binding;GO:0005515//protein binding	GO:0005829//cytosol;GO:0005634//nucleus	ko04910//Insulin signaling pathway;ko04010//MAPK signaling pathway
CL3050.Contig1_All	2011	5	42	0.122	1.0509	3.1067	Up	8.39e-09	1.24e-07	gi|47217840|emb|CAG07254.1|	1003	0	unnamed protein product [Tetraodon nigroviridis]	gi|112419793|gb|BT026610.1|	244	1e-60	Gasterosteus aculeatus clone CEC21-F12 mRNA sequence	sp|Q64FW2|RETST_MOUSE	637	0	All-trans-retinol 13,14-reductase OS=Mus musculus GN=Retsat PE=1 SV=3	alr4631	134	4e-31	COG1233	Phytoene dehydrogenase and related proteins	K09516	0	929	dre:325922	all-trans-retinol 13,14-reductase [EC:1.3.99.23]	GO:0042572//retinol metabolic process;GO:0055114//oxidation-reduction process	GO:0051786//all-trans-retinol 13,14-reductase activity	GO:0005789//endoplasmic reticulum membrane;GO:0005640//nuclear outer membrane	ko00830//Retinol metabolism
Unigene45535_All	351	3	25	0.4193	3.5841	3.0956	Up	1.13e-05	9.94e-05	--	--	--	--	--	--	--	--	--	--	--	--	--	--	--	--	--	--	--	--	--	--	-	-	-	--
Unigene48046_All	254	3	25	0.5794	4.9528	3.0956	Up	1.13e-05	9.93e-05	gi|348544416|ref|XP_003459677.1|	163.3	3e-39	PREDICTED: serine/threonine-protein kinase 24-like [Oreochromis niloticus]	gi|410906202|ref|XM_003966532.1|	222	6e-55	PREDICTED: Takifugu rubripes serine/threonine-protein kinase 24-like (LOC101069828), mRNA	sp|Q9Y6E0|STK24_HUMAN	159	1e-39	Serine/threonine-protein kinase 24 OS=Homo sapiens GN=STK24 PE=1 SV=1	--	--	--	--	--	K08838	1e-39	161	dre:406786	serine/threonine kinase 24 [EC:2.7.11.1]	GO:0006468//protein phosphorylation;GO:0007507//heart development	GO:0004672//protein kinase activity;GO:0005524//ATP binding	-	--
Unigene49559_All	364	3	25	0.4043	3.4561	3.0956	Up	1.13e-05	9.93e-05	--	--	--	--	--	--	--	--	--	--	--	--	--	--	--	--	--	--	--	--	--	--	-	-	-	--
Unigene49798_All	231	3	25	0.6371	5.4459	3.0956	Up	1.13e-05	9.93e-05	--	--	--	--	--	--	--	--	--	--	--	--	--	--	--	--	--	--	--	--	--	--	-	-	-	--
Unigene31583_All	792	30	250	1.8583	15.884	3.0955	Up	7.55e-46	5.23e-44	gi|38488706|ref|NP_942111.1|	429.1	1e-118	6-phosphofructo-2-kinase/fructose-2,6-biphosphatase 4, like [Danio rerio] >gi|31418967|gb|AAH53282.1| 6-phosphofructo-2-kinase/fructose-2,6-biphosphatase 4 [Danio rerio]	gi|38488705|ref|NM_198816.1|	212	2e-51	Danio rerio 6-phosphofructo-2-kinase/fructose-2,6-biphosphatase 4, like (pfkfb4l), mRNA >gi|31418966|gb|BC053282.1| Danio rerio 6-phosphofructo-2-kinase/fructose-2,6-biphosphatase 4, mRNA (cDNA clone MGC:64150 IMAGE:6797066), complete cds	sp|Q16877|F264_HUMAN	379	3e-105	6-phosphofructo-2-kinase/fructose-2,6-bisphosphatase 4 OS=Homo sapiens GN=PFKFB4 PE=2 SV=6	--	--	--	--	--	K01103	1e-119	429	dre:386663	6-phosphofructo-2-kinase / fructose-2,6-bisphosphatase [EC:2.7.1.105 3.1.3.46]	GO:0006000//fructose metabolic process;GO:0016310//phosphorylation;GO:0006003//fructose 2,6-bisphosphate metabolic process	GO:0004331//fructose-2,6-bisphosphate 2-phosphatase activity;GO:0003873//6-phosphofructo-2-kinase activity;GO:0005524//ATP binding	-	ko00051//Fructose and mannose metabolism
Unigene50245_All	377	3	25	0.3904	3.3369	3.0955	Up	1.13e-05	9.93e-05	--	--	--	--	--	--	--	--	--	--	--	--	--	--	--	--	--	--	--	--	--	--	-	-	-	--
CL2946.Contig4_All	472	9	75	0.9355	7.9958	3.0954	Up	1.02e-14	2.57e-13	gi|213512325|ref|NP_001133640.1|	125.6	7e-28	Heterogeneous nuclear ribonucleoprotein M [Salmo salar] >gi|209154780|gb|ACI33622.1| Heterogeneous nuclear ribonucleoprotein M [Salmo salar]	gi|213512324|ref|NM_001140168.1|	111	3e-21	Salmo salar Heterogeneous nuclear ribonucleoprotein M (hnrpm), mRNA	sp|P52272|HNRPM_HUMAN	84.3	1e-16	Heterogeneous nuclear ribonucleoprotein M OS=Homo sapiens GN=HNRNPM PE=1 SV=3	--	--	--	--	--	K12887	3e-28	124	dre:555643	heterogeneous nuclear ribonucleoprotein M	GO:0000380//alternative mRNA splicing, via spliceosome	GO:0003723//RNA binding;GO:0000166//nucleotide binding;GO:0019904//protein domain specific binding	GO:0042382//paraspeckles;GO:0016363//nuclear matrix;GO:0005730//nucleolus;GO:0071013//catalytic step 2 spliceosome;GO:0005887//integral to plasma membrane	ko03040//Spliceosome
Unigene47165_All	430	3	25	0.3423	2.9256	3.0954	Up	1.13e-05	9.94e-05	--	--	--	--	--	--	--	--	--	--	--	--	--	--	--	--	--	--	--	--	--	--	-	-	-	--
Unigene49037_All	234	3	25	0.629	5.3761	3.0954	Up	1.13e-05	9.93e-05	--	--	--	--	--	--	--	--	--	--	--	--	--	--	--	--	--	--	--	--	--	--	-	-	-	--
Unigene24652_All	251	7	58	1.3682	11.6278	3.0872	Up	1.22e-11	2.42e-10	--	--	--	--	--	--	--	--	--	--	--	--	--	--	--	--	--	--	--	--	--	--	-	-	-	--
Unigene48778_All	464	4	33	0.4229	3.5788	3.0811	Up	4.1e-07	4.72e-06	gi|292618909|ref|XP_697207.4|	161.8	9e-39	PREDICTED: pleckstrin homology domain-containing family A member 6-like [Danio rerio]	gi|471298419|gb|GAGT01016117.1|	119	1e-23	TSA: Anguilla japonica contig18443 transcribed RNA sequence	sp|Q7TQG1|PKHA6_MOUSE	139	3e-33	Pleckstrin homology domain-containing family A member 6 OS=Mus musculus GN=Plekha6 PE=1 SV=1	--	--	--	--	--	--	--	--	--	--	-	-	-	--
Unigene48871_All	258	4	33	0.7606	6.4363	3.081	Up	4.1e-07	4.72e-06	--	--	--	--	--	--	--	--	--	--	--	--	--	--	--	--	--	--	--	--	--	--	-	-	-	--
CL1852.Contig1_All	2207	442	3640	9.8253	82.9933	3.0784	Up	0	0	gi|410914570|ref|XP_003970760.1|	620.5	1e-175	PREDICTED: diacylglycerol O-acyltransferase 2-like [Takifugu rubripes]	gi|452055831|gb|KC189939.1|	163	5e-36	Scophthalmus maximus diacylglycerol O-acyltransferase family 2 (DGAT2) mRNA, partial cds	sp|Q4V9F0|DGAT2_DANRE	617	3e-176	Diacylglycerol O-acyltransferase 2 OS=Danio rerio GN=dgat2 PE=2 SV=1	--	--	--	--	--	K11160	1e-175	617	dre:565316	diacylglycerol O-acyltransferase 2 [EC:2.3.1.20 2.3.1.75]	GO:0036155//acylglycerol acyl-chain remodeling;GO:0006071//glycerol metabolic process;GO:0035336//long-chain fatty-acyl-CoA metabolic process;GO:0046474//glycerophospholipid biosynthetic process;GO:0035356//cellular triglyceride homeostasis;GO:0034383//low-density lipoprotein particle clearance;GO:0055089//fatty acid homeostasis;GO:0060613//fat pad development;GO:0019915//lipid storage;GO:0019432…	GO:0004144//diacylglycerol O-acyltransferase activity;GO:0003846//2-acylglycerol O-acyltransferase activity;GO:0050252//retinol O-fatty-acyltransferase activity;GO:0042803//protein homodimerization activity	GO:0030176//integral to endoplasmic reticulum membrane;GO:0005739//mitochondrion;GO:0048471//perinuclear region of cytoplasm;GO:0005811//lipid particle	ko01100//Metabolic pathways;ko04975//Fat digestion and absorption;ko00561//Glycerolipid metabolism
Unigene48205_All	316	9	74	1.3973	11.7839	3.0761	Up	1.85e-14	4.59e-13	gi|432943322|ref|XP_004083158.1|	62	9e-09	PREDICTED: piggyBac transposable element-derived protein 2-like [Oryzias latipes]	gi|348524714|ref|XM_003449820.1|	91.7	2e-15	PREDICTED: Oreochromis niloticus protein turtle homolog B-like (LOC100706295), mRNA	--	--	--	--	--	--	--	--	--	--	--	--	--	--	-	-	-	--
CL647.Contig4_All	864	5	41	0.2839	2.3879	3.0723	Up	1.53e-08	2.18e-07	gi|47214348|emb|CAG01193.1|	99	3e-56	unnamed protein product [Tetraodon nigroviridis]	gi|56282384|emb|CR685008.2|	75.8	3e-10	Tetraodon nigroviridis full-length cDNA	sp|A4QNZ7|P33MX_DANRE	81.6	1e-29	Putative monooxygenase p33MONOX OS=Danio rerio GN=p33monox PE=1 SV=1	--	--	--	--	--	K11649	3e-06	53.1	rno:685179	SWI/SNF related-matrix-associated actin-dependent regulator of chromatin subfamily C	-	-	-	--
Unigene47236_All	263	5	41	0.9327	7.8446	3.0722	Up	1.53e-08	2.18e-07	--	--	--	--	--	--	--	--	--	--	--	--	--	--	--	--	--	--	--	--	--	--	-	-	-	--
Unigene47386_All	372	5	41	0.6594	5.5461	3.0722	Up	1.53e-08	2.18e-07	--	--	--	--	--	--	--	--	--	--	--	--	--	--	--	--	--	--	--	--	--	--	-	-	-	--
Unigene48475_All	611	5	41	0.4015	3.3767	3.0721	Up	1.53e-08	2.18e-07	--	--	--	--	--	--	--	--	--	--	--	--	--	--	--	--	--	--	--	--	--	--	-	-	-	--
CL2628.Contig2_All	1380	20	163	0.711	5.9436	3.0634	Up	4.08e-30	1.99e-28	gi|47085781|ref|NP_998227.1|	729.2	0	ubiquitin-like modifier-activating enzyme 1 [Danio rerio] >gi|38173709|gb|AAH60674.1| Ubiquitin-like modifier activating enzyme 1 [Danio rerio]	gi|471298319|gb|GAGT01016217.1|	672	0	TSA: Anguilla japonica contig18565 transcribed RNA sequence	sp|Q29504|UBA1_RABIT	655	0	Ubiquitin-like modifier-activating enzyme 1 OS=Oryctolagus cuniculus GN=UBA1 PE=2 SV=1	YKL210w	355	8e-98	COG0476	Dinucleotide-utilizing enzymes involved in molybdopterin and thiamine biosynthesis family 2	K03178	0	729	dre:406335	ubiquitin-activating enzyme E1 [EC:6.3.2.19]	GO:0016567//protein ubiquitination	GO:0016874//ligase activity;GO:0008641//small protein activating enzyme activity;GO:0005524//ATP binding	-	ko05012//Parkinson's disease;ko04120//Ubiquitin mediated proteolysis
Unigene48529_All	322	7	57	1.0665	8.9076	3.0622	Up	2.22e-11	4.29e-10	gi|348539422|ref|XP_003457188.1|	144.4	1e-33	PREDICTED: ig heavy chain V-III region VH26-like [Oreochromis niloticus]	gi|149394193|gb|EF438613.1|	135	1e-28	Oncorhynchus mykiss clone 701 immunoglobulin mu heavy chain mRNA, partial cds	sp|P01764|HV303_HUMAN	108	4e-24	Ig heavy chain V-III region VH26 OS=Homo sapiens PE=1 SV=1	--	--	--	--	--	K06856	4e-25	113	dre:100535789	immunoglobulin heavy chain	-	-	-	ko05330//Allograft rejection;ko05320//Autoimmune thyroid disease;ko05322//Systemic lupus erythematosus;ko04145//Phagosome;ko05323//Rheumatoid arthritis;ko05310//Asthma;ko04672//Intestinal immune network for IgA production;ko05140//Leishmaniasis;ko05150//Staphylococcus aureus infection;ko05143//African trypanosomiasis;ko04650//Natural killer cell mediated cytotoxicity;ko05416//Viral myocarditis;ko…
CL3933.Contig2_All	645	4	32	0.3042	2.4965	3.0368	Up	7.46e-07	8.22e-06	--	--	--	--	--	--	--	--	--	--	--	--	--	--	--	--	--	--	--	--	--	--	-	-	-	--
Unigene48324_All	406	4	32	0.4833	3.9661	3.0367	Up	7.46e-07	8.22e-06	--	--	--	--	--	--	--	--	--	--	--	--	--	--	--	--	--	--	--	--	--	--	-	-	-	--
Unigene50559_All	312	3	24	0.4717	3.8708	3.0367	Up	2.07e-05	0.000171	gi|67459935|ref|NP_001019983.1|	182.2	6e-45	beclin 1-associated autophagy-related key regulator [Danio rerio] >gi|66910393|gb|AAH97026.1| Zgc:113944 [Danio rerio]	gi|470650581|ref|XM_004328634.1|	61.9	2e-06	PREDICTED: Tursiops truncatus autophagy related 14 (ATG14), mRNA	sp|D4A4K3|BAKOR_RAT	155	1e-38	Beclin 1-associated autophagy-related key regulator OS=Rattus norvegicus GN=Atg14 PE=3 SV=1	--	--	--	--	--	--	--	--	--	--	GO:0000045//autophagic vacuole assembly;GO:0010508//positive regulation of autophagy	-	GO:0005776//autophagic vacuole;GO:0034045//pre-autophagosomal structure membrane;GO:0005783//endoplasmic reticulum	--
Unigene5334_All	906	14	112	0.7581	6.2206	3.0366	Up	5.82e-21	2.04e-19	gi|38639034|gb|AAR25691.1|	167.9	6e-40	class I helical cytokine receptor number 28 [Tetraodon nigroviridis]	--	--	--	--	sp|Q5XNR9|LIFR_CANFA	118	2e-26	Leukemia inhibitory factor receptor OS=Canis familiaris GN=LIFR PE=2 SV=1	--	--	--	--	--	K05057	4e-34	145	dre:100144562	oncostatin M receptor	GO:0044699;GO:0050896//response to stimulus;GO:0050794//regulation of cellular process	-	-	ko04630//Jak-STAT signaling pathway;ko04060//Cytokine-cytokine receptor interaction
CL1500.Contig1_All	1653	5	40	0.1484	1.2177	3.0366	Up	2.77e-08	3.81e-07	gi|348501043|ref|XP_003438080.1|	636	1e-180	PREDICTED: putative glycerol kinase 5-like [Oreochromis niloticus]	gi|117558179|gb|BC127390.1|	198	6e-47	Danio rerio zgc:152983, mRNA (cDNA clone MGC:152983 IMAGE:5915718), complete cds	sp|Q21944|GLPK_CAEEL	209	1e-53	Probable glycerol kinase OS=Caenorhabditis elegans GN=R11F4.1 PE=3 SV=1	TM1430	260	4e-69	COG0554	Glycerol kinase	K00864	5e-59	229	ame:551041	glycerol kinase [EC:2.7.1.30]	-	-	-	ko01100//Metabolic pathways;ko03320//PPAR signaling pathway;ko00561//Glycerolipid metabolism
Unigene47601_All	364	5	40	0.6739	5.5297	3.0366	Up	2.77e-08	3.81e-07	--	--	--	--	--	--	--	--	--	--	--	--	--	--	--	--	--	--	--	--	--	--	-	-	-	--
Unigene50884_All	386	3	24	0.3813	3.1287	3.0366	Up	2.07e-05	0.000171	--	--	--	--	--	--	--	--	--	--	--	--	--	--	--	--	--	--	--	--	--	--	-	-	-	--
CL1177.Contig5_All	1039	9	72	0.425	3.4871	3.0365	Up	6.05e-14	1.45e-12	gi|213515124|ref|NP_001134681.1|	298.1	4e-79	Cell death activator CIDE-3 [Salmo salar] >gi|209735206|gb|ACI68472.1| Cell death activator CIDE-3 [Salmo salar]	gi|213515123|ref|NM_001141209.1|	129	3e-26	Salmo salar Cell death activator CIDE-3 (cidec), mRNA	sp|Q5XI33|CIDEC_RAT	224	2e-58	Cell death activator CIDE-3 OS=Rattus norvegicus GN=Cidec PE=2 SV=1	--	--	--	--	--	K02310	2e-09	63.9	nve:NEMVE_v1g129698	DNA fragmentation factor, 45 kD, alpha subunit	GO:0006915//apoptotic process	-	GO:0005622//intracellular	ko04210//Apoptosis;ko04810//Regulation of actin cytoskeleton
Unigene47290_All	443	6	48	0.6645	5.4523	3.0365	Up	1.05e-09	1.71e-08	--	--	--	--	--	--	--	--	--	--	--	--	--	--	--	--	--	--	--	--	--	--	-	-	-	--
Unigene47995_All	389	4	32	0.5045	4.1395	3.0365	Up	7.46e-07	8.22e-06	gi|348503171|ref|XP_003439139.1|	244.6	1e-63	PREDICTED: PAB-dependent poly(A)-specific ribonuclease subunit 2-like [Oreochromis niloticus]	gi|432867086|ref|XM_004070974.1|	200	4e-48	PREDICTED: Oryzias latipes PAB-dependent poly(A)-specific ribonuclease subunit 2-like (LOC101157055), mRNA	sp|Q5F450|PAN2_CHICK	216	7e-57	PAB-dependent poly(A)-specific ribonuclease subunit 2 OS=Gallus gallus GN=PAN2 PE=2 SV=1	--	--	--	--	--	K12571	3e-61	233	dre:792831	PAB-dependent poly(A)-specific ribonuclease subunit 2 [EC:3.1.13.4]	GO:0006511//ubiquitin-dependent protein catabolic process;GO:0000184//nuclear-transcribed mRNA catabolic process, nonsense-mediated decay	GO:0004221//ubiquitin thiolesterase activity;GO:0003676//nucleic acid binding;GO:0004535//poly(A)-specific ribonuclease activity	GO:0000932//cytoplasmic mRNA processing body;GO:0005634//nucleus	ko03018//RNA degradation
Unigene47791_All	354	3	24	0.4158	3.4116	3.0365	Up	2.07e-05	0.000171	gi|68448521|ref|NP_001020359.1|	191	1e-47	intestinal-type alkaline phosphatase precursor [Danio rerio] >gi|67678158|gb|AAH96806.1| Zgc:110409 [Danio rerio] >gi|182891306|gb|AAI64268.1| Zgc:110409 protein [Danio rerio] >gi|408905265|gb|AFU97157.1| intestinal alkaline phosphatase 2 [Danio rerio]	gi|410921715|ref|XM_003974280.1|	87.7	3e-14	PREDICTED: Takifugu rubripes intestinal-type alkaline phosphatase 1-like (LOC101061215), mRNA	sp|P09923|PPBI_HUMAN	172	2e-43	Intestinal-type alkaline phosphatase OS=Homo sapiens GN=ALPI PE=1 SV=2	XF0657	102	1e-22	COG1785	Alkaline phosphatase	K01077	1e-48	191	dre:574009	alkaline phosphatase [EC:3.1.3.1]	GO:0016311//dephosphorylation	GO:0004035//alkaline phosphatase activity	-	ko01100//Metabolic pathways;ko00790//Folate biosynthesis
Unigene48904_All	310	3	24	0.4748	3.8958	3.0365	Up	2.07e-05	0.000171	--	--	--	--	--	--	--	--	--	--	--	--	--	--	--	--	--	--	--	--	--	--	-	-	-	--
CL1765.Contig5_All	577	3	24	0.2551	2.093	3.0364	Up	2.07e-05	0.000171	--	--	--	--	--	--	--	--	--	--	--	--	--	--	--	--	--	--	--	--	--	--	-	-	-	--
CL95.Contig2_All	1551	5	40	0.1582	1.2978	3.0362	Up	2.77e-08	3.81e-07	gi|18858537|ref|NP_571677.1|	354.4	9e-96	DNA-binding death effector domain-containing protein 2 [Danio rerio] >gi|7673638|gb|AAF66963.1|AF232226_1 Dedd1 [Danio rerio]	gi|410982945|ref|XM_003997756.1|	85.7	6e-13	PREDICTED: Felis catus death effector domain containing 2 (DEDD2), mRNA	sp|Q8WXF8|DEDD2_HUMAN	252	2e-66	DNA-binding death effector domain-containing protein 2 OS=Homo sapiens GN=DEDD2 PE=1 SV=1	--	--	--	--	--	--	--	--	--	--	GO:0030262//apoptotic nuclear changes;GO:0010467//gene expression;GO:2001238//positive regulation of extrinsic apoptotic signaling pathway;GO:0016070//RNA metabolic process;GO:0008625//extrinsic apoptotic signaling pathway via death domain receptors	GO:0005515//protein binding	GO:0005730//nucleolus	--
Unigene30015_All	1885	152	1207	3.956	32.2211	3.0259	Up	2.91e-210	6.56e-208	gi|213514480|ref|NP_001133968.1|	659.4	0	Diphosphomevalonate decarboxylase [Salmo salar] >gi|209156004|gb|ACI34234.1| Diphosphomevalonate decarboxylase [Salmo salar]	gi|213514479|ref|NM_001140496.1|	155	9e-34	Salmo salar Diphosphomevalonate decarboxylase (erg19), mRNA	sp|Q5U403|MVD1_DANRE	591	2e-168	Diphosphomevalonate decarboxylase OS=Danio rerio GN=mvd PE=2 SV=1	SPAC24C9.03	355	2e-97	COG3407	Mevalonate pyrophosphate decarboxylase	K01597	6e-168	591	dre:492781	diphosphomevalonate decarboxylase [EC:4.1.1.33]	GO:0019287//isopentenyl diphosphate biosynthetic process, mevalonate pathway;GO:0042493//response to drug;GO:0008284//positive regulation of cell proliferation;GO:0006695//cholesterol biosynthetic process	GO:0004163//diphosphomevalonate decarboxylase activity;GO:0005524//ATP binding;GO:0042803//protein homodimerization activity;GO:0030544//Hsp70 protein binding	GO:0005829//cytosol;GO:0005782//peroxisomal matrix	ko01100//Metabolic pathways;ko00900//Terpenoid backbone biosynthesis
Unigene20123_All	2566	1428	11333	27.3022	222.245	3.0251	Up	0	0	gi|348526680|ref|XP_003450847.1|	528.5	7e-148	PREDICTED: estradiol 17-beta-dehydrogenase 12-B-like [Oreochromis niloticus]	gi|213511825|ref|NM_001141646.1|	335	6e-88	Salmo salar Estradiol 17-beta-dehydrogenase 12-B (dh12b), mRNA	sp|Q6QA33|DH12B_DANRE	503	8e-142	Estradiol 17-beta-dehydrogenase 12-B OS=Danio rerio GN=hsd17b12b PE=2 SV=2	SPAC4G9.15	176	2e-43	COG0300	Short-chain dehydrogenases of various substrate specificities	K00044	3e-141	503	dre:322626	estradiol 17beta-dehydrogenase [EC:1.1.1.62] K10251 beta-keto reductase [EC:1.1.1.-]	GO:0006703//estrogen biosynthetic process;GO:0055114//oxidation-reduction process	GO:0004303//estradiol 17-beta-dehydrogenase activity;GO:0000166//nucleotide binding	GO:0005789//endoplasmic reticulum membrane;GO:0016021//integral to membrane	ko01100//Metabolic pathways;ko00140//Steroid hormone biosynthesis;ko01040//Biosynthesis of unsaturated fatty acids;ko00062//Fatty acid elongation
CL4200.Contig2_All	942	38	298	1.9791	15.9188	3.0078	Up	7.1e-53	5.57e-51	gi|33991821|gb|AAH56585.1|	343.2	1e-92	Si:rp71-61h23.4 protein [Danio rerio]	gi|291190752|ref|NM_001173928.1|	103	2e-18	Salmo salar Mannose-6-phosphate receptor-binding protein 1 (m6pbp), mRNA	sp|Q99541|PLIN2_HUMAN	201	2e-51	Perilipin-2 OS=Homo sapiens GN=PLIN2 PE=1 SV=2	--	--	--	--	--	K08768	1e-28	127	gga:415487	perilipin	-	-	-	ko03320//PPAR signaling pathway
Unigene48592_All	476	6	47	0.6184	4.9686	3.0062	Up	1.9e-09	3.01e-08	gi|326667811|ref|XP_001924014.2|	55.1	1e-06	PREDICTED: myosin heavy chain, fast skeletal muscle [Danio rerio]	gi|9971578|dbj|AB039672.1|	369	8e-99	Pennahia argentata mRNA for myosin heavy chain, complete cds	sp|Q90339|MYSS_CYPCA	276	1e-74	Myosin heavy chain, fast skeletal muscle OS=Cyprinus carpio PE=2 SV=2	PH1798	58.5	5e-09	COG1196	Chromosome segregation ATPases	K10352	5e-77	286	dre:58142	myosin heavy chain	GO:0006950//response to stress	GO:0003779//actin binding;GO:0005524//ATP binding;GO:0003774//motor activity	GO:0016459//myosin complex	ko05416//Viral myocarditis;ko04270//Vascular smooth muscle contraction;ko05414//Dilated cardiomyopathy;ko04260//Cardiac muscle contraction;ko05410//Hypertrophic cardiomyopathy (HCM);ko05132//Salmonella infection;ko04530//Tight junction;ko04810//Regulation of actin cytoskeleton
Unigene49144_All	500	5	39	0.4906	3.925	3.0001	Up	5.02e-08	6.66e-07	gi|162138948|ref|NP_001104624.1|	238	1e-61	protein prune homolog 2 [Danio rerio] >gi|158254205|gb|AAI53948.1| Si:dkey-267i17.5 protein [Danio rerio]	gi|410903677|ref|XM_003965271.1|	127	6e-26	PREDICTED: Takifugu rubripes protein prune homolog 2-like (LOC101069600), mRNA	sp|Q52KR3|PRUN2_MOUSE	153	1e-37	Protein prune homolog 2 OS=Mus musculus GN=Prune2 PE=2 SV=2	--	--	--	--	--	K01514	2e-12	71.6	pon:100461297	exopolyphosphatase [EC:3.6.1.11]	-	-	-	ko00230//Purine metabolism
Unigene48705_All	1409	35	273	1.2187	9.7498	3	Up	1.9e-48	1.38e-46	--	--	--	--	--	--	--	--	--	--	--	--	--	--	--	--	--	--	--	--	--	--	-	-	-	--
CL2394.Contig3_All	1476	116	904	3.8556	30.8195	2.9988	Up	1.55e-156	2.82e-154	gi|410441191|dbj|BAM65013.1|	447.2	1e-123	egg envelope protein [Clupea pallasii]	gi|410441190|dbj|AB759546.1|	133	3e-27	Clupea pallasii HgZPBa mRNA for egg envelope protein, complete cds	sp|Q9BH11|ZP4_BOVIN	249	1e-65	Zona pellucida sperm-binding protein 4 OS=Bos taurus GN=ZP4 PE=1 SV=2	--	--	--	--	--	K13912	1e-09	65.1	gga:423945	deleted in malignant brain tumors 1 protein	-	-	-	ko04970//Salivary secretion
Unigene48930_All	897	9	70	0.4922	3.9269	2.9961	Up	1.97e-13	4.51e-12	--	--	--	--	--	--	--	--	--	--	--	--	--	--	--	--	--	--	--	--	--	--	-	-	-	--
Unigene11917_All	536	9	70	0.8238	6.5717	2.9959	Up	1.97e-13	4.51e-12	gi|194857246|ref|XP_001968912.1|	68.2	2e-10	GG24240 [Drosophila erecta] >gi|190660779|gb|EDV57971.1| GG24240 [Drosophila erecta]	gi|53850735|gb|AC114679.10|	63.9	7e-07	Mus musculus chromosome 3, clone RP24-235E22, complete sequence	sp|P21260|YPRO_OWEFU	62.8	4e-10	Uncharacterized proline-rich protein (Fragment) OS=Owenia fusiformis PE=4 SV=1	CC3494_1	55.5	5e-08	COG3637	Opacity protein and related surface antigens	K05746	2e-10	65.5	xla:446221	enabled	-	-	-	ko04666//Fc gamma R-mediated phagocytosis;ko05130//Pathogenic Escherichia coli infection;ko05132//Salmonella infection;ko04810//Regulation of actin cytoskeleton;ko04062//Chemokine signaling pathway;ko05131//Shigellosis;ko05100//Bacterial invasion of epithelial cells;ko04520//Adherens junction
Unigene32602_All	1536	22	171	0.7027	5.6021	2.995	Up	7.39e-31	3.68e-29	gi|197251918|ref|NP_001127818.1|	128.3	1e-27	Krueppel-like factor 11 [Sus scrofa] >gi|195714806|gb|ACF93743.1| Kruppel-like factor 11 [Sus scrofa]	gi|410904860|ref|XM_003965861.1|	143	3e-30	PREDICTED: Takifugu rubripes Krueppel-like factor 10-like (LOC101080192), mRNA	sp|O14901|KLF11_HUMAN	124	6e-28	Krueppel-like factor 11 OS=Homo sapiens GN=KLF11 PE=1 SV=2	ECU03g0790	59.3	2e-08	COG5048	FOG: Zn-finger	K09209	1e-28	128	ssc:100174954	krueppel-like factor 10/11	GO:0043065//positive regulation of apoptotic process;GO:0008285//negative regulation of cell proliferation;GO:0000122//negative regulation of transcription from RNA polymerase II promoter;GO:0000115//regulation of transcription involved in S phase of mitotic cell cycle	GO:0044212//transcription regulatory region DNA binding;GO:0000981//sequence-specific DNA binding RNA polymerase II transcription factor activity	GO:0005622//intracellular	--
CL3565.Contig2_All	1273	4	31	0.1542	1.2254	2.9904	Up	1.35e-06	1.42e-05	gi|225714844|gb|ACO13268.1|	325.5	3e-87	Sulfotransferase 6B1 [Esox lucius]	gi|308321190|gb|GU587788.1|	89.7	3e-14	Ictalurus furcatus clone CBFH18267 sulfotransferase 6b1 (ST6B1) mRNA, complete cds	sp|P0CC03|ST6B1_MOUSE	263	5e-70	Sulfotransferase 6B1 OS=Mus musculus GN=Sult6b1 PE=1 SV=1	--	--	--	--	--	K01025	4e-37	156	xtr:100145082	[EC:2.8.2.-]	GO:0042221//response to chemical stimulus	GO:0016740//transferase activity	-	ko00140//Steroid hormone biosynthesis;ko00920//Sulfur metabolism
CL1544.Contig2_All	1146	68	525	2.9111	23.0525	2.9853	Up	3.12e-91	3.67e-89	gi|348511348|ref|XP_003443206.1|	233.8	1e-59	PREDICTED: hypothetical protein LOC100707270 [Oreochromis niloticus]	gi|112421997|gb|BT028734.1|	208	4e-50	Gasterosteus aculeatus clone CNB293-B05 mRNA sequence	sp|Q5FW38|NFIL3_XENTR	119	2e-26	Nuclear factor interleukin-3-regulated protein OS=Xenopus tropicalis GN=nfil3 PE=2 SV=1	CC3494_1	53.5	7e-07	COG3637	Opacity protein and related surface antigens	K09059	6e-26	119	xtr:548427	nuclear factor, interleukin 3 regulated	-	-	-	--
Unigene21912_All	706	125	961	8.6862	68.4956	2.9792	Up	3.33e-165	6.34e-163	--	--	--	--	--	--	--	--	--	--	--	--	--	--	--	--	--	--	--	--	--	--	-	-	-	--
Unigene10993_All	217	38	292	8.5911	67.7122	2.9785	Up	2.39e-51	1.82e-49	--	--	--	--	--	--	--	--	--	--	--	--	--	--	--	--	--	--	--	--	--	--	-	-	-	--
CL11.Contig2_All	2394	403	3090	8.2586	64.9499	2.9754	Up	0	0	--	--	--	--	--	--	--	--	--	--	--	--	--	--	--	--	--	--	--	--	--	--	-	-	-	--
Unigene45805_All	278	3	23	0.5294	4.1632	2.9753	Up	3.75e-05	0.000292	--	--	--	--	--	--	--	--	--	--	--	--	--	--	--	--	--	--	--	--	--	--	-	-	-	--
Unigene49463_All	365	3	23	0.4032	3.1709	2.9753	Up	3.75e-05	0.000292	gi|60279655|ref|NP_001012500.1|	204.5	1e-51	protocadherin 15a precursor [Danio rerio] >gi|57471174|gb|AAW50923.1| protocadherin 15a [Danio rerio]	gi|410901111|ref|XM_003963991.1|	109	9e-21	PREDICTED: Takifugu rubripes protocadherin-15-like (LOC101067906), mRNA	sp|Q99PJ1|PCD15_MOUSE	179	2e-45	Protocadherin-15 OS=Mus musculus GN=Pcdh15 PE=1 SV=2	--	--	--	--	--	K04601	8e-12	68.9	nve:NEMVE_v1g84228	cadherin EGF LAG seven-pass G-type receptor 2 (flamingo)	GO:0007156//homophilic cell adhesion;GO:0007423//sensory organ development;GO:0050974//detection of mechanical stimulus involved in sensory perception;GO:0035315//hair cell differentiation;GO:0006897//endocytosis	GO:0005509//calcium ion binding	GO:0005886//plasma membrane;GO:0016021//integral to membrane	--
Unigene48856_All	398	6	46	0.7396	5.8159	2.9752	Up	3.42e-09	5.3e-08	--	--	--	--	--	--	--	--	--	--	--	--	--	--	--	--	--	--	--	--	--	--	-	-	-	--
Unigene48927_All	601	6	46	0.4898	3.8515	2.9752	Up	3.42e-09	5.29e-08	gi|326669328|ref|XP_684086.4|	143.3	7e-33	PREDICTED: interferon-induced very large GTPase 1-like [Danio rerio]	--	--	--	--	--	--	--	--	--	--	--	--	--	--	--	--	--	--	-	-	-	--
CL1390.Contig1_All	593	3	23	0.2482	1.9517	2.9752	Up	3.75e-05	0.000292	--	--	--	--	--	--	--	--	--	--	--	--	--	--	--	--	--	--	--	--	--	--	-	-	-	--
Unigene46769_All	263	3	23	0.5596	4.4006	2.9752	Up	3.75e-05	0.000292	--	--	--	--	--	--	--	--	--	--	--	--	--	--	--	--	--	--	--	--	--	--	-	-	-	--
Unigene47987_All	223	3	23	0.66	5.19	2.9752	Up	3.75e-05	0.000292	--	--	--	--	--	--	--	--	--	--	--	--	--	--	--	--	--	--	--	--	--	--	-	-	-	--
Unigene49230_All	286	3	23	0.5146	4.0467	2.9752	Up	3.75e-05	0.000292	--	--	--	--	--	--	--	--	--	--	--	--	--	--	--	--	--	--	--	--	--	--	-	-	-	--
Unigene49637_All	264	3	23	0.5575	4.384	2.9752	Up	3.75e-05	0.000292	--	--	--	--	--	--	--	--	--	--	--	--	--	--	--	--	--	--	--	--	--	--	-	-	-	--
CL3372.Contig2_All	521	3	23	0.2825	2.2214	2.9751	Up	3.75e-05	0.000292	gi|348514141|ref|XP_003444599.1|	128.6	1e-28	PREDICTED: KN motif and ankyrin repeat domain-containing protein 1 [Oreochromis niloticus]	gi|194211259|ref|XM_001500075.2|	121	4e-24	PREDICTED: Equus caballus KN motif and ankyrin repeat domains 4 (KANK4), mRNA	sp|Q14678|KANK1_HUMAN	109	3e-24	KN motif and ankyrin repeat domain-containing protein 1 OS=Homo sapiens GN=KANK1 PE=1 SV=3	--	--	--	--	--	--	--	--	--	--	GO:2000393//negative regulation of lamellipodium morphogenesis;GO:0030177//positive regulation of Wnt receptor signaling pathway;GO:0035413//positive regulation of catenin import into nucleus;GO:0030336//negative regulation of cell migration;GO:0010977//negative regulation of neuron projection development;GO:2000114//regulation of establishment of cell polarity;GO:0030837//negative regulation of …	GO:0008013//beta-catenin binding	GO:0005737//cytoplasm;GO:0005634//nucleus;GO:0032587//ruffle membrane	--
CL1629.Contig1_All	1556	99	753	3.1214	24.3517	2.9638	Up	3.69e-129	5.69e-127	gi|47086067|ref|NP_998410.1|	716.8	0	L-threonine 3-dehydrogenase, mitochondrial [Danio rerio] >gi|39645436|gb|AAH63962.1| L-threonine dehydrogenase [Danio rerio]	gi|306922303|dbj|AB491153.1|	519	1e-143	Sebastes schlegelii mRNA, clone: BRF 9-D9, induced by treatment of LPS	sp|Q2KIR8|TDH_BOVIN	628	9e-180	L-threonine 3-dehydrogenase, mitochondrial OS=Bos taurus GN=TDH PE=2 SV=1	TVN0454	258	2e-68	COG0451	Nucleoside-diphosphate-sugar epimerases	K15789	0	716	dre:406528	threonine 3-dehydrogenase [EC:1.1.1.103]	GO:0019518//L-threonine catabolic process to glycine;GO:0055114//oxidation-reduction process	GO:0008743//L-threonine 3-dehydrogenase activity;GO:0050662//coenzyme binding;GO:0000166//nucleotide binding	GO:0005739//mitochondrion	ko00260//Glycine, serine and threonine metabolism
Unigene47432_All	263	5	38	0.9327	7.2706	2.9626	Up	9.07e-08	1.17e-06	--	--	--	--	--	--	--	--	--	--	--	--	--	--	--	--	--	--	--	--	--	--	-	-	-	--
Unigene47437_All	287	5	38	0.8547	6.6626	2.9626	Up	9.07e-08	1.17e-06	--	--	--	--	--	--	--	--	--	--	--	--	--	--	--	--	--	--	--	--	--	--	-	-	-	--
Unigene48466_All	488	12	91	1.2064	9.3835	2.9594	Up	7e-17	2.02e-15	--	--	--	--	gi|238683747|gb|AC131519.4|	63.9	7e-07	Rattus norvegicus CH230-420K23 (Children's Hospital Oakland Research Institute Rat (BN/SsNHsd/MCW) BAC library) complete sequence	--	--	--	--	--	--	--	--	--	--	--	--	--	--	-	-	-	--
CL4548.Contig2_All	942	14	106	0.7291	5.6624	2.9572	Up	1.98e-19	6.42e-18	gi|50878285|ref|NP_997604.2|	466.5	8e-130	period homolog 1b [Danio rerio] >gi|50261915|gb|AAT72508.1| period 1-like protein [Danio rerio]	gi|410907000|ref|XM_003966931.1|	287	5e-74	PREDICTED: Takifugu rubripes period circadian protein homolog 1-like (LOC101071436), mRNA	sp|Q8QGQ8|PER2_CHICK	253	3e-67	Period circadian protein homolog 2 OS=Gallus gallus GN=PER2 PE=2 SV=1	XF1267	63.5	5e-10	COG5297	Cellobiohydrolase A (1,4-beta-cellobiosidase A)	K02633	1e-130	466	dre:406204	period circadian protein	GO:0009416//response to light stimulus;GO:0006355//regulation of transcription, DNA-dependent;GO:0009266//response to temperature stimulus;GO:0007165//signal transduction	GO:0004871//signal transducer activity	-	ko04710//Circadian rhythm - mammal;ko04711//Circadian rhythm - fly;ko05168//Herpes simplex infection;ko05202//Transcriptional misregulation in cancer
CL422.Contig1_All	529	7	53	0.6492	5.0416	2.9571	Up	2.36e-10	4.16e-09	gi|326674140|ref|XP_003200078.1|	181.8	1e-44	PREDICTED: alpha-2-macroglobulin-like isoform 2 [Danio rerio]	gi|326674181|ref|XM_001345402.4|	63.9	7e-07	PREDICTED: Danio rerio alpha-2-macroglobulin-like (LOC100006782), mRNA	sp|P06238|A2MG_RAT	93.6	2e-19	Alpha-2-macroglobulin OS=Rattus norvegicus GN=A2m PE=2 SV=2	--	--	--	--	--	K03910	3e-42	171	dre:100006782	alpha-2-macroglobulin	GO:0001889//liver development	-	-	ko04610//Complement and coagulation cascades
CL3999.Contig1_All	597	25	189	2.0544	15.9306	2.955	Up	1.63e-33	8.71e-32	--	--	--	--	--	--	--	--	--	--	--	--	--	--	--	--	--	--	--	--	--	--	-	-	-	--
Unigene47431_All	682	11	83	0.7913	6.124	2.9522	Up	1.77e-15	4.71e-14	gi|301617309|ref|XP_002938088.1|	124.4	4e-27	PREDICTED: hypothetical protein LOC100485833 [Xenopus (Silurana) tropicalis]	--	--	--	--	--	--	--	--	--	--	--	--	--	--	--	--	--	--	-	-	-	--
CL271.Contig6_All	1053	73	549	3.4011	26.2354	2.9474	Up	4.07e-94	4.9e-92	--	--	--	--	--	--	--	--	--	--	--	--	--	--	--	--	--	--	--	--	--	--	-	-	-	--
Unigene49002_All	628	6	45	0.4687	3.6058	2.9436	Up	6.17e-09	9.23e-08	--	--	--	--	--	--	--	--	--	--	--	--	--	--	--	--	--	--	--	--	--	--	-	-	-	--
CL3229.Contig1_All	704	16	120	1.115	8.5773	2.9435	Up	1.02e-21	3.66e-20	gi|395504812|ref|XP_003756741.1|	179.9	9e-44	PREDICTED: rho GTPase-activating protein 26 [Sarcophilus harrisii]	gi|348518933|ref|XM_003446938.1|	95.6	3e-16	PREDICTED: Oreochromis niloticus rho GTPase-activating protein 26-like (LOC100690922), mRNA	sp|Q5ZMW5|RHG26_CHICK	165	7e-41	Rho GTPase-activating protein 26 OS=Gallus gallus GN=ARHGAP26 PE=1 SV=2	--	--	--	--	--	K13736	2e-24	112	oaa:100079892	Rho GTPase-activating protein 10	GO:0030036//actin cytoskeleton organization;GO:0007399//nervous system development;GO:0032321//positive regulation of Rho GTPase activity	GO:0005515//protein binding;GO:0005100//Rho GTPase activator activity	GO:0005829//cytosol	ko05100//Bacterial invasion of epithelial cells
Unigene47550_All	1641	38	282	1.1361	8.6474	2.9282	Up	8.09e-49	5.96e-47	gi|432852264|ref|XP_004067161.1|	841.6	0	PREDICTED: vitamin D 25-hydroxylase-like [Oryzias latipes]	gi|189521220|ref|XM_686732.3|	260	2e-65	PREDICTED: Danio rerio cytochrome P450, family 2, subfamily R, polypeptide 1 (cyp2r1), mRNA	sp|Q6VVX0|CP2R1_HUMAN	712	0	Vitamin D 25-hydroxylase OS=Homo sapiens GN=CYP2R1 PE=1 SV=1	alr1450	124	5e-28	COG2124	Cytochrome P450	K07419	0	823	dre:563369	cytochrome P450, family 2, subfamily R, polypeptide 1 (vitamin D 25-hydroxylase)	GO:0006805//xenobiotic metabolic process;GO:0042359//vitamin D metabolic process	GO:0009055//electron carrier activity;GO:0004497//monooxygenase activity;GO:0005506//iron ion binding;GO:0030343//vitamin D3 25-hydroxylase activity;GO:0020037//heme binding;GO:0016705//oxidoreductase activity, acting on paired donors, with incorporation or reduction of molecular oxygen	GO:0005789//endoplasmic reticulum membrane	ko00100//Steroid biosynthesis;ko01100//Metabolic pathways
CL1525.Contig2_All	1254	10	74	0.3912	2.9695	2.9242	Up	8.06e-14	1.91e-12	gi|213511606|ref|NP_001134570.1|	441.8	3e-122	kynurenine formamidase [Salmo salar] >gi|223634749|sp|B5XB27.1|KFA_SALSA RecName: Full=Kynurenine formamidase; Short=KFA; Short=KFase; AltName: Full=Arylformamidase; AltName: Full=N-formylkynurenine formamidase; Short=FKF >gi|209734356|gb|ACI68047.1| Probable arylformamidase [Salmo salar]	gi|304434577|ref|NM_001141098.2|	95.6	5e-16	Salmo salar arylformamidase (afmid), mRNA	sp|B5XB27|KFA_SALSA	441	1e-123	Kynurenine formamidase OS=Salmo salar GN=afmid PE=2 SV=1	DRA0340	112	1e-24	COG0657	Esterase/lipase	K01432	2e-118	426	dre:100537894	arylformamidase [EC:3.5.1.9]	GO:0019441//tryptophan catabolic process to kynurenine	GO:0004061//arylformamidase activity	GO:0005634//nucleus;GO:0005829//cytosol	ko01100//Metabolic pathways;ko00630//Glyoxylate and dicarboxylate metabolism;ko00380//Tryptophan metabolism
Unigene48097_All	533	5	37	0.4602	3.4932	2.9242	Up	1.63e-07	2.01e-06	gi|291190066|ref|NP_001167426.1|	321.2	1e-86	Prostaglandin E2 receptor EP4 subtype [Salmo salar] >gi|223648970|gb|ACN11243.1| Prostaglandin E2 receptor EP4 subtype [Salmo salar]	gi|291190065|ref|NM_001173955.1|	143	1e-30	Salmo salar Prostaglandin E2 receptor EP4 subtype (pe2r4), mRNA	sp|Q95KZ0|PE2R4_PANTR	305	3e-83	Prostaglandin E2 receptor EP4 subtype OS=Pan troglodytes GN=PTGER4 PE=2 SV=1	--	--	--	--	--	K04261	2e-84	311	dre:562469	prostaglandin E receptor 4	GO:0050728//negative regulation of inflammatory response;GO:0070371//ERK1 and ERK2 cascade;GO:0032496//response to lipopolysaccharide;GO:0030278//regulation of ossification;GO:0060348//bone development;GO:0042093//T-helper cell differentiation;GO:0050710//negative regulation of cytokine secretion;GO:0050715//positive regulation of cytokine secretion;GO:0042074//cell migration involved in gastrula…	GO:0005515//protein binding;GO:0004957//prostaglandin E receptor activity	GO:0016021//integral to membrane;GO:0005886//plasma membrane	ko04080//Neuroactive ligand-receptor interaction
CL2121.Contig3_All	740	5	37	0.3315	2.516	2.9241	Up	1.63e-07	2.01e-06	gi|18027726|gb|AAL55824.1|AF318317_1	55.1	3e-06	unknown [Homo sapiens]	gi|84875085|emb|BX323994.9|	63.9	1e-06	Zebrafish DNA sequence from clone CH211-273A5 in linkage group 5, complete sequence	--	--	--	--	--	--	--	--	--	--	--	--	--	--	-	-	-	--
CL48.Contig7_All	7091	5	37	0.0346	0.2626	2.924	Up	1.63e-07	2.01e-06	gi|189535920|ref|XP_001922206.1|	360.9	5e-97	PREDICTED: filamin-A [Danio rerio]	gi|326679108|ref|XM_001922171.3|	3047	0	PREDICTED: Danio rerio filamin A, alpha (actin binding protein 280) (flna), mRNA	sp|P21333|FLNA_HUMAN	2422	0	Filamin-A OS=Homo sapiens GN=FLNA PE=1 SV=4	SPAC15A10.08	139	9e-32	COG5069	Ca2+-binding actin-bundling protein fimbrin/plastin (EF-Hand superfamily)	K04437	0	4268	dre:562529	filamin	-	-	-	ko04010//MAPK signaling pathway;ko05132//Salmonella infection;ko04510//Focal adhesion
Unigene37108_All	206	11	81	2.6197	19.7862	2.917	Up	5.69e-15	1.46e-13	--	--	--	--	--	--	--	--	--	--	--	--	--	--	--	--	--	--	--	--	--	--	-	-	-	--
CL1917.Contig3_All	2404	23	169	0.4694	3.5375	2.9138	Up	1.02e-29	4.93e-28	gi|197251942|ref|NP_001127816.1|	321.2	1e-85	Krueppel-like factor 10 [Sus scrofa] >gi|194719424|gb|ACF93742.1| Kruppel-like factor 10 [Sus scrofa]	gi|410904860|ref|XM_003965861.1|	200	2e-47	PREDICTED: Takifugu rubripes Krueppel-like factor 10-like (LOC101080192), mRNA	sp|Q13118|KLF10_HUMAN	311	3e-84	Krueppel-like factor 10 OS=Homo sapiens GN=KLF10 PE=1 SV=1	SPAC4G8.13c	80.9	9e-15	COG5048	FOG: Zn-finger	K09209	2e-86	321	ssc:100153665	krueppel-like factor 10/11	GO:0048731;GO:0006351//transcription, DNA-dependent;GO:0044763;GO:0048523//negative regulation of cellular process	GO:0005488//binding	-	--
CL3911.Contig3_All	2615	30	220	0.5628	4.2335	2.9112	Up	3.35e-38	1.99e-36	gi|148224301|ref|NP_998105.2|	951.4	0	ligand of numb-protein X 2b [Danio rerio] >gi|145337878|gb|AAI39539.1| Zgc:85925 protein [Danio rerio] >gi|205945983|gb|ACI05095.1| ligand of numb-protein X-like protein [Danio rerio]	gi|471306580|gb|GAGT01007956.1|	369	5e-98	TSA: Anguilla japonica contig08162 transcribed RNA sequence	sp|Q8N448|LNX2_HUMAN	575	2e-163	Ligand of Numb protein X 2 OS=Homo sapiens GN=LNX2 PE=1 SV=1	Cgl1939	53.1	2e-06	COG0532	Translation initiation factor 2 (IF-2; GTPase)	K10692	0	951	dre:564464	ligand of Numb protein X 1/2	GO:0070534//protein K63-linked ubiquitination;GO:0070936//protein K48-linked ubiquitination	GO:0004842//ubiquitin-protein ligase activity;GO:0008270//zinc ion binding;GO:0005515//protein binding	-	--
Unigene47087_All	285	3	22	0.5164	3.8844	2.9111	Up	6.79e-05	0.000496	gi|348530346|ref|XP_003452672.1|	72.8	5e-12	PREDICTED: E3 ubiquitin-protein ligase NEURL3-like [Oreochromis niloticus]	--	--	--	--	--	--	--	--	--	--	--	--	--	K01931	4e-06	50.1	aml:100463632	protein neuralized [EC:6.3.2.19]	-	-	-	--
Unigene49611_All	294	3	22	0.5006	3.7655	2.9111	Up	6.79e-05	0.000496	gi|321400067|ref|NP_001189455.1|	78.2	1e-13	aarF domain containing kinase 5 [Danio rerio]	--	--	--	--	--	--	--	--	--	--	--	--	--	K08869	1e-14	78.2	dre:100001584	aarF domain-containing kinase	-	-	-	--
CL4109.Contig3_All	1195	12	88	0.4927	3.7056	2.9109	Up	4.03e-16	1.11e-14	gi|292626350|ref|XP_683585.4|	631.3	2e-179	PREDICTED: minor histocompatibility protein HA-1 [Danio rerio]	gi|471313872|gb|GAGT01000664.1|	335	3e-88	TSA: Anguilla japonica contig00701 transcribed RNA sequence	sp|Q3TBD2|HMHA1_MOUSE	479	5e-135	Minor histocompatibility protein HA-1 OS=Mus musculus GN=Hmha1 PE=1 SV=2	--	--	--	--	--	K10360	6e-26	119	oaa:100075292	myosin IX	GO:0007165//signal transduction	-	-	ko04910//Insulin signaling pathway;ko04650//Natural killer cell mediated cytotoxicity;ko05146//Amoebiasis;ko05169//Epstein-Barr virus infection;ko05166//HTLV-I infection;ko05142//Chagas disease (American trypanosomiasis);ko05145//Toxoplasmosis;ko04664//Fc epsilon RI signaling pathway;ko05031//Amphetamine addiction;ko05034//Alcoholism;ko04973//Carbohydrate digestion and absorption;ko05164//Influen…
Unigene26917_All	1094	45	329	2.018	15.1329	2.9067	Up	2.83e-56	2.35e-54	gi|57526751|ref|NP_998185.1|	476.9	8e-133	T-complex protein 11-like protein 2 [Danio rerio] >gi|38648893|gb|AAH63323.1| Zgc:73347 [Danio rerio]	gi|471305327|gb|GAGT01009209.1|	133	2e-27	TSA: Anguilla japonica contig09448 transcribed RNA sequence	sp|A7Z033|T11L2_BOVIN	358	2e-98	T-complex protein 11-like protein 2 OS=Bos taurus GN=TCP11L2 PE=2 SV=1	--	--	--	--	--	--	--	--	--	--	-	-	-	--
CL320.Contig2_All	1360	10	73	0.3607	2.701	2.9046	Up	1.44e-13	3.34e-12	--	--	--	--	--	--	--	--	--	--	--	--	--	--	--	--	--	--	--	--	--	--	-	-	-	--
Unigene48648_All	579	4	29	0.3389	2.5204	2.8947	Up	4.41e-06	4.2e-05	gi|226358551|gb|ACO51128.1|	108.2	2e-22	unknown [Hypophthalmichthys nobilis]	--	--	--	--	sp|O75807|PR15A_HUMAN	70.9	2e-12	Protein phosphatase 1 regulatory subunit 15A OS=Homo sapiens GN=PPP1R15A PE=1 SV=1	--	--	--	--	--	K14019	5e-13	74.3	oaa:100087159	protein phosphatase 1 regulatory subunit 15A	GO:0007050//cell cycle arrest;GO:0030512//negative regulation of transforming growth factor beta receptor signaling pathway;GO:0006974//response to DNA damage stimulus	GO:0005515//protein binding	GO:0005829//cytosol	ko04141//Protein processing in endoplasmic reticulum
Unigene47180_All	239	4	29	0.8211	6.1058	2.8946	Up	4.41e-06	4.21e-05	--	--	--	--	--	--	--	--	--	--	--	--	--	--	--	--	--	--	--	--	--	--	-	-	-	--
Unigene48961_All	276	4	29	0.711	5.2873	2.8946	Up	4.41e-06	4.2e-05	gi|432879604|ref|XP_004073508.1|	53.9	2e-06	PREDICTED: uncharacterized protein LOC101174031 [Oryzias latipes]	--	--	--	--	--	--	--	--	--	--	--	--	--	--	--	--	--	--	-	-	-	--
Unigene47321_All	314	4	29	0.625	4.6474	2.8945	Up	4.41e-06	4.21e-05	--	--	--	--	--	--	--	--	--	--	--	--	--	--	--	--	--	--	--	--	--	--	-	-	-	--
Unigene48194_All	512	4	29	0.3833	2.8502	2.8945	Up	4.41e-06	4.2e-05	--	--	--	--	gi|401801521|gb|JN828577.1|	75.8	2e-10	Boreogadus saida antifreeze glycoprotein gene locus, complete sequence	--	--	--	--	--	--	--	--	--	--	--	--	--	--	-	-	-	--
Unigene48201_All	368	4	29	0.5333	3.9655	2.8945	Up	4.41e-06	4.2e-05	gi|76365217|gb|ABA42096.1|	83.6	3e-15	period 4 [Siganus guttatus]	--	--	--	--	sp|Q6E0U4|DMKN_HUMAN	51.6	4e-07	Dermokine OS=Homo sapiens GN=DMKN PE=1 SV=3	--	--	--	--	--	K02633	2e-11	67.4	dre:406204	period circadian protein	GO:0009416//response to light stimulus;GO:0009266//response to temperature stimulus	-	-	ko04710//Circadian rhythm - mammal;ko05150//Staphylococcus aureus infection;ko04711//Circadian rhythm - fly;ko05168//Herpes simplex infection;ko05202//Transcriptional misregulation in cancer;ko05130//Pathogenic Escherichia coli infection;ko04060//Cytokine-cytokine receptor interaction;ko00310//Lysine degradation;ko04350//TGF-beta signaling pathway
Unigene22319_All	1833	2418	17412	64.7172	478.002	2.8848	Up	0	0	gi|213510780|ref|NP_001134684.1|	749.6	0	Glutamine synthetase [Salmo salar] >gi|209735226|gb|ACI68482.1| Glutamine synthetase [Salmo salar] >gi|223647136|gb|ACN10326.1| Glutamine synthetase [Salmo salar] >gi|223647518|gb|ACN10517.1| Glutamine synthetase [Salmo salar] >gi|223673009|gb|ACN12686.1| Glutamine synthetase [Salmo salar]	gi|471314124|gb|GAGT01000412.1|	775	0	TSA: Anguilla japonica contig00439 transcribed RNA sequence	sp|Q8HZM5|GLNA_CANFA	724	0	Glutamine synthetase OS=Canis familiaris GN=GLUL PE=1 SV=3	YPR035w	422	1e-117	COG0174	Glutamine synthetase	K01915	0	732	dre:336473	glutamine synthetase [EC:6.3.1.2]	GO:0006542//glutamine biosynthetic process	GO:0004356//glutamate-ammonia ligase activity;GO:0005524//ATP binding	-	ko01100//Metabolic pathways;ko00630//Glyoxylate and dicarboxylate metabolism;ko00250//Alanine, aspartate and glutamate metabolism;ko04724//Glutamatergic synapse;ko00330//Arginine and proline metabolism;ko04727//GABAergic synapse
Unigene48918_All	334	5	36	0.7344	5.4238	2.8847	Up	2.93e-07	3.46e-06	--	--	--	--	--	--	--	--	--	--	--	--	--	--	--	--	--	--	--	--	--	--	-	-	-	--
CL3925.Contig1_All	292	5	36	0.8401	6.2039	2.8845	Up	2.93e-07	3.46e-06	gi|306480831|emb|CBX11158.1|	101.7	1e-20	MHC class II alpha chain, partial [Oncorhynchus mykiss]	gi|162769909|emb|AM492999.1|	75.8	1e-10	Clupea harengus mRNA for MHC class II antigen alpha chain (DAA gene), DAA*0101 allele	sp|P14434|HA2B_MOUSE	65.5	3e-11	H-2 class II histocompatibility antigen, A-B alpha chain OS=Mus musculus GN=H2-Aa PE=1 SV=2	--	--	--	--	--	K06752	4e-19	93.2	dre:368614	major histocompatibility complex, class II	GO:0002376//immune system process	-	GO:0016020//membrane	ko04612//Antigen processing and presentation;ko05330//Allograft rejection;ko05320//Autoimmune thyroid disease;ko05322//Systemic lupus erythematosus;ko04145//Phagosome;ko04940//Type I diabetes mellitus;ko05332//Graft-versus-host disease;ko05323//Rheumatoid arthritis;ko05310//Asthma;ko04672//Intestinal immune network for IgA production;ko05140//Leishmaniasis;ko05150//Staphylococcus aureus infection…
Unigene47360_All	508	5	36	0.4829	3.566	2.8845	Up	2.93e-07	3.46e-06	gi|326681239|ref|XP_001920248.2|	67	4e-10	PREDICTED: hypothetical protein LOC100149643 [Danio rerio]	--	--	--	--	--	--	--	--	--	--	--	--	--	--	--	--	--	--	-	-	-	--
CL2824.Contig1_All	1702	41	294	1.1818	8.6922	2.8787	Up	5.71e-50	4.28e-48	--	--	--	--	--	--	--	--	--	--	--	--	--	--	--	--	--	K07526	5e-06	53.5	dre:561567	SLIT-ROBO Rho GTPase activating protein	-	-	-	ko04360//Axon guidance
Unigene46614_All	315	7	50	1.0902	7.9874	2.8731	Up	1.36e-09	2.2e-08	gi|348510157|ref|XP_003442612.1|	133.3	3e-30	PREDICTED: serine protease 27-like [Oreochromis niloticus]	gi|57525999|ref|NM_001003526.1|	63.9	4e-07	Danio rerio zgc:100868 (zgc:100868), mRNA >gi|50418131|gb|BC077104.1| Danio rerio zgc:100868, mRNA (cDNA clone MGC:100868 IMAGE:7141091), complete cds	sp|Q9BQR3|PRS27_HUMAN	89.4	2e-18	Serine protease 27 OS=Homo sapiens GN=PRSS27 PE=1 SV=1	VC1649	48.9	2e-06	COG5640	Secreted trypsin-like serine protease	K01312	2e-23	107	dre:571079	trypsin [EC:3.4.21.4]	-	-	-	ko04972//Pancreatic secretion;ko04974//Protein digestion and absorption;ko04080//Neuroactive ligand-receptor interaction;ko05164//Influenza A
Unigene48209_All	1171	15	107	0.6284	4.598	2.8713	Up	4.63e-19	1.48e-17	gi|194578969|ref|NP_001124103.1|	593.6	6e-168	unc-51-like kinase 1a [Danio rerio] >gi|190339912|gb|AAI63488.1| Zgc:195008 [Danio rerio]	gi|194578968|ref|NM_001130631.1|	266	2e-67	Danio rerio unc-51-like kinase 1a (C. elegans) (ulk1a), mRNA >gi|190339911|gb|BC163488.1| Danio rerio zgc:195008, mRNA (cDNA clone MGC:195008 IMAGE:9038643), complete cds	sp|O70405|ULK1_MOUSE	521	1e-147	Serine/threonine-protein kinase ULK1 OS=Mus musculus GN=Ulk1 PE=1 SV=1	SA1063_1	116	7e-26	COG0515	Serine/threonine protein kinase	K08269	1e-150	533	gga:416800	unc51-like kinase [EC:2.7.11.1]	GO:0007265//Ras protein signal transduction;GO:0048671//negative regulation of collateral sprouting;GO:0016239//positive regulation of macroautophagy;GO:0031102//neuron projection regeneration;GO:0021933//radial glia guided migration of cerebellar granule cell;GO:0046777//protein autophosphorylation;GO:0048675//axon extension;GO:0051386//regulation of neurotrophin TRK receptor signaling pathway;G…	GO:0019901//protein kinase binding;GO:0017137//Rab GTPase binding;GO:0004674//protein serine/threonine kinase activity;GO:0032403//protein complex binding;GO:0005524//ATP binding	GO:0043005//neuron projection;GO:0030659//cytoplasmic vesicle membrane;GO:0005776//autophagic vacuole;GO:0005829//cytosol;GO:0043025//neuronal cell body;GO:0070969//ULK1-ATG13-FIP200 complex;GO:0034045//pre-autophagosomal structure membrane	ko04140//Regulation of autophagy;ko04150//mTOR signaling pathway
Unigene48067_All	668	9	64	0.661	4.8211	2.8666	Up	6.58e-12	1.33e-10	--	--	--	--	--	--	--	--	--	--	--	--	--	--	--	--	--	--	--	--	--	--	-	-	-	--
Unigene47531_All	623	10	71	0.7875	5.7347	2.8644	Up	4.61e-13	1.03e-11	--	--	--	--	--	--	--	--	--	--	--	--	--	--	--	--	--	--	--	--	--	--	-	-	-	--
Unigene6054_All	297	63	445	10.4066	75.3959	2.857	Up	3.16e-74	3.28e-72	gi|148677719|gb|EDL09666.1|	57	3e-07	collagen and calcium binding EGF domains 1, isoform CRA_a [Mus musculus]	gi|262331544|ref|NG_013350.1|	81.8	2e-12	Homo sapiens nuclear receptor subfamily 3, group C, member 2 (NR3C2), RefSeqGene on chromosome 4	--	--	--	--	--	--	--	--	--	--	--	--	--	--	-	-	-	--
Unigene30515_All	2034	38	267	0.9166	6.6055	2.8493	Up	4.68e-45	3.19e-43	gi|340384789|ref|XP_003390893.1|	340.9	1e-91	PREDICTED: hypothetical protein LOC100636600 [Amphimedon queenslandica]	gi|261876323|emb|CU929403.4|	613	1e-171	Zebrafish DNA sequence from clone CH1073-354D14 in linkage group 14, complete sequence	--	--	--	--	--	--	--	--	--	--	--	--	--	--	-	-	-	--
Unigene27306_All	607	41	288	3.3138	23.8752	2.849	Up	1.8e-48	1.31e-46	gi|134133277|ref|NP_001077048.1|	289.7	6e-77	phosphomevalonate kinase [Danio rerio] >gi|134024889|gb|AAI35046.1| Zgc:162701 protein [Danio rerio]	gi|471307248|gb|GAGT01007288.1|	71.9	3e-09	TSA: Anguilla japonica contig07473 transcribed RNA sequence	sp|Q2KIU2|PMVK_BOVIN	243	2e-64	Phosphomevalonate kinase OS=Bos taurus GN=PMVK PE=2 SV=3	--	--	--	--	--	K13273	9e-78	289	dre:100003383	phosphomevalonate kinase [EC:2.7.4.2]	GO:0019287//isopentenyl diphosphate biosynthetic process, mevalonate pathway;GO:0016310//phosphorylation;GO:0070723//response to cholesterol;GO:0006695//cholesterol biosynthetic process	GO:0005524//ATP binding;GO:0004631//phosphomevalonate kinase activity	GO:0005829//cytosol;GO:0005777//peroxisome	ko01100//Metabolic pathways;ko00900//Terpenoid backbone biosynthesis;ko04146//Peroxisome
CL1585.Contig1_All	1517	3	21	0.097	0.6966	2.8443	Up	0.000122	0.000833	gi|348520830|ref|XP_003447930.1|	292.7	3e-77	PREDICTED: adrenodoxin-like protein, mitochondrial-like [Oreochromis niloticus]	gi|348520829|ref|XM_003447882.1|	180	1e-41	PREDICTED: Oreochromis niloticus adrenodoxin-like protein, mitochondrial-like (LOC100699751), mRNA	sp|Q08C57|ADXL_DANRE	264	5e-70	Adrenodoxin-like protein, mitochondrial OS=Danio rerio GN=fdx1l PE=2 SV=1	YPL252c	121	4e-27	COG0633	Ferredoxin	--	--	--	--	--	GO:0022900//electron transport chain	GO:0046872//metal ion binding;GO:0009055//electron carrier activity;GO:0051537//2 iron, 2 sulfur cluster binding	GO:0005759//mitochondrial matrix	--
Unigene47231_All	679	10	70	0.7225	5.1877	2.844	Up	8.21e-13	1.8e-11	gi|432906970|ref|XP_004077617.1|	176.4	9e-43	PREDICTED: uncharacterized protein LOC101171105 [Oryzias latipes]	gi|432906969|ref|XM_004077569.1|	87.7	6e-14	PREDICTED: Oryzias latipes uncharacterized LOC101171105 (LOC101171105), mRNA	--	--	--	--	--	--	--	--	--	--	--	--	--	--	-	-	-	--
CL4696.Contig2_All	937	7	49	0.3665	2.6315	2.844	Up	2.44e-09	3.83e-08	gi|385724792|gb|AFI74363.1|	65.1	5e-09	cordon bleu [Danio rerio]	--	--	--	--	--	--	--	--	--	--	--	--	--	--	--	--	--	--	-	-	-	--
Unigene47021_All	573	7	49	0.5993	4.3031	2.844	Up	2.44e-09	3.83e-08	gi|440903931|gb|ELR54518.1|	73.9	4e-12	hypothetical protein M91_12898, partial [Bos grunniens mutus]	--	--	--	--	sp|Q8MP30|Y7791_DICDI	61.2	1e-09	Uncharacterized histidine-rich protein DDB_G0274557 OS=Dictyostelium discoideum GN=DDB_G0274557 PE=4 SV=1	--	--	--	--	--	K11644	2e-09	62.8	cbr:CBG12722	paired amphipathic helix protein Sin3a	-	-	-	ko04080//Neuroactive ligand-receptor interaction;ko04727//GABAergic synapse;ko05202//Transcriptional misregulation in cancer;ko04723//Retrograde endocannabinoid signaling;ko05033//Nicotine addiction;ko05032//Morphine addiction;ko05016//Huntington's disease
Unigene48213_All	378	7	49	0.9085	6.523	2.844	Up	2.44e-09	3.82e-08	--	--	--	--	--	--	--	--	--	--	--	--	--	--	--	--	--	--	--	--	--	--	-	-	-	--
Unigene47486_All	200	4	28	0.9812	7.0449	2.844	Up	7.91e-06	7.17e-05	--	--	--	--	--	--	--	--	--	--	--	--	--	--	--	--	--	--	--	--	--	--	-	-	-	--
Unigene47605_All	273	3	21	0.5391	3.8708	2.844	Up	0.000122	0.000833	gi|348541955|ref|XP_003458452.1|	168.7	7e-41	PREDICTED: echinoderm microtubule-associated protein-like 4-like [Oreochromis niloticus]	gi|326669270|ref|XM_003198926.1|	109	7e-21	PREDICTED: Danio rerio echinoderm microtubule associated protein like 3 (eml3), mRNA	sp|Q32P44|EMAL3_HUMAN	129	2e-30	Echinoderm microtubule-associated protein-like 3 OS=Homo sapiens GN=EML3 PE=1 SV=1	--	--	--	--	--	K15420	2e-24	110	tgu:100219108	echinoderm microtubule-associated protein-like 4	-	-	GO:0044424//intracellular part	--
CL3724.Contig1_All	827	4	28	0.2373	1.7037	2.8439	Up	7.91e-06	7.17e-05	gi|47174747|ref|NP_998721.2|	296.2	1e-78	transcription factor jun-B [Danio rerio] >gi|31419519|gb|AAH53234.1| Jun B proto-oncogene [Danio rerio]	gi|56243645|emb|CR647521.2|	135	4e-28	Tetraodon nigroviridis full-length cDNA	sp|P79703|JUNB_CYPCA	199	6e-51	Transcription factor jun-B OS=Cyprinus carpio GN=junb PE=2 SV=1	DRA0210	52.4	9e-07	COG0747	ABC-type dipeptide transport system, periplasmic component	K09028	2e-79	296	dre:407086	transcription factor jun-B	GO:0031101//fin regeneration;GO:0060047//heart contraction	GO:0003677//DNA binding	-	ko04380//Osteoclast differentiation
Unigene46881_All	327	3	21	0.4501	3.2316	2.8439	Up	0.000122	0.000833	--	--	--	--	--	--	--	--	--	--	--	--	--	--	--	--	--	--	--	--	--	--	-	-	-	--
Unigene47879_All	249	3	21	0.5911	4.2439	2.8439	Up	0.000122	0.000833	gi|326674832|ref|XP_003200217.1|	135.6	7e-31	PREDICTED: hypothetical protein LOC100537160 [Danio rerio]	gi|449482137|ref|XM_002188056.2|	71.9	1e-09	PREDICTED: Taeniopygia guttata Rho guanine nucleotide exchange factor (GEF) 5 (ARHGEF5), mRNA	sp|Q8BWA8|ARHGJ_MOUSE	99.4	2e-21	Rho guanine nucleotide exchange factor 19 OS=Mus musculus GN=Arhgef19 PE=1 SV=1	--	--	--	--	--	K07525	3e-16	83.6	ecb:100057337	neuronal guanine nucleotide exchange factor	GO:0042060//wound healing;GO:0032956//regulation of actin cytoskeleton organization;GO:0032321//positive regulation of Rho GTPase activity	GO:0005085//guanyl-nucleotide exchange factor activity	-	ko04360//Axon guidance
Unigene49364_All	398	3	21	0.3698	2.6551	2.8439	Up	0.000122	0.000833	gi|165972389|ref|NP_001107094.1|	208.8	6e-53	serine/threonine-protein kinase Sgk2 [Danio rerio] >gi|159155903|gb|AAI54536.1| Sgk2 protein [Danio rerio] >gi|213624721|gb|AAI71486.1| Serum/glucocorticoid regulated kinase 2 [Danio rerio] >gi|213625863|gb|AAI71490.1| Serum/glucocorticoid regulated kinase 2 [Danio rerio]	gi|410931952|ref|XM_003979310.1|	101	2e-18	PREDICTED: Takifugu rubripes serine/threonine-protein kinase Sgk1-A-like (LOC101062596), mRNA	sp|Q9HBY8|SGK2_HUMAN	181	5e-46	Serine/threonine-protein kinase Sgk2 OS=Homo sapiens GN=SGK2 PE=1 SV=1	YBL105c_2	81.6	3e-16	COG0515	Serine/threonine protein kinase	K13303	7e-54	208	dre:570956	serum/glucocorticoid-regulated kinase 2 [EC:2.7.11.1]	GO:0006979//response to oxidative stress;GO:0006468//protein phosphorylation;GO:0007243//intracellular protein kinase cascade;GO:0001558//regulation of cell growth;GO:0032411//positive regulation of transporter activity;GO:0042127//regulation of cell proliferation	GO:0004674//protein serine/threonine kinase activity;GO:0015459//potassium channel regulator activity;GO:0017080//sodium channel regulator activity;GO:0005524//ATP binding	GO:0044424//intracellular part	--
Unigene47744_All	259	3	21	0.5683	4.08	2.8438	Up	0.000122	0.000833	--	--	--	--	--	--	--	--	--	--	--	--	--	--	--	--	--	--	--	--	--	--	-	-	-	--
Unigene15344_All	782	68	474	4.2661	30.5011	2.8379	Up	2.07e-78	2.19e-76	--	--	--	--	--	--	--	--	--	--	--	--	--	--	--	--	--	--	--	--	--	--	-	-	-	--
CL2570.Contig2_All	1471	12	83	0.4002	2.8393	2.8267	Up	7.26e-15	1.85e-13	gi|195388260|ref|XP_002052801.1|	62.8	5e-08	GJ19836 [Drosophila virilis] >gi|194149258|gb|EDW64956.1| GJ19836 [Drosophila virilis]	gi|224587084|gb|BT071947.1|	220	1e-53	Salmo salar clone ssal-rgf-504-302, novel cds	sp|Q4KMP7|TB10B_HUMAN	52.8	2e-06	TBC1 domain family member 10B OS=Homo sapiens GN=TBC1D10B PE=1 SV=3	--	--	--	--	--	K13100	7e-09	62.8	dvi:Dvir_GJ19836	pre-mRNA-splicing factor CWC22	-	-	-	ko05168//Herpes simplex infection;ko03022//Basal transcription factors
Unigene29193_All	2018	86	594	2.0908	14.8118	2.8246	Up	2.34e-97	2.89e-95	gi|432895867|ref|XP_004076201.1|	798.5	0	PREDICTED: prenylcysteine oxidase-like [Oryzias latipes]	gi|326677930|ref|XM_001919523.3|	385	1e-103	PREDICTED: Danio rerio serine/threonine-protein phosphatase 2A 55 kDa regulatory subunit B beta isoform-like (LOC558884), mRNA	sp|Q0P5H1|PCYXL_BOVIN	624	2e-178	Prenylcysteine oxidase-like OS=Bos taurus GN=PCYOX1L PE=2 SV=1	--	--	--	--	--	K05906	0	658	oaa:100088724	prenylcysteine oxidase / farnesylcysteine lyase [EC:1.8.3.5 1.8.3.6]	GO:0030328//prenylcysteine catabolic process	GO:0001735//prenylcysteine oxidase activity	GO:0005576//extracellular region	ko00900//Terpenoid backbone biosynthesis
Unigene26646_All	1424	108	745	3.7208	26.3263	2.8228	Up	1.41e-121	2.09e-119	gi|221220308|gb|ACM08815.1|	111.7	1e-22	Four and a half LIM domains protein 1 [Salmo salar]	gi|471310884|gb|GAGT01003652.1|	297	8e-77	TSA: Anguilla japonica contig03751 transcribed RNA sequence	sp|Q9WUH4|FHL1_RAT	431	2e-120	Four and a half LIM domains protein 1 OS=Rattus norvegicus GN=Fhl1 PE=2 SV=1	--	--	--	--	--	K14365	3e-149	528	dre:387528	four and a half LIM domains protein 1	-	GO:0008270//zinc ion binding	-	--
Unigene7248_All	1016	41	282	1.9798	13.9669	2.8186	Up	5.6e-47	3.94e-45	gi|189523275|ref|XP_685872.2|	226.5	1e-57	PREDICTED: leucine-rich repeat-containing protein 58-like isoform 1 [Danio rerio]	gi|432935486|ref|XM_004081970.1|	254	7e-64	PREDICTED: Oryzias latipes leucine-rich repeat-containing protein 58-like (LOC101174547), mRNA	sp|A4IHG1|LRC58_XENTR	178	1e-44	Leucine-rich repeat-containing protein 58 OS=Xenopus tropicalis GN=lrrc58 PE=2 SV=1	--	--	--	--	--	K10348	5e-07	55.8	bfo:BRAFLDRAFT_260421	LRR-repeat protein 1	-	-	-	--
CL4316.Contig2_All	353	55	378	7.6439	53.8842	2.8175	Up	2.12e-62	1.9e-60	gi|471380463|ref|XP_004378027.1|	66.6	4e-10	PREDICTED: ATP synthase lipid-binding protein, mitochondrial-like isoform 1 [Trichechus manatus latirostris] >gi|471380465|ref|XP_004378028.1| PREDICTED: ATP synthase lipid-binding protein, mitochondrial-like isoform 2 [Trichechus manatus latirostris]	gi|306922140|dbj|AB490990.1|	149	1e-32	Sebastes schlegelii mRNA, clone: BRF 39-D6, not induced by treatment of either LPS nor Con A/PMA	sp|Q71S46|AT5G3_RAT	66.6	1e-11	ATP synthase lipid-binding protein, mitochondrial OS=Rattus norvegicus GN=Atp5g3 PE=2 SV=1	Q0130	48.9	2e-06	COG0636	F0F1-type ATP synthase, subunit c/Archaeal/vacuolar-type H+-ATPase, subunit K	K02128	4e-11	66.6	ssc:100037988	F-type H+-transporting ATPase subunit c [EC:3.6.3.14]	-	-	-	ko01100//Metabolic pathways;ko05010//Alzheimer's disease;ko05012//Parkinson's disease;ko00190//Oxidative phosphorylation;ko05016//Huntington's disease
Unigene16098_All	932	22	151	1.1581	8.1528	2.8155	Up	8.02e-26	3.42e-24	gi|410925922|ref|XP_003976428.1|	95.5	3e-18	PREDICTED: polyserase-2-like [Takifugu rubripes]	gi|348522691|ref|XM_003448810.1|	65.9	3e-07	PREDICTED: Oreochromis niloticus serine protease 53-like (LOC100702368), mRNA	sp|Q7RTY7|OVCH1_HUMAN	197	2e-50	Ovochymase-1 OS=Homo sapiens GN=OVCH1 PE=2 SV=2	VC1649	103	3e-22	COG5640	Secreted trypsin-like serine protease	K09643	2e-46	186	gga:100859131	transmembrane protease, serine 13	-	-	-	ko05164//Influenza A
Unigene19223_All	429	14	96	1.601	11.2605	2.8142	Up	6.49e-17	1.88e-15	--	--	--	--	--	--	--	--	--	--	--	--	--	--	--	--	--	--	--	--	--	--	-	-	-	--
CL895.Contig1_All	2261	7	48	0.1519	1.0683	2.8141	Up	4.34e-09	6.63e-08	gi|432932505|ref|XP_004081772.1|	80.1	5e-13	PREDICTED: uridine phosphorylase 2-like [Oryzias latipes]	gi|432932504|ref|XM_004081724.1|	172	5e-39	PREDICTED: Oryzias latipes uridine phosphorylase 2-like (LOC101174143), mRNA	sp|O95045|UPP2_HUMAN	387	7e-107	Uridine phosphorylase 2 OS=Homo sapiens GN=UPP2 PE=1 SV=1	ML2177	99	3e-20	COG2820	Uridine phosphorylase	K00757	1e-118	428	dre:393113	uridine phosphorylase [EC:2.4.2.3]	GO:0046135//pyrimidine nucleoside catabolic process;GO:0046108//uridine metabolic process;GO:0006206//pyrimidine nucleobase metabolic process;GO:0009166//nucleotide catabolic process;GO:0044206//UMP salvage;GO:0043097//pyrimidine nucleoside salvage	GO:0004850//uridine phosphorylase activity	GO:0005829//cytosol;GO:0045098//type III intermediate filament	ko01100//Metabolic pathways;ko00983//Drug metabolism - other enzymes;ko00240//Pyrimidine metabolism
CL3880.Contig1_All	2652	73	500	1.3504	9.4873	2.8126	Up	7.42e-82	8.15e-80	gi|348507569|ref|XP_003441328.1|	1579.7	0	PREDICTED: SLIT-ROBO Rho GTPase-activating protein 3-like [Oreochromis niloticus]	gi|348507568|ref|XM_003441280.1|	1201	0	PREDICTED: Oreochromis niloticus SLIT-ROBO Rho GTPase-activating protein 3-like (LOC100694038), mRNA	sp|O43295|SRGP3_HUMAN	1504	0	SLIT-ROBO Rho GTPase-activating protein 3 OS=Homo sapiens GN=SRGAP3 PE=1 SV=3	--	--	--	--	--	K07526	0	1506	dre:561567	SLIT-ROBO Rho GTPase activating protein	GO:0051056//regulation of small GTPase mediated signal transduction	GO:0005096//GTPase activator activity	GO:0005829//cytosol	ko04360//Axon guidance
Unigene48935_All	884	11	75	0.6105	4.2693	2.8059	Up	1.83e-13	4.19e-12	gi|380254429|dbj|BAL72539.1|	474.9	2e-132	cryptochrome3 [Siganus guttatus]	gi|432863952|ref|XM_004070156.1|	131	6e-27	PREDICTED: Oryzias latipes cryptochrome-2-like (LOC101173389), mRNA	sp|Q8QG60|CRY2_CHICK	437	1e-122	Cryptochrome-2 OS=Gallus gallus GN=CRY2 PE=2 SV=2	sll1629	66.6	5e-11	COG0415	Deoxyribodipyrimidine photolyase	K02295	3e-128	458	dre:83774	cryptochrome	GO:0000122//negative regulation of transcription from RNA polymerase II promoter;GO:0018298//protein-chromophore linkage;GO:0009416//response to light stimulus;GO:0009266//response to temperature stimulus;GO:2000118//regulation of sodium-dependent phosphate transport;GO:0042752//regulation of circadian rhythm;GO:0006606//protein import into nucleus;GO:0006281//DNA repair	GO:0003684//damaged DNA binding;GO:0000166//nucleotide binding;GO:0003913//DNA photolyase activity;GO:0003697//single-stranded DNA binding;GO:0000988//protein binding transcription factor activity;GO:0009881//photoreceptor activity	GO:0005576//extracellular region;GO:0005667//transcription factor complex;GO:0005739//mitochondrion	ko04710//Circadian rhythm - mammal
CL895.Contig2_All	1789	78	531	2.139	14.9358	2.8038	Up	1.53e-86	1.75e-84	gi|432932505|ref|XP_004081772.1|	520.4	1e-145	PREDICTED: uridine phosphorylase 2-like [Oryzias latipes]	gi|432932504|ref|XM_004081724.1|	172	4e-39	PREDICTED: Oryzias latipes uridine phosphorylase 2-like (LOC101174143), mRNA	sp|O95045|UPP2_HUMAN	452	8e-127	Uridine phosphorylase 2 OS=Homo sapiens GN=UPP2 PE=1 SV=1	ML2177	116	1e-25	COG2820	Uridine phosphorylase	K00757	2e-140	500	dre:393113	uridine phosphorylase [EC:2.4.2.3]	GO:0046135//pyrimidine nucleoside catabolic process;GO:0046108//uridine metabolic process;GO:0006206//pyrimidine nucleobase metabolic process;GO:0009166//nucleotide catabolic process;GO:0044206//UMP salvage;GO:0043097//pyrimidine nucleoside salvage	GO:0004850//uridine phosphorylase activity	GO:0005829//cytosol;GO:0045098//type III intermediate filament	ko01100//Metabolic pathways;ko00983//Drug metabolism - other enzymes;ko00240//Pyrimidine metabolism
Unigene49860_All	633	5	34	0.3875	2.7028	2.8022	Up	9.38e-07	1.02e-05	--	--	--	--	--	--	--	--	--	--	--	--	--	--	--	--	--	--	--	--	--	--	-	-	-	--
CL2224.Contig2_All	763	5	34	0.3215	2.2423	2.8021	Up	9.38e-07	1.02e-05	gi|348542239|ref|XP_003458593.1|	68.2	4e-10	PREDICTED: hypothetical protein LOC100697469 [Oreochromis niloticus]	--	--	--	--	sp|Q071E0|SET8A_DANRE	55.8	9e-08	N-lysine methyltransferase SETD8-A OS=Danio rerio GN=setd8a PE=2 SV=1	--	--	--	--	--	K11428	6e-11	68.2	tsp:Tsp_09848	histone-lysine N-methyltransferase SETD8 [EC:2.1.1.43]	-	GO:0016740//transferase activity	-	ko00310//Lysine degradation
Unigene45873_All	353	5	34	0.6949	4.8467	2.8021	Up	9.38e-07	1.02e-05	gi|326664295|ref|XP_002660608.2|	77.8	1e-13	PREDICTED: protocadherin Fat 1 [Danio rerio]	--	--	--	--	--	--	--	--	--	--	--	--	--	--	--	--	--	--	-	-	-	--
Unigene47546_All	344	5	34	0.7131	4.9735	2.8021	Up	9.38e-07	1.02e-05	gi|94573451|gb|AAI16487.1|	158.7	7e-38	Si:ch211-284e13.2 protein [Danio rerio]	--	--	--	--	sp|O54939|DHB3_RAT	77	9e-15	Testosterone 17-beta-dehydrogenase 3 OS=Rattus norvegicus GN=Hsd17b3 PE=2 SV=1	--	--	--	--	--	K10207	5e-17	86.3	cfa:100856708	testosterone 17beta-dehydrogenase (NADP+) [EC:1.1.1.64]	-	-	-	ko01100//Metabolic pathways;ko00140//Steroid hormone biosynthesis
Unigene22197_All	541	42	285	3.8087	26.5089	2.7991	Up	4e-47	2.83e-45	--	--	--	--	--	--	--	--	--	--	--	--	--	--	--	--	--	--	--	--	--	--	-	-	-	--
CL1725.Contig1_All	698	8	54	0.5623	3.893	2.7915	Up	5.33e-10	9.02e-09	--	--	--	--	gi|13346584|gb|AC010872.8|	65.9	2e-07	Homo sapiens BAC clone RP11-83B6 from 2, complete sequence	--	--	--	--	--	--	--	--	--	--	--	--	--	--	-	-	-	--
[truncated: 5,463 more rows]
